# Supplementary material for: Reducing brassinosteroid signalling enhances grain yield in semi-dwarf wheat
Source: Nature. 2023 Apr 26;617(7959):118–24. doi: 10.1038/s41586-023-06023-6 (PMC10156601; doi:10.1038/s41586-023-06023-6)
Supplement: Supplementary file 3 — This file contains Supplementary Tables 1–7. [file 41586_2023_6023_MOESM3_ESM.xlsx]

## Sheet: Table 1
Supplementary Table 1. Single marker analyses revealing the association of makers on Chr. 4B with multiple grain traits. P values were determined by WinQTLCart (version 2.5).
Marker	1000-grain weight	Grain length	Grain width
	P value	P value	P value
4BSNP-13	< 0.0001	< 0.0001	< 0.0001
4SNP-7	< 0.0001	< 0.0001	< 0.0001
4BSNP-1	< 0.0001	< 0.0001	< 0.0001
4BS-163	< 0.0001	< 0.0001	< 0.0001
4BSNP-8	< 0.0001	< 0.0001	< 0.0001
4BSNP-9	< 0.0001	< 0.0001	< 0.0001
4BSNP-10	< 0.0001	< 0.0001	< 0.0001
Xgwm368	< 0.0001	< 0.0001	< 0.0001
4BSNP-11	< 0.0001	< 0.0001	< 0.0001
Xcau163	< 0.0001	0.015	< 0.0001
ID-37	< 0.0001	< 0.0001	< 0.0001
ID-51	< 0.0001	< 0.0001	< 0.0001
ID-56	< 0.0001	< 0.0001	< 0.0001

## Sheet: Table 2
Supplementary Table 2. Fine mapping to determine the flanking region of QTgw.cau-4B by marker genotyping and phenotyping of the selected recombinant progenies. Note: The red dashed boxes highlight marker genotypes in the finely mapped interval of QTgw.cau-4B. a Number, number of plants in each family; b AA, Plants with Shi4185 alleles; c BB, Plants with Heng597 alleles; d 1000-grain weight, data …
F5:6 families	Maker							P value	Number a		1000-grain weight (g) d
	ID-44	ID-37	SNP-3	M1	ID-51	M4	ID-56		AA b	BB c	AA b	BB c
h7	H	A	A	A	A	A	A	0.663816	61	56	38.84±2.74	38.60±3.17
h9	H	A	A	A	A	A	A	0.828233	49	62	40.84±2.86	40.70±3.46
h10	H	H	H	H	H	H	A	< 0.0001	46	20	42.70±4.70	48.81±3.05
h12	H	H	H	H	H	H	H	< 0.0001	51	52	44.09±3.19	47.02±3.73
h1	A	H	H	H	H	H	H	< 0.0001	69	56	43.12±2.91	48.16±2.93
h13	H	B	B	B	B	B	B	0.794649	45	55	46.42±4.88	46.20±3.22
h15	H	H	H	H	H	H	B	< 0.0001	36	28	43.20±3.89	51.09±3.40
F6:7 families	Maker											P value	Number a		1000-grain weight (g) d
	ID-44	ID-37	M6	M7	M5	SNP-3	M1	ID-51	M3	M4	ID-56		AA b	BB c	AA b	BB c
R8	H	H	H	A	A	A	A	A	A	A	A	0.275763	29	32	41.12±3.34	40.19±3.21
R11	H	H	H	H	H	H	H	H	H	A	A	< 0.0001	27	21	42.55±3.61	47.96±3.07
H2	A	A	A	H	H	H	H	H	H	H	H	< 0.0001	54	58	40.96±4.55	46.20±5.04
H4	A	A	A	H	H	H	H	H	H	H	H	< 0.0001	32	57	41.24±3.75	48.50±3.50
R5	A	A	A	A	A	A	A	A	A	H	H	0.607812	35	38	41.27±3.00	41.66±3.86
H14	H	H	H	B	B	B	B	B	B	B	B	0.896971	18	12	48.62±4.16	48.86±5.27
H18	B	B	B	H	H	H	H	H	H	H	H	< 0.0001	20	23	42.27±3.61	48.50±4.01
F7:8 families	Maker											P value	Number a		1000-grain weight (g) d
	ID-44	ID-37	M6	M7	M5	SNP-3	M1	ID-51	M3	M4	ID-56		AA b	BB c	AA b	BB c
R16	B	B	B	B	B	B	B	H	H	H	A	0.669232	45	55	47.48±3.14	47.18±3.55
R1	A	A	A	A	A	A	A	H	H	H	A	0.49543	44	46	39.06±3.23	39.56±3.46
R4	A	A	A	H	H	H	H	H	H	A	A	0.00611827	15	14	40.95±2.91	45.03±4.15
R6	A	H	H	H	H	H	H	H	H	H	B	0.000296356	52	39	43.45±4.58	46.98±4.09
R7	B	H	H	H	H	H	H	H	H	H	A	0.00786045	41	15	41.25±3.46	44.31±3.96
R12	B	H	H	H	H	H	H	H	H	A	A	< 0.0001	21	28	35.79±2.73	40.95±3.07
R3	H	H	H	H	H	H	H	A	A	A	A	0.000116906	30	20	39.75±3.27	44.12±3.49
R14	B	H	H	H	A	A	A	A	A	A	A	0.59807	37	50	41.65±3.73	42.07±3.51
R15	B	H	H	H	B	B	B	B	B	B	B	0.113367	30	14	54.24±1.51	53.47±1.27

## Sheet: Table 3
Supplementary Table 3. Wheat accessions used for screening the r-e-z deletion genotype.
No.	Accession name	Country	r-e-z
1	XZbys_ZuoGong1203	China	NO
2	XZbys_LangXian1274	China	NO
3	XZbys_JiTang1387	China	NO
4	XZD_DuiLongDQ1289	China	NO
5	XZD_MoZhuGK1772	China	NO
6	DF_YNTieKe6	China	NO
7	Spelt_SWEAltgold	Germany	NO
8	Spelt_DEU3418	Germany	NO
9	Spelt_SWEHubel	Germany	NO
10	DF_HNPingYuan50	China	NO
11	DF_BJYanDa1817	China	NO
12	WG_FranceApache	France	NO
13	XZMiSui	China	NO
14	XZD_ZXM1341	China	NO
15	BS_SDNingYang5	China	NO
16	XZbys_ZuoGongSuiSui1	China	NO
17	XZbys_JiaChaSuiSui8	China	NO
18	XZbys_JiaChaSuiSui27	China	NO
19	XZbys_JiaChaSuiSui32	China	NO
20	XZbys_JiaChaSuiSui33	China	NO
21	XZbys_JiaChaSuiSui34	China	NO
22	XZbys_LangXianSuiSui9	China	NO
23	XZbys_LangXianSuiSui15	China	NO
24	XZbys_LangXianSuiSui17	China	NO
25	XZbys_LongZiSuiSui10	China	NO
26	XZbys_LongZiSuiSui11	China	NO
27	XZbys_LongZiSuiSui17	China	NO
28	XZbys_LongZiSuiSui23	China	NO
29	XZbys_LongZiSuiSui24	China	NO
30	XZbys_ChaYaZheDa14	China	NO
31	XZbys_ChaYaZheDa18	China	NO
32	XZbys_ChaYaZheDa19	China	NO
33	XZbys_ChaYaZheDa32	China	NO
34	XZbys_JiaChaZheDa9	China	NO
35	XZbys_JiaChaZheDa55	China	NO
36	XZbys_JiaChaZheDa63	China	NO
37	XZbys_LangXianZheDa3	China	NO
38	XZbys_LangXianZheDa4	China	NO
39	XZbys_LangXianZheDa20	China	NO
40	XZbys_LangXianZheDa35	China	NO
41	XZbys_LongZiZheDa4	China	NO
42	XZbys_LongZiZheDa9	China	NO
43	XZbys_LongZiZheDa19	China	NO
44	XZbys_LongZiZheDa27	China	NO
45	XZbys_SangRiZheDa21	China	NO
46	XZD_RiKaZeLaSa1301	China	NO
47	XZD_QuShui1316	China	NO
48	XZD_GongGa1348	China	NO
49	XZD_JiangZi1405	China	NO
50	XZD_NaiDongQJ1494	China	NO
51	XZD_ZeDang1511	China	NO
52	XZD_GongBuJiangDa1523	China	NO
53	XJD_3970	China	NO
54	XJD_3987	China	NO
55	XJD_3989	China	NO
56	DF_YNTieKe2	China	NO
57	DF_YNTieKe19	China	NO
58	DF_YNTieKe31	China	NO
59	DF_YNTieKe32	China	NO
60	BS_HNPuYang21	China	NO
61	BS_HNPuYang23	China	NO
62	BS_SDChangQing49	China	NO
63	YC_Shi4185	China	NO
64	YC_NongDa3338	China	NO
65	YC_NongDa3331	China	YES
66	YC_JingDong6	China	NO
67	XZD_ZeDang1516	China	NO
68	XZD_ZeDang1513	China	NO
69	XZD_RiKaZeLaSa1373	China	NO
70	XZD_RiKaZeLaSa1367	China	NO
71	XZD_RiKaZeLaSa1297	China	NO
72	XZD_QuShui1409	China	NO
73	XZD_QuShui1340	China	NO
74	XZD_QiongJie1483	China	NO
75	XZD_NaiDong1503	China	NO
76	XZD_NaiDong1500	China	NO
77	XZD_MoZhuGK2065	China	NO
78	XZD_MoZhuGK2064	China	NO
79	XZD_MoZhuGK2050	China	NO
80	XZD_LaSa1342	China	NO
81	XZD_JiangZi1407	China	NO
82	XZD_GongGa1508	China	NO
83	XZD_GongBuJiangDa1526	China	NO
84	XZD_GongBuJiangDa1525	China	NO
85	XZD_DuiLongDeQing1521	China	NO
86	XZD_DuiLongDeQing1284	China	NO
87	DF_SC1658	China	NO
88	DF_SC1666	China	NO
89	DF_SC1587	China	NO
90	DF_SC1635	China	NO
91	DF_SC1588	China	NO
92	DF_SC1668	China	NO
93	DF_SC1661	China	NO
94	DF_SC1670	China	NO
95	DF_GSHongQiMai	China	NO
96	DF_GSDuanYaoMai	China	NO
97	DF_GSDaBaiMai	China	NO
98	DF_GSBaiMuXianBan	China	NO
99	DF_GSHongHuoSui	China	NO
100	DF_GSBaiDaTou	China	NO
101	DF_NXShanMai	China	NO
102	DF_NXTuTouMai	China	NO
103	DF_QHXiaoHongMai	China	NO
104	DF_QHXiaoMai	China	NO
105	DF_QHMaoHongMai	China	NO
106	DF_QHLiuYueHuang	China	NO
107	DF_QHDuanBaiMai	China	NO
108	Spelt_Baulander	Germany	NO
109	Spelt_Emilius	Germany	NO
110	Spelt_Holstenkorn	Germany	NO
111	Spelt_KippenWeisser	Germany	NO
112	Spelt_Lignee	Germany	NO
113	Spelt_Ostro	Germany	NO
114	Spelt_Zuzger	Germany	NO
115	WG_Armenia1	Armenia	NO
116	WG_Turkey96	Turkey	NO
117	WG_Morocco9	Morocco	NO
118	WG_Ethiopia3	Ethiopia	NO
119	WG_Tajikistan1	Tadzhikistan	NO
120	WG_Tajikistan4	Tadzhikistan	NO
121	WG_Georgia7	Georgia	NO
122	WG_Georgia9	Georgia	NO
123	WG_Russian5	Russia	NO
124	WG_Turkey56	Turkey	NO
125	WG_Palestinian4	Palestine	NO
126	WG_Turkmenistan5	Turkmenistan	NO
127	WG_Azerbaijan3	Azerbaijan	NO
128	YC_ZhouMai18	China	NO
129	YC_YanNong15	China	NO
130	YC_LuMai21	China	NO
131	YC_NingChun4	China	NO
132	YC_YuMai18	China	NO
133	YC_NongDa5181	China	NO
134	YC_FeiMai	China	NO
135	YC_ShiLuan02d1	China	NO
136	XZbys_LangXianSuiSui6	China	NO
137	XZbys_LangXianSuiSui18	China	NO
138	XZbys_ChaYaZheDa49	China	NO
139	XZbys_JiaChaZheDa28	China	NO
140	XZbys_JiaChaZheDa37	China	NO
141	XZbys_JiaChaZheDa39	China	NO
142	XZbys_LangXianZheDa5	China	NO
143	XZbys_LangXianZheDa6	China	NO
144	XZbys_LangXianZheDa7	China	NO
145	XZbys_LangXianZheDa16	China	NO
146	XZbys_LangXianZheDa17	China	NO
147	XZbys_LangXianZheDa25	China	NO
148	XZbys_LongZiZheDa15	China	NO
149	XZbys_LongZiZheDa22	China	NO
150	XZbys_LongZiZheDa23	China	NO
151	XZbys_LongZiZheDa26	China	NO
152	XZbys_LongZiZheDa28	China	NO
153	XZbys_LongZiZheDa29	China	NO
154	XZbys_LongZiZheDa32	China	NO
155	XZbys_LongZiZheDa34	China	NO
156	XZbys_LongZiZheDa48	China	NO
157	XZbys_LongZiZheDa57	China	NO
158	XZbys_LongZiZheDa62	China	NO
159	XZbys_SangRiZheDa3	China	NO
160	XZbys_SangRiZheDa4	China	NO
161	XZbys_SangRiZheDa6	China	NO
162	XZbys_SangRiZheDa7	China	NO
163	DF_XJM1	China	NO
164	DF_XJM20	China	NO
165	DF_XJM29	China	NO
166	DF_XJM81	China	NO
167	DF_XJM90	China	NO
168	DF_YN098	China	NO
169	DF_YN109	China	NO
170	DF_YN156	China	NO
171	DF_YN241	China	NO
172	DF_YN411	China	NO
173	DF_SXDingXingZhai	China	NO
174	DF_SXBaiHuoMai	China	NO
175	DF_SHXChunXiaoMai	China	NO
176	DF_SHXMaZhaMai	China	NO
177	DF_SHXXiaoSanYueH	China	NO
178	DF_SDXiShanBianSui	China	NO
179	DF_SDBaiBianSui	China	NO
180	DF_SDDaLiBanMang	China	NO
181	DF_SDLaoLaiXia	China	NO
182	WG_Turkey49	Turkey	NO
183	WG_Jordan47	Jordan	NO
184	WG_Egypt40	Egypt	NO
185	WG_FHZNepal6	Nepal	NO
186	WG_FHZNepal7	Nepal	NO
187	WG_FHZIndia	India	NO
188	YCL_ChangZhi6406	China	NO
189	YCL_SuMai3	China	NO
190	YCL_EnMai4	China	NO
191	YCL_Lovrin10	China	NO
192	YCL_BiMa4	China	NO
193	YCL_FengChan3	China	NO
194	YCL_JiNan17	China	NO
195	YCL_Fan6	China	NO
196	YCL_ZhengMai9023	China	NO
197	YCL_YanZhan1	China	NO
198	YCL_NanDa2419	China	NO
199	YCL_TaiShan1	China	NO
200	YCL_YuMai21	China	NO
201	YCL_ZhengYin4	China	NO
202	YCL_BaiNong3217	China	NO
203	YCL_BeiJing8	China	NO
204	YCL_ShiJiaZhuang54	China	NO
205	YC_XZZangDong4	China	NO
206	YC_XZRiKaZe54	China	NO
207	YC_XZRiKaZe8	China	NO
208	WG_USClark	America	NO
209	WG_USAtlas66	America	NO
210	WG_GermanyRektor	Germany	NO
211	WG_UKSpark	America	NO
212	WG_FranceAztec	France	NO
213	WG_RussiaKabka3	Russia	NO
214	WG_RussiaAoDeSa3	Russia	NO
215	WG_JPNongLin10	Japan	NO
216	WG_AustraliaOptimus	Austrilia	NO
217	DF_GSLanHuaMai	China	NO
218	DF_QHGeJiaXiang	China	NO
219	DF_SCBenDiHuangHua	China	NO
220	XZD_ZhaHong	China	NO
221	XZD_MoTuo	China	NO
222	XZD_BianBaChunMai6	China	NO
223	DF_SCBaiMangXiaoMai	China	NO
224	XZD_WuJiangZhuo	China	NO
225	XZD_MoZongZhuoGa	China	NO
226	DF_SCKangDing1	China	NO
227	DF_GSYiZhiMai	China	NO
228	DF_GSHuoLiYan	China	NO
229	DF_XJHongChunMai	China	NO
230	DF_XJHongDongMai	China	NO
231	DF_XJHongJinBaoYin	China	NO
232	XZbys_ChaYuSuiSui2	China	NO
233	XZbys_ChaYuSuiSui3	China	NO
234	XZbys_ChaYuSuiSui5	China	NO
235	XZbys_ChaYuZheDa1	China	NO
236	XZbys_ChaYuZheDa5	China	NO
237	XZbys_ChaYuZheDa6	China	NO
238	XZbys_ChaYuZheDa8	China	NO
239	XZbys_JiaChaZheDa61	China	NO
240	XZbys_LangXianZheDa38	China	NO
241	XZbys_LangXianZheDa47	China	NO
242	XZbys_LongZiZheDa41	China	NO
243	XZbys_LongZiZheDa42	China	NO
244	XZbys_SangRiZheDa1	China	NO
245	XZbys_SangRiZheDa3R2	China	NO
246	XZbys_Zang1817	China	NO
247	LR_Austria1	Austria	NO
248	LR_Austria2	Austria	NO
249	LR_Austria3	Austria	NO
250	LR_Bulgaria	Bulgaria	NO
251	LR_Andorra1	Andorra	NO
252	LR_Andorra2	Andorra	NO
253	LR_Spain	Spain	NO
254	LR_Italy	Italy	NO
255	LR_Portugal1	Portugal	NO
256	LR_Portugal2	Portugal	NO
257	VA_America1	America	NO
258	VA_America2	America	NO
259	VA_America3	America	NO
260	VA_America4	America	NO
261	VA_America5	America	NO
262	VA_America6	America	NO
263	VA_America7	America	NO
264	VA_America8	America	NO
265	VA_America9	America	NO
266	LR_Armenia1	Armenia	NO
267	LR_Armenia2	Armenia	NO
268	VA_Egypt	Egypt	NO
269	LR_Egypt	Egypt	NO
270	LR_Jordan1	Jordan	NO
271	LR_Jordan2	Jordan	NO
272	LR_Afghanistan1	Afghanistan	NO
273	LR_Afghanistan2	Afghanistan	NO
274	LR_Afghanistan3	Afghanistan	NO
275	LR_Uzbekistan1	Uzbekistan	NO
276	LR_Uzbekistan2	Uzbekistan	NO
277	VA_India1	India	NO
278	VA_India2	India	NO
279	LR_India1	India	NO
280	LR_India2	India	NO
281	LR_India3	India	NO
282	LR_BaiMangMai	China	NO
283	LR_ZhuMaoYuanZiTou	China	NO
284	LR_ChengDuGuangTou	China	NO
285	LR_YangMai	China	NO
286	LR_HuoLiaoMai	China	NO
287	VA_Yang15	China	NO
288	VA_ZhouMai15	China	NO
289	VA_XiNong979	China	NO
290	VA_JiMai6	China	NO
291	VA_ChuanMai42	China	NO
292	VA_Ak58	China	NO
293	VA_XiaoYan54	China	NO
294	VA_CAAcBarrie	Canada	NO
295	VA_USAAlsen	America	NO
296	VA_AUYitpi	Austrilia	NO
297	VA_AUBaxter	Austrilia	NO
298	VA_AUChara	Austrilia	NO
299	VA_AUDrysdale	Austrilia	NO
300	VA_AUExcalibur	Austrilia	NO
301	VA_AUGladius	Austrilia	NO
302	VA_AUH45	Austrilia	NO
303	VA_AUKukri	Austrilia	NO
304	VA_AUPastor	Mexico	NO
305	VA_AURac875	Austrilia	NO
306	VA_AUVolcanic	Israel	NO
307	VA_AUWestonia	Austrilia	NO
308	VA_AUWyalkatchem	Austrilia	NO
309	s742	China	NO
310	P009	China	NO
311	YC_FuGou583	China	NO
312	Erwa	China	YES
313	LHX-330	China	NO
314	LHX-330	China	NO
315	YC_JiMai44	China	NO
316	YC_ji200040919	China	YES
317	YC_JiNan17	China	NO
318	YC_JiMai229	China	NO
319	17P049	China	NO
320	954072	China	YES
321	R03	China	NO
322	DF_ManJiangHong	China	NO
323	DF_908-1	China	NO
324	DF_ZJNingHai	China	NO
325	DF_HouLiaoMai	China	NO
326	DF_908-2	China	NO
327	DF_ShengQu5	China	NO
328	DF_KuangHongMai	China	NO
329	DF_MaiKe908	China	NO
330	DF_AiGanHong-1	China	NO
331	DF_AiGanHong-2	China	NO
332	YC_YangMai20	China	NO
333	YC_884187	China	NO
334	YC_LuMai23	China	YES
335	YC_Jin50LP82	China	NO
336	YC_ShaanNong138	China	NO
337	YC_WeiMai8	China	NO
338	YC_LuMai3	China	NO
339	YC_ZhengMai1817	China	NO
340	YC_ShanNong23	China	NO
341	YC_XuNong5	China	NO
342	YC_JinMai47	China	NO
343	YC_BaiNong207	China	NO
344	YC_CB037	China	NO
345	YC_LX987	China	NO
346	YC_HeSheng2	China	YES
347	DF_4332	China	NO
348	YC_TAA10	China	NO
349	YC_JiMai22	China	NO
350	YC_Jing411	China	NO
351	YC_YuMai8679	China	NO
352	YC_Fu-1	China	NO
353	YC_Heng597	China	YES
354	PP_CH7034	China	NO
355	PP_SY95-71	China	NO
356	LR_G21S	China	NO
357	LR_XX329	China	NO
358	YC_Yuan29	China	NO
359	YC_LanKao906	China	YES
360	YC_Chang6878	China	NO
361	YC_8762	China	NO
362	YC_KeYi5214	China	NO
363	LR_CH8-1	China	NO
364	YC_Xinchun13	China	NO
365	YC_Yan1212	China	NO
366	YC_LuMai14	China	NO
367	YC_JiMai30	China	NO
368	YC_Shannong22	China	NO
369	YC_Y968	China	NO
370	YC_Yong3002	China	NO
371	YC_TAM107	China	NO
372	YC_LuZi238	China	NO
373	YC_Fielder	America	NO
374	YC_JiMai20	China	NO
375	YC_ZhengPinMai8Hao	China	NO
376	YC_ZhongYu1123	China	NO
377	YC_ZhongYu6Hao	China	NO
378	YC_ZhongYu8Hao	China	NO
379	YC_ZhongYuanMai	China	NO
380	YC_ZhouMai16	China	NO
381	YC_ZhouMai17	China	NO
382	YC_ZhouMai19	China	NO
383	YC_ZhouMai22	China	NO
384	YC_ZhouMai23	China	NO
385	YC_ZhouMai24	China	NO
386	YC_ZhouMai25	China	NO
387	YC_ZhouMai26	China	NO
388	YC_ZhouMai27	China	NO
389	YC_ZhouMai30	China	NO
390	YC_ZhouMai32	China	NO
391	YC_LanKao926	China	NO
392	YC_LuoHan7Hao	China	NO
393	YC_JinMai31	China	NO
394	YC_LinFen5064	China	NO
395	YC_YunHan805	China	NO
396	YC_YunHan20410	China	NO
397	YC_YaoMai16	China	NO
398	YC_Han6172	China	NO
399	YC_Heng4399	China	NO
400	YC_Heng6632	China	NO
401	YC_HengGuan35	China	NO
402	YC_JinHe9123	China	NO
403	YC_ShiMai15	China	NO
404	YC_ShiXin633	China	NO
405	YC_ShiJiaZhuang9Hao	China	NO
406	YC_BeiJing0045	China	NO
407	YC_NongDa179	China	NO
408	YC_NongDa413	China	NO
409	YC_NongDa3432	China	NO
410	YC_ZhongMai875	China	NO
411	YC_ZhongYou206	China	NO
412	YC_QinNong142	China	NO
413	YC_Shan627	China	NO
414	YC_WuNong6	China	NO
415	YC_XiNong556	China	NO
416	YC_XiNong558	China	NO
417	YC_XiNong822	China	NO
418	YC_XiNong889	China	NO
419	YC_XiNong2208	China	NO
420	YC_XiNong9872	China	NO
421	WG_GaoJiaSuo	China	NO
422	DF_ChiXiaoMai	China	NO
423	DF_WangShuiBai	China	NO
424	YC_Triumph	China	NO
425	YC_04Luo7427	China	NO
426	YC_WenMai6Hao	China	NO
427	YC_AnHui3Hao	China	NO
428	YC_NeiXiang5Hao	China	NO
429	13B2740	China	NO
430	QT_13B2740-1	China	NO
431	QT_13B2740-2	China	NO
432	YC_ZhenMai1860	China	NO
433	DF_HongMangZi	China	NO
434	DF_BiHongMai	China	NO
435	YC_XingChun29	China	NO
436	HC_ChunMai	China	NO
437	YC_BiMa1Hao	China	NO
438	YC_ChangLe5Hao	China	NO
439	DF_HuangXianDaLiBanMang	China	NO
440	YC_JiMai19	China	NO
441	YC_JiMai23	China	NO
442	YC_JiNan13	China	NO
443	YC_JiNan16	China	NO
444	YC_LaiYang4671	China	NO
445	YC_LiangXing77	China	NO
446	YC_LuMai11	China	NO
447	YC_LuMai15	China	NO
448	YC_LuMai22	China	YES
449	YC_LuTeng1Hao	China	NO
450	YC_ShanNong12	China	YES
451	YC_ShanNong21	China	NO
452	YC_ShanNongYouMai3Hao	China	NO
453	YC_TaiShan4Hao	China	NO
454	YC_TaiShan5Hao	China	NO
455	YC_TaiShan21	China	NO
456	YC_TaiShan22	China	NO
457	YC_TaiShan23	China	NO
458	DF_YouBaoMai	China	NO
459	YC_YueJin5Hao	China	NO
460	YC_ZiMai12	China	NO
461	YC_YanNong21	China	NO
462	YC_YanNong23	China	NO
463	YC_BoNong6Hao	China	NO
464	YC_DeHongFuMai8Hao	China	NO
465	YC_FengWu981	China	NO
466	YC_HanSheng923	China	NO
467	YC_JunDa129	China	NO
468	YC_KeNong2009	China	NO
469	YC_LanKao198	China	NO
470	YC_LuoMai23	China	NO
471	YC_LuoMai24	China	NO
472	YC_LuoMai31	China	NO
473	YC_LuoMai8Hao	China	NO
474	YC_PingAn7Hao	China	NO
475	YC_PingAn8Hao	China	NO
476	YC_PingAn9Hao	China	NO
477	YC_PuXing5Hao	China	NO
478	YC_QiMai2Hao	China	NO
479	YC_TianHe3Hao	China	NO
480	YC_TianMin198	China	NO
481	YC_TianMin298	China	NO
482	YC_WeiLai0818	China	NO
483	YC_XiNong529	China	NO
484	YC_XinMai20	China	NO
485	YC_XinMai208	China	NO
486	YC_XinMai26	China	NO
487	YC_YiMai6Hao	China	NO
488	YC_YuJiao6Hao	China	NO
489	YC_ZhengNong17Hao	China	NO
490	YC_ZhengNong46	China	NO
491	YC_xinmai26	China	NO
492	YC_yannong21	China	NO
493	YC_liangxing99	China	NO
494	YC_jinmai47	China	NO
495	YC_Wilhelmina	China	NO
496	YC_Rieti	China	NO
497	YC_Quality	China	NO
498	YC_zhengyin1	China	NO
499	YC_lumai1	China	NO
500	YC_xiaoyan6	China	NO
501	YC_Abbondanza	China	NO
502	YC_Orofen	China	NO
503	YC_xuzhou14	China	NO
504	YC_EarlyPremium	China	NO
505	YC_Funo	China	NO
506	YC_jinan9	China	NO
507	YC_boai7023	China	NO
508	YC_yumai41	China	NO
509	YC_yumai18	China	NO
510	YC_naxiang5	China	NO
511	YC_yumai21	China	NO
512	YC_ningchun4	China	NO
513	YC_wenmai6	China	NO
514	YC_jinan17	China	NO
515	YC_lumai21	China	NO
516	YC_een1	China	NO
517	YC_jinan2	China	NO
518	YC_bainong3217	China	NO
519	YC_chuanmai22	China	NO
520	YC_mianyang11	China	NO
521	YC_yumai17	China	NO
522	YC_xian8	China	NO
523	YC_yumai7	China	NO
524	YC_Neuzucht	China	NO
525	YC_mengxian201	China	NO
526	YC_yumai13	China	NO
527	YC_aifeng3	China	NO
528	YC_xinong65	China	NO
529	YC_jimai30	China	NO
530	YC_lumai14	China	NO
531	YC_gatuo	China	NO
532	YC_ganmai8	China	NO
533	YC_qiangweimai	China	NO
534	YC_laogaidaqingmang	China	NO
535	YC_shijiazhuang8	China	NO
536	YC_xiaoyan22	China	NO
537	YC_lunxuan987	China	NO
538	YC_xumai856	China	NO
539	YC_bainong4199	China	NO
540	YC_bainong201	China	NO
541	YC_taishan1	China	NO
542	YC_gansu96	China	NO
543	YC_lumai1	China	NO
544	YC_Gao5	China	YES
545	YC_NongDa981	China	NO
546	YC_NongDa3097	China	YES
547	YC_5224	China	NO
548	YC_LX99	China	NO
549	YC_NongDa3753	China	NO
550	YC_JiMai325	China	NO
551	YC_ZhouMai27	China	NO
552	YC_4N0461	China	NO
553	YC_ND4503	China	NO
554	YC_NingMai9	China	NO
555	YC_LiaoChun10	China	NO
556	YC_BaoFeng104	China	NO
All the world collection of wheat accessions used in this study from Wheat Union Database (http://wheat.cau.edu.cn/Wheat_SnpHub_Portal/).
References
Wenxi Wang, et al. SnpHub: an easy-to-set-up web server framework for exploring large-scale genomic variation data in the post-genomic era with applications in wheat. GigaScience,2020. 9(6), giaa060.

## Sheet: Table 4
Supplementary Table 4. Differentially expressed genes in znf-aabbdd (line #2) relative to those in wild-type Fielder. P values were determined by DESeq2 (version 1.26.0).
Gene ID	Chr	Gene start	Gene end	Gene strand	Reads count							FPKM						Differential expression analysis			Annotation
					znf-aabbdd-rep1	znf-aabbdd-rep2	znf-aabbdd-rep3	Fielder-rep1	Fielder-rep2	Fielder-rep3		znf-aabbdd-rep1	znf-aabbdd-rep2	znf-aabbdd-rep3	Fielder-rep1	Fielder-rep2	Fielder-rep3	Log2 (Fold change)	P value	Change
TraesCS1A02G000200	chr1A	70239	89245	+	589	461	565	82	290	195		14.516	10.5513	18.2512	1.87568	6.29329	4.33179	1.58836	0.0300684	up	Latent-transforming growth factor beta-binding protein 3
TraesCS1A02G001800	chr1A	1144333	1145934	+	15260	12612	14341	4569	4867	4634		597.012	458.233	735.393	165.907	167.664	163.413	1.67122	5.54215e-30	up	50S ribosomal protein L28
TraesCS1A02G002300	chr1A	1209721	1212812	-	343	285	299	133	188	166		6.06374	4.67912	6.92834	2.18229	2.92653	2.64519	1.05389	3.06403e-05	up	Endoribonuclease E-like protein
TraesCS1A02G007500	chr1A	4045713	4048684	+	5490	4513	5823	2045	2125	2071		167.179	127.628	232.417	57.7984	56.9793	56.8449	1.36539	3.94303e-19	up	Peptidyl-prolyl cis-trans isomerase
TraesCS1A02G013200	chr1A	7315101	7325769	+	105	123	84	43	46	41		1.46628	1.59517	1.53751	0.557326	0.565633	0.516076	1.48677	1.11844e-06	up	Ankyrin repeat protein family-like protein
TraesCS1A02G014300	chr1A	7811031	7813406	+	171	74	124	34	50	44		2.51156	1.00937	2.38715	0.463489	0.646646	0.582508	1.6394	0.00183668	up	C2 calcium/lipid-binding and GRAM domain protein
TraesCS1A02G024700	chr1A	12098618	12103881	-	746	623	770	300	355	331		13.5803	10.5325	18.3727	5.06881	5.69048	5.43127	1.15879	3.94934e-10	up	tRNA pseudouridine synthase B
TraesCS1A02G030100	chr1A	14045678	14056197	+	5546	4693	5670	1738	1915	1848		87.9333	69.1031	117.833	25.5763	26.7357	26.4106	1.58107	3.63903e-28	up	NAD(P)-binding rossmann-fold protein
TraesCS1A02G030700	chr1A	14160322	14163255	+	216	196	148	102	104	109		5.23098	4.40818	4.69789	2.29268	2.21775	2.37935	1.06864	4.77874e-06	up	PGR5-like protein 1A, chloroplastic
TraesCS1A02G033200	chr1A	15516524	15518456	+	98	70	43	29	45	37		1.76924	1.17364	1.01752	0.48593	0.715358	0.602096	1.28856	0.00347364	up	Glycosyltransferase
TraesCS1A02G033500	chr1A	16388445	16391082	+	1506	1210	1873	467	579	515		63.781	47.591	103.972	18.3568	21.5921	19.6596	1.48623	1.66367e-15	up	Mitochondrial import inner membrane translocase subunit Tim17/Tim22/Tim23 family protein
TraesCS1A02G033600	chr1A	16407008	16410201	+	2219	1838	2164	936	945	930		68.287	52.529	87.287	26.7344	25.6072	25.7968	1.21345	2.61673e-14	up	Mitochondrial import inner membrane translocase subunit Tim17/Tim22/Tim23 family protein
TraesCS1A02G034700	chr1A	17257516	17258211	-	35	24	24	14	6	12		2.09864	1.33646	1.88622	0.779134	0.31679	0.648566	1.56404	0.0364864	up	Lecithin-cholesterol acyltransferase-like 1
TraesCS1A02G036200	chr1A	20156565	20158534	+	707	530	628	201	253	234		23.2321	16.174	27.0483	6.13026	7.32047	6.93086	1.5352	3.16869e-11	up	Chalcone-flavonone isomerase family protein
TraesCS1A02G037300	chr1A	20888601	20889881	-	106	83	52	17	41	27		2.88769	2.09989	1.85678	0.42984	0.983507	0.662995	1.8458	0.000254737	up	Thaumatin
TraesCS1A02G037400	chr1A	20893785	20898393	-	346	251	369	96	105	100		4.27719	2.88157	5.97889	1.10146	1.14293	1.11426	1.67563	2.55104e-10	up	Cation/H(+) antiporter
TraesCS1A02G039900	chr1A	22038188	22047331	-	145	124	115	64	50	61		1.88459	1.49673	1.95911	0.772046	0.572227	0.71463	1.3008	4.22815e-05	up	S-adenosyl-L-methionine-dependent methyltransferases superfamily protein
TraesCS1A02G048700	chr1A	30196596	30197675	-	1372	923	862	260	253	244		49.3601	30.8388	40.6481	8.68178	8.01478	7.9125	2.28913	9.23242e-21	up	Non-specific lipid-transfer protein-like protein
TraesCS1A02G049600	chr1A	31252424	31254526	-	397	270	68	150	183	149		6.58787	4.16094	1.47902	2.31025	2.67396	2.22865	1.15939	0.000118966	up	ABC transporter G family member
TraesCS1A02G050100	chr1A	32084707	32089178	+	133	85	169	38	48	44		2.89181	1.71637	4.81634	0.766859	0.918986	0.86233	1.43714	0.00021832	up	Alcohol dehydrogenase, putative
TraesCS1A02G055000	chr1A	36271325	36278335	+	516	407	478	152	170	162		12.853	9.41506	15.6061	3.51409	3.72867	3.63725	1.61731	1.03548e-13	up	Integral membrane protein, TerC family protein
TraesCS1A02G055400	chr1A	36561933	36569908	+	1595	1308	1289	604	568	568		18.9003	14.3943	20.0204	6.64292	5.9266	6.06679	1.42197	4.58275e-16	up	DIS3-like exonuclease 2
TraesCS1A02G057200	chr1A	37478206	37481881	+	1585	1254	1261	693	754	742		24.1223	17.7239	25.1545	9.78896	10.1044	10.1788	1.06125	4.72424e-09	up	Glutamyl-tRNA reductase
TraesCS1A02G058400	chr1A	38728807	38733500	-	474	295	199	48	67	59		7.46116	4.31244	4.10575	0.701266	0.92865	0.837109	2.83812	5.72473e-17	up	AP2-like ethylene-responsive transcription factor
TraesCS1A02G058900	chr1A	39649614	39651876	-	273	188	321	106	112	111		6.60222	4.22239	10.1752	2.37929	2.38503	2.41965	1.17511	5.55559e-05	up	Xylulose kinase
TraesCS1A02G060500	chr1A	41712135	41714118	+	856	679	823	210	235	236		15.0566	11.0916	18.9742	3.42835	3.63973	3.74167	1.85865	1.08613e-20	up	Pentatricopeptide repeat-containing protein
TraesCS1A02G063500	chr1A	44406439	44407943	-	148	113	123	31	40	40		8.23735	5.84087	8.9731	1.60141	1.96036	2.00673	1.9208	3.34913e-08	up	DNL-type zinc finger protein
TraesCS1A02G066200	chr1A	48783668	48786472	+	442	407	303	205	221	214		5.49899	4.7025	4.941	2.36716	2.42104	2.39981	1.08933	4.59475e-10	up	Lectin receptor kinase-like protein
TraesCS1A02G069900	chr1A	52519641	52520791	-	920	719	754	247	307	278		30.4608	22.1083	32.7217	7.59038	8.95036	8.2966	1.66588	1.51337e-15	up	golgin Putative 1
TraesCS1A02G071500	chr1A	54000806	54002679	+	76	46	17	16	22	14		4.72764	2.65743	1.38609	0.923771	1.20504	0.784984	1.92374	0.000733946	up	Mitochondrial pyruvate carrier
TraesCS1A02G072600	chr1A	56617368	56618763	+	4494	3865	2189	2118	2311	2176		112.342	89.7286	71.7242	49.1414	50.8695	49.0308	1.02395	3.3443e-13	up	BZIP transcription factor
TraesCS1A02G073000	chr1A	57189794	57192224	+	111	92	109	43	51	53		3.18816	2.45402	4.10351	1.1463	1.28984	1.37213	1.15012	0.000609611	up	Beta-carotene isomerase d27, chloroplastic
TraesCS1A02G073100	chr1A	57192368	57194346	+	68	80	52	14	22	17		1.1991	1.31012	1.20188	0.229134	0.341601	0.270208	2.16014	6.04659e-07	up	transmembrane protein, putative (DUF247)
TraesCS1A02G077700	chr1A	60537167	60540748	+	6052	5463	3926	2014	2199	2085		132.58	111.143	112.73	40.9497	42.4182	41.1705	1.55348	8.06569e-38	up	Peroxidase
TraesCS1A02G078100	chr1A	60954701	60956424	-	928	737	558	92	138	106		19.9537	14.7169	15.7261	1.83602	2.61278	2.05439	2.99805	3.28162e-34	up	Peroxidase
TraesCS1A02G078700	chr1A	61384569	61391833	-	800	635	690	314	284	313		13.7122	10.1079	15.5016	4.99527	4.28631	4.83573	1.33941	8.39629e-11	up	phosphoribosylformylglycinamidine synthase
TraesCS1A02G080500	chr1A	63327891	63331958	-	105	66	41	19	30	20		2.0323	1.18636	1.04014	0.341323	0.511291	0.348923	2.00336	5.73347e-05	up	Non-specific serine/threonine protein kinase
TraesCS1A02G080600	chr1A	63475812	63481063	-	69	43	50	23	17	20		1.39996	0.810227	1.32968	0.433118	0.303713	0.365761	1.58755	0.00279774	up	Non-specific serine/threonine protein kinase
TraesCS1A02G080700	chr1A	63741495	63747947	-	413	324	228	177	170	184		8.36485	6.09434	6.05278	3.32732	3.03184	3.35914	1.15752	8.002e-07	up	Non-specific serine/threonine protein kinase
TraesCS1A02G082100	chr1A	65266307	65268355	+	71	67	53	28	41	35		3.26445	2.86088	3.19403	1.19488	1.65991	1.45051	1.09141	0.00688636	up	Transmembrane protein, putative
TraesCS1A02G082200	chr1A	65391963	65393451	-	86	73	64	38	35	32		3.89764	3.07255	3.80184	1.59845	1.39675	1.30724	1.28041	0.000756076	up	Thioesterase family protein
TraesCS1A02G082300	chr1A	65615817	65616636	-	165	156	148	36	39	26		7.02205	6.16563	8.25568	1.42199	1.46148	0.997367	2.34918	1.13708e-13	up	SsrA-binding
TraesCS1A02G082500	chr1A	65758591	65759654	-	601	525	543	185	210	182		23.073	18.7181	27.3238	6.59197	7.09902	6.29801	1.64813	4.89327e-19	up	Low temperature and salt responsive protein
TraesCS1A02G082700	chr1A	65798876	65800185	-	131	121	121	64	46	49		4.65063	3.98932	5.63037	2.10879	1.43796	1.56797	1.34228	5.11099e-05	up	Auxin-responsive protein
TraesCS1A02G083100	chr1A	66892110	66894637	+	1713	1344	1194	486	510	496		26.2305	19.1127	23.9643	6.90715	6.87652	6.84594	1.72082	4.38079e-21	up	MYB transcription factor
TraesCS1A02G083300	chr1A	67467268	67469443	+	40	34	41	13	15	13		1.05192	0.830376	1.41325	0.317307	0.347347	0.308154	1.53523	0.00461297	up	Peptide chain release factor 1
TraesCS1A02G085500	chr1A	71558243	71561228	-	181	163	151	66	83	73		9.39946	7.86113	10.2781	3.18113	3.79535	3.41703	1.31511	6.04918e-07	up	Acyl-CoA N-acyltransferase
TraesCS1A02G086200	chr1A	72785992	72791062	-	801	623	621	287	291	301		9.93702	7.1777	10.0978	3.3046	3.17882	3.36583	1.3816	1.30507e-11	up	Drebrin-like protein
TraesCS1A02G087100	chr1A	73352034	73356144	-	134	131	97	70	66	69		3.49496	3.17309	3.31605	1.69453	1.51576	1.62214	1.0494	0.000132078	up	extracellular ligand-gated ion channel protein (DUF3537)
TraesCS1A02G089500	chr1A	78962470	78964533	-	707	464	418	150	173	140		15.5564	9.4816	12.0553	3.06334	3.35186	2.77665	2.02993	4.4349e-13	up	1-aminocyclopropane-1-carboxylate oxidase
TraesCS1A02G089600	chr1A	79107177	79108103	+	943	474	549	135	142	154		35.4998	16.5716	27.0893	4.71695	4.70708	5.22561	2.41414	7.90901e-12	up	1-aminocyclopropane-1-carboxylate oxidase
TraesCS1A02G089800	chr1A	79167082	79169605	+	132	97	102	47	60	52		2.12868	1.45272	2.156	0.703474	0.851995	0.755861	1.21445	0.00062067	up	O-glucosyltransferase rumi
TraesCS1A02G090400	chr1A	80563325	80566568	-	40	14	3	5	2	4		1.43907	0.46776	0.141467	0.166957	0.063358	0.129713	2.9921	0.00467347	up	Phenazine biosynthesis PhzC/PhzF family protein
TraesCS1A02G097000	chr1A	93367123	93367842	+	447	326	403	116	155	146		21.6655	14.6741	25.6022	5.21834	6.61519	6.37846	1.5803	3.87789e-09	up	Chlororespiratory reduction31
TraesCS1A02G097300	chr1A	93401939	93403931	-	350	267	233	93	104	113		25.446	18.0276	22.2034	6.27551	6.65786	7.40513	1.67977	1.37231e-10	up	GATA transcription factor, putative
TraesCS1A02G099000	chr1A	95183261	95185789	+	453	406	407	209	257	220		9.75234	8.11727	11.4846	4.1761	4.87184	4.26909	1.00813	1.72832e-07	up	Peroxisomal membrane (Mpv17/PMP22) family protein
TraesCS1A02G100100	chr1A	96449469	96451542	+	1217	1112	1291	431	516	464		38.3305	32.5261	53.2956	12.5993	14.3104	13.1727	1.40628	2.34816e-21	up	Endo-1,31,4-beta-D-glucanase
TraesCS1A02G100600	chr1A	96480553	96489250	-	5503	4343	4869	1692	1757	1672		84.1177	61.6525	97.5526	24.005	23.6488	23.037	1.62896	2.29067e-22	up	Serine protease
TraesCS1A02G105300	chr1A	101320830	101324110	+	309	244	271	91	101	85		5.09367	3.73539	5.85536	1.39228	1.46603	1.26297	1.68299	3.89584e-11	up	RELA/SPOT
TraesCS1A02G106500	chr1A	104225642	104230111	+	556	456	544	238	255	261		12.1878	9.28301	15.6301	4.84218	4.92198	5.15695	1.10918	1.95141e-08	up	NADH-quinone oxidoreductase subunit I
TraesCS1A02G109600	chr1A	108774424	108775742	-	44	28	50	14	8	6		1.52481	0.901147	2.27115	0.450304	0.24412	0.187421	2.04667	0.00330147	up	Calcium-dependent protein kinase
TraesCS1A02G110000	chr1A	108921601	108924502	+	69	56	33	20	21	19		1.00205	0.755268	0.628153	0.269577	0.26854	0.248711	1.74285	0.000121695	up	Kinase-like protein
TraesCS1A02G110900	chr1A	111122761	111132907	+	507	391	410	231	201	214		7.61973	5.45735	8.07657	3.22223	2.65997	2.89899	1.15917	1.00557e-06	up	6-phosphofructo-2-kinase/fructose-2, 6-bisphosphatase
TraesCS1A02G111900	chr1A	113538203	113541509	-	495	431	422	210	229	220		12.0127	9.71371	13.4233	4.73007	4.8935	4.81238	1.17389	1.70629e-10	up	Haloacid dehalogenase-like hydrolase superfamily protein
TraesCS1A02G113100	chr1A	115939762	115940521	+	1729	1795	885	609	671	646		89.7882	86.5689	60.2392	29.3532	30.6829	30.2384	1.55083	2.60276e-51	up	Arabinogalactan peptide-like protein
TraesCS1A02G116900	chr1A	124180828	124181726	-	461	397	461	175	198	193		17.8951	14.3119	23.4556	6.30501	6.76781	6.75295	1.28396	2.76807e-11	up	3-isopropylmalate dehydratase large subunit
TraesCS1A02G117700	chr1A	125108751	125110785	-	427	325	201	178	189	187		7.77725	5.49737	4.7985	3.00907	3.03116	3.07002	1.12715	2.44826e-06	up	Glycosyltransferase
TraesCS1A02G119300	chr1A	130149160	130151093	+	111	72	116	39	43	32		2.0029	1.20654	2.74351	0.653154	0.683211	0.520462	1.37243	0.00109664	up	Glycosyltransferase
TraesCS1A02G119600	chr1A	131520069	131521683	-	2594	2528	1655	1116	1347	1249		62.5165	56.5816	52.2799	24.9633	28.5852	27.1325	1.14651	7.22683e-21	up	Leucine-rich repeat family protein
TraesCS1A02G120800	chr1A	133163923	133166640	-	355	281	346	124	111	118		7.53106	5.53614	9.62089	2.44154	2.07348	2.25638	1.533	2.72481e-10	up	Protein slow green 1, chloroplastic
TraesCS1A02G120900	chr1A	133170778	133174000	-	264	216	214	98	125	127		9.91703	7.53538	10.5367	3.41678	4.13463	4.30015	1.14178	1.40251e-05	up	Hypoxanthine-guanine phosphoribosyltransferase
TraesCS1A02G124400	chr1A	146947225	146952752	-	812	639	649	297	346	336		19.4487	14.2137	20.3747	6.60243	7.29725	7.25396	1.25445	6.6905e-10	up	Thioredoxin
TraesCS1A02G125700	chr1A	150006605	150008006	+	727	621	455	324	347	365		20.0715	15.9225	16.4653	8.30243	8.43578	9.08325	1.06352	3.02331e-09	up	Late embryogenesis abundant (LEA) hydroxyproline-rich glycoprotein family
TraesCS1A02G126100	chr1A	150899371	150902341	-	2100	1339	2571	471	453	464		40.6009	24.042	65.1523	8.45183	7.71194	8.08605	1.99931	1.03794e-15	up	GDSL esterase/lipase
TraesCS1A02G126900	chr1A	153580812	153586698	+	1895	1529	773	898	928	889		25.802	19.3342	13.7955	11.3484	11.1261	10.9106	1.01977	3.6976e-09	up	ABC transporter G family member
TraesCS1A02G127400	chr1A	154574636	154577511	+	443	412	384	153	169	156		13.3043	11.491	15.1158	4.26474	4.46913	4.22293	1.52053	1.51636e-17	up	Rhomboid family protein
TraesCS1A02G130900	chr1A	171006669	171034612	-	569	513	596	223	261	262		8.46404	7.0869	11.6205	3.07882	3.41866	3.51293	1.21957	3.84908e-12	up	muscle M-line assembly protein
TraesCS1A02G133100	chr1A	185141232	185146180	-	9916	8365	9080	3346	3342	3457		131.826	103.277	158.22	41.2861	39.1219	41.4253	1.5333	1.30377e-26	up	Chaperone DnaK
TraesCS1A02G133500	chr1A	188132555	188151899	+	2595	2077	2701	936	867	879		25.1273	18.6775	34.2803	8.41198	7.39226	7.67184	1.48476	4.80104e-17	up	Pentatricopeptide repeat-containing protein, putative
TraesCS1A02G134500	chr1A	201853521	201865435	-	396	376	388	162	199	169		9.26232	8.16744	11.8951	3.51685	4.09852	3.56298	1.22475	6.77074e-11	up	tRNA pseudouridine synthase A
TraesCS1A02G135900	chr1A	212018427	212020840	+	102	56	62	18	21	16		1.60123	0.816423	1.27573	0.262265	0.290284	0.2264	2.21666	2.10817e-05	up	GDSL esterase/lipase
TraesCS1A02G136500	chr1A	217610380	217613638	-	689	536	648	236	220	215		10.6911	7.724	13.1793	3.39883	3.00591	3.00708	1.55298	5.70906e-13	up	ABC1-like kinase
TraesCS1A02G136800	chr1A	218522815	218529362	+	744	677	735	330	359	341		19.5216	16.497	25.2779	8.03655	8.29441	8.06489	1.14643	5.47935e-14	up	Ribosomal RNA small subunit methyltransferase I
TraesCS1A02G141100	chr1A	238999841	239002573	+	546	374	297	193	270	226		14.9092	9.48435	10.6299	4.89141	6.49196	5.56254	1.1095	0.000140082	up	Late embryogenesis abundant (LEA) hydroxyproline-rich glycoprotein family
TraesCS1A02G142000	chr1A	241983247	241984668	-	3709	2782	3354	818	869	888		91.0229	63.4051	107.887	18.6321	18.7786	19.6431	2.02134	7.41781e-27	up	Rubisco accumulation factor 1, chloroplastic
TraesCS1A02G142400	chr1A	243160582	243163169	-	1873	1192	588	438	462	473		28.5054	16.8476	11.7295	6.18696	6.19128	6.48863	1.85004	4.24209e-13	up	Na(+)/H(+) antiporter NhaB
TraesCS1A02G143000	chr1A	245518573	245527595	+	2088	1618	1699	469	472	493		20.5314	14.7754	21.8974	4.2803	4.08676	4.36955	2.05572	2.29323e-28	up	Glutamine synthetase, putative, expressed
TraesCS1A02G143300	chr1A	246689896	246693276	-	765	818	730	376	373	368		15.3782	15.2711	19.2344	7.01529	6.6024	6.66797	1.18056	3.72002e-21	up	RING finger and CHY zinc finger protein
TraesCS1A02G144800	chr1A	251009017	251018858	+	1926	1684	1636	773	826	815		21.2027	17.2167	23.6064	7.89819	8.00689	8.08712	1.26391	6.23792e-19	up	Pentatricopeptide repeat-containing protein
TraesCS1A02G145300	chr1A	251376253	251377963	+	971	787	103	359	402	357		23.6135	17.7742	3.28315	8.10307	8.60829	7.8255	1.33866	3.5311e-12	up	GDSL esterase/lipase
TraesCS1A02G146600	chr1A	252824562	252828693	-	824	727	733	357	370	353		19.3901	15.8877	22.6083	7.79712	7.66661	7.48737	1.20467	4.07023e-14	up	Riboflavin kinase
TraesCS1A02G150200	chr1A	257960004	257969311	+	409	295	219	143	150	152		6.92195	4.63661	4.85803	2.24623	2.23535	2.31873	1.34933	2.36457e-07	up	Peptide transporter
TraesCS1A02G150800	chr1A	258857615	258862764	-	153	68	11	41	54	51		2.35315	0.971273	0.22175	0.58527	0.731311	0.70702	1.29914	0.0178962	up	Fatty acid hydroxylase superfamily
TraesCS1A02G151500	chr1A	260834119	260835657	+	710	586	662	202	249	200		16.0995	12.3403	19.6754	4.25128	4.97168	4.08778	1.6794	4.20541e-16	up	Tyrosine--tRNA ligase
TraesCS1A02G152600	chr1A	262944345	262948015	+	157	93	102	21	29	30		5.28851	2.90931	4.50345	0.656548	0.860164	0.910872	2.33817	1.38336e-07	up	Ribonuclease
TraesCS1A02G153000	chr1A	265032750	265041635	-	136	72	45	37	53	45		1.86485	0.916878	0.808779	0.470892	0.639928	0.556186	1.32125	0.00725087	up	Long-chain-alcohol oxidase
TraesCS1A02G153100	chr1A	265645442	265650746	-	2824	2269	2675	999	1129	1051		33.9127	25.305	42.105	11.1347	11.9383	11.3763	1.36626	5.5495e-16	up	Long-chain-alcohol oxidase
TraesCS1A02G155000	chr1A	271882592	271891529	-	261	203	242	96	93	95		6.76689	4.88785	8.22386	2.31011	2.12315	2.22011	1.39285	1.04027e-07	up	Chloroplast J-like domain 1-containing protein
TraesCS1A02G157800	chr1A	280274430	280276096	-	88	69	77	27	24	31		4.40599	3.20836	5.05316	1.2547	1.05809	1.39902	1.62075	7.21628e-05	up	Protein RETICULATA, chloroplastic
TraesCS1A02G158800	chr1A	283842907	283859515	+	1194	962	1008	427	461	468		15.6645	11.7209	17.3334	5.1994	5.32552	5.53426	1.3545	7.32103e-14	up	Xaa-pro aminopeptidase, putative
TraesCS1A02G160200	chr1A	287681550	287684692	-	463	406	518	184	214	207		9.58903	7.80896	14.0616	3.53692	3.90262	3.86426	1.20602	1.44915e-10	up	Aminotransferase
TraesCS1A02G160700	chr1A	288862057	288872048	+	1263	1015	995	533	561	531		13.4376	10.029	13.8757	5.26333	5.25572	5.09233	1.17256	6.43446e-11	up	Protein EXECUTER 1, chloroplastic
TraesCS1A02G161400	chr1A	290202033	290205001	-	990	641	611	189	226	224		16.397	9.85962	13.2642	2.90539	3.296	3.3441	2.04412	3.20065e-14	up	Cytochrome P450 family protein, expressed
TraesCS1A02G161800	chr1A	290549555	290551786	-	71	72	83	42	30	39		1.82185	1.71578	2.79154	1.00027	0.677837	0.902031	1.0416	0.00804589	up	Nucleic acid-binding, OB-fold-like protein
TraesCS1A02G164800	chr1A	297744935	297751007	-	2673	2388	2134	1309	1354	1319		59.7571	49.5791	62.5312	27.1609	26.6538	26.5789	1.02838	3.05151e-15	up	Alpha-galactosidase
TraesCS1A02G165800	chr1A	298601923	298610934	+	8267	6868	8144	3218	3023	3029		78.12	60.2723	100.87	28.2237	25.1537	25.7998	1.39054	5.16226e-19	up	Chloroplast inner envelope protein, putative, expressed
TraesCS1A02G168400	chr1A	301128322	301134198	+	568	483	673	212	215	210		15.7566	12.4432	24.4703	5.45836	5.25171	5.25091	1.40551	2.68625e-14	up	Ribosomal RNA small subunit methyltransferase H
TraesCS1A02G169500	chr1A	302198139	302200788	-	49	52	47	21	28	21		1.35176	1.33223	1.69947	0.537695	0.680159	0.522185	1.20892	0.00786537	up	Protein NEOXANTHIN-DEFICIENT 1
TraesCS1A02G169600	chr1A	302628523	302639166	-	210	197	189	94	99	100		6.64412	5.78839	7.83775	2.76032	2.75805	2.85181	1.15496	3.25069e-07	up	Maf-like protein, expressed
TraesCS1A02G171000	chr1A	305606261	305608388	+	13509	11391	14471	4031	4658	4289		262.635	205.667	368.756	72.737	79.7403	75.1601	1.62559	6.22286e-29	up	Protochlorophyllide reductase
TraesCS1A02G171200	chr1A	306117845	306120605	+	221	193	120	102	97	100		4.98857	4.0459	3.5504	2.13697	1.92799	2.03463	1.15112	3.05273e-06	up	1-acyl-sn-glycerol-3-phosphate acyltransferase
TraesCS1A02G172700	chr1A	308571441	308576188	-	1377	1002	1219	367	400	393		43.4483	29.3616	50.4143	10.7478	11.1134	11.1772	1.72453	4.42522e-16	up	Thylakoid lumenal 17.4 kDa protein, chloroplastic
TraesCS1A02G173700	chr1A	309742789	309758319	-	459	359	417	192	178	204		7.80601	5.67001	9.29531	3.03062	2.66554	3.12715	1.19543	2.66953e-07	up	Folylpolyglutamate synthase
TraesCS1A02G174700	chr1A	312159893	312161436	-	208	99	52	59	85	77		6.91302	3.05571	2.26527	1.81999	2.48755	2.30673	1.175	0.0171053	up	Remorin
TraesCS1A02G175200	chr1A	313161460	313162228	-	6263	4415	5214	2419	3027	2714		284.217	186.068	310.134	101.887	120.956	111.014	1.07915	9.93953e-07	up	Lipid transfer protein
TraesCS1A02G176700	chr1A	317810558	317815516	+	4019	3985	2718	1701	1649	1642		33.8611	31.1806	30.0154	13.3015	12.2336	12.4698	1.36016	3.56411e-40	up	Trihelix transcription factor GT-2
TraesCS1A02G179500	chr1A	324494215	324498371	-	117	115	100	45	53	52		4.05462	3.70114	4.5423	1.44741	1.6173	1.62431	1.30982	1.00168e-05	up	Plastid lipid-associated protein
TraesCS1A02G179700	chr1A	324609925	324619770	-	477	422	415	181	221	210		5.99211	4.9232	6.83315	2.11035	2.44457	2.37784	1.23872	1.25825e-10	up	DNA mismatch repair protein MutS, putative
TraesCS1A02G180800	chr1A	327005244	327014951	+	668	521	655	283	219	256		15.1965	11.0073	19.5308	5.97542	4.38694	5.24941	1.3321	4.30445e-08	up	Aldo/keto reductase family protein, putative, expressed
TraesCS1A02G181100	chr1A	327271128	327271956	-	1479	1064	868	587	713	651		62.2597	41.5962	47.8928	22.9346	26.4288	24.7014	1.07224	1.95527e-06	up	ATP-dependent Clp protease ATP-binding subunit ClpX
TraesCS1A02G183000	chr1A	331318066	331323293	-	231	214	197	84	102	98		3.17624	2.73268	3.55042	1.072	1.23496	1.21459	1.33029	8.98185e-09	up	Trehalase
TraesCS1A02G183400	chr1A	333134461	333139522	-	621	336	293	105	115	121		8.5861	4.31436	5.30986	1.34743	1.40008	1.50797	2.1843	3.31022e-10	up	Homeobox protein BEL1-like protein
TraesCS1A02G183800	chr1A	333613054	333627407	-	1289	1052	735	578	641	585		9.40276	7.12675	7.02751	3.91331	4.11727	3.84645	1.06137	1.98601e-09	up	Xanthine dehydrogenase
TraesCS1A02G185100	chr1A	335825934	335829117	+	193	146	93	64	82	75		3.28226	2.30591	2.07305	1.01021	1.22795	1.14969	1.30509	3.12137e-05	up	Receptor-like kinase
TraesCS1A02G185500	chr1A	336237672	336240333	-	115	91	104	39	69	52		2.81037	2.06529	3.33127	0.884593	1.48479	1.14544	1.05442	0.0094975	up	Myb/SANT-like DNA-binding domain protein
TraesCS1A02G185800	chr1A	336607633	336611079	+	85	48	52	12	26	22		1.62625	0.852871	1.30402	0.21309	0.438017	0.379397	1.84741	0.00180951	up	Alpha/beta-hydrolase superfamily protein
TraesCS1A02G186500	chr1A	337657366	337658581	-	42	47	64	29	24	18		1.20534	1.25265	2.40742	0.772452	0.606486	0.465623	1.0008	0.0439494	up	Glutathione S-transferase
TraesCS1A02G187800	chr1A	338833037	338836486	-	122	107	68	45	68	49		3.05854	2.49122	2.23447	1.04708	1.50111	1.10727	1.18515	0.000872384	up	Protein kinase superfamily protein
TraesCS1A02G188600	chr1A	340415026	340428765	-	245	205	223	98	102	97		5.66592	4.40283	6.7596	2.10351	2.07708	2.02199	1.28287	1.13622e-07	up	Protein COFACTOR ASSEMBLY OF COMPLEX C SUBUNIT B CCB2, chloroplastic
TraesCS1A02G190100	chr1A	343673959	343676434	+	63	62	46	21	26	24		1.20468	1.10102	1.15292	0.372704	0.437777	0.413661	1.49696	0.000317145	up	NAC domain-containing protein
TraesCS1A02G191300	chr1A	345783582	345786960	+	1263	1015	1110	417	393	383		22.1708	16.5469	25.5395	6.79402	6.07462	6.06008	1.61719	6.41281e-18	up	Carbohydrate kinase, putative, expressed
TraesCS1A02G192600	chr1A	347922420	347923294	+	162	111	125	53	84	61		6.46101	4.11132	6.53442	1.96189	2.94995	2.19289	1.15605	0.00322141	up	RING/U-box superfamily protein
TraesCS1A02G194500	chr1A	351856640	351857125	+	38	41	24	15	21	20		2.72861	2.7341	2.25881	0.999683	1.32778	1.29446	1.17643	0.0259087	up	VQ motif protein
TraesCS1A02G194900	chr1A	351882936	351886581	-	748	640	319	358	375	374		14.3582	11.4091	8.02605	6.37817	6.33841	6.47103	1.00975	6.66205e-09	up	Cinnamoyl-CoA reductase-like protein
TraesCS1A02G195200	chr1A	352173116	352180076	-	936	770	803	350	398	365		15.1926	11.607	17.0837	5.27275	5.68837	5.34011	1.30154	7.19294e-13	up	Glycerol-3-phosphate acyltransferase, chloroplastic
TraesCS1A02G195500	chr1A	353256784	353259995	-	2892	2264	2943	864	891	876		74.4273	54.1108	99.274	20.6377	20.1911	20.3208	1.65656	2.39079e-21	up	Shikimate kinase
TraesCS1A02G195900	chr1A	353913629	353917286	+	79	40	44	19	24	17		1.28587	0.604647	0.938713	0.287036	0.343977	0.249413	1.68454	0.00390644	up	Xyloglucan endotransglucosylase/hydrolase
TraesCS1A02G196500	chr1A	354934937	354937526	-	1360	851	1490	423	411	436		29.4055	17.0881	42.2268	8.48876	7.82494	8.49726	1.49072	1.90031e-08	up	Antiholin-like protein lrgB
TraesCS1A02G197700	chr1A	355629145	355631608	+	479	361	342	171	197	192		7.72096	5.40401	7.22559	2.55826	2.79609	2.78958	1.27245	8.95047e-08	up	Peptide transporter
TraesCS1A02G197900	chr1A	355718260	355719087	+	1480	1397	1522	476	613	544		62.3771	54.6806	84.0794	18.6202	22.7496	20.6664	1.50043	5.02291e-23	up	RmlC-like cupins superfamily protein
TraesCS1A02G198400	chr1A	356471270	356474267	+	3240	2650	3040	1123	1227	1172		86.9752	66.0647	106.963	27.9797	29.0031	28.3583	1.42734	2.85492e-19	up	ATP-dependent Clp protease proteolytic subunit
TraesCS1A02G198800	chr1A	357121054	357123995	-	82	78	31	27	31	29		2.98082	2.63324	1.47705	0.910961	0.992278	0.950216	1.56016	4.06518e-05	up	CASP-like protein
TraesCS1A02G200000	chr1A	359689254	359690781	+	1234	818	1120	452	524	478		43.9872	27.0793	52.3288	14.9542	16.4472	15.3582	1.18839	2.15929e-06	up	Protein curvature thylakoid chloroplastic-like
TraesCS1A02G201400	chr1A	362403114	362405555	+	144	84	112	43	50	45		2.05783	1.11481	2.09786	0.570335	0.629169	0.579646	1.41735	0.000718258	up	Protein PLASTID MOVEMENT IMPAIRED 1
TraesCS1A02G203200	chr1A	364655697	364656832	+	139	74	27	19	33	23		4.61976	2.28407	1.1762	0.5861	0.965756	0.689024	2.20531	3.51226e-05	up	Expansin-like protein
TraesCS1A02G203300	chr1A	364935626	364936558	+	284	196	149	58	81	63		10.6226	6.80834	7.30482	2.01351	2.66776	2.124	1.94008	4.10102e-09	up	DUF241 domain protein (DUF241)
TraesCS1A02G205600	chr1A	368196476	368198581	+	264	212	246	125	99	110		8.36778	6.24044	10.22	3.67731	2.76306	3.14269	1.19308	1.40197e-05	up	TSA: Wollemia nobilis Ref_Wollemi_Transcript_5464_1078 transcribed RNA sequence
TraesCS1A02G206900	chr1A	369048987	369054383	+	2228	1826	2083	785	842	791		35.6822	27.1588	43.7257	11.6686	11.874	11.4187	1.43063	1.47592e-18	up	Cytochrome P450 family protein, expressed
TraesCS1A02G207200	chr1A	369272608	369273234	-	59	75	33	19	34	26		3.28381	3.87669	2.40742	0.981507	1.6663	1.30437	1.44089	0.00191707	up	Late embryogenesis abundant (LEA) hydroxyproline-rich glycoprotein family, putative
TraesCS1A02G208400	chr1A	370021551	370025217	-	2016	1756	1904	660	633	647		26.7808	21.6636	33.1522	8.1375	7.40434	7.74711	1.64154	3.34029e-28	up	UDP-N-acetylmuramoyl-L-alanyl-D-glutamate--2, 6-diaminopimelate ligase
TraesCS1A02G209100	chr1A	371219824	371221463	+	771	798	78	208	225	221		24.2396	23.2995	3.21423	6.06943	6.22877	6.26275	1.94154	1.48543e-42	up	Proline dehydrogenase
TraesCS1A02G210000	chr1A	372467568	372467930	-	172	174	136	26	18	23		16.5354	15.5349	17.1371	2.31993	1.52373	1.99304	3.04563	1.16755e-20	up	Bifunctional inhibitor/lipid-transfer protein/seed storage 2S albumin superfamily protein
TraesCS1A02G210400	chr1A	372639121	372643307	-	60	61	26	27	30	29		1.23095	1.16223	0.699156	0.514123	0.541951	0.536277	1.1721	0.00476039	up	Trehalose 6-phosphate phosphatase
TraesCS1A02G211000	chr1A	373770846	373774884	-	603	357	95	155	257	207		10.3406	5.68553	2.13533	2.46703	3.88071	3.19964	1.33129	0.000317573	up	Nitrate transporter 1.1
TraesCS1A02G211600	chr1A	374217713	374219255	-	207	168	179	63	62	61		7.47802	5.63636	8.47581	2.11237	1.97223	1.98632	1.69529	8.23454e-10	up	Holliday junction resolvase
TraesCS1A02G211800	chr1A	374277933	374278937	-	116	105	50	38	48	42		4.02796	3.38602	2.27567	1.22469	1.46763	1.31456	1.471	9.25741e-06	up	Zinc finger family protein
TraesCS1A02G212000	chr1A	374689236	374690910	-	1038	960	764	361	520	446		24.2785	20.853	23.4223	7.83692	10.7097	9.4029	1.27562	6.4428e-11	up	Expansin protein
TraesCS1A02G212400	chr1A	375112041	375113726	-	3651	2794	2155	1413	1561	1455		107.158	76.1573	82.9031	38.4917	40.3426	38.4926	1.22857	2.01277e-11	up	Expansin protein
TraesCS1A02G212600	chr1A	375467613	375469315	+	9475	8905	5857	4073	4487	4236		395.046	344.806	320.077	157.615	164.73	159.194	1.20446	5.71131e-30	up	Expansin protein
TraesCS1A02G214600	chr1A	377499763	377502642	-	3961	3333	4255	1421	1705	1510		241.237	188.516	339.664	80.3243	91.435	82.893	1.33972	2.25212e-17	up	10 kDa chaperonin
TraesCS1A02G217000	chr1A	384774595	384776285	-	259	272	161	117	131	126		8.28454	8.07999	6.75004	3.47351	3.68969	3.6328	1.18462	1.6542e-09	up	Cyclin-like protein
TraesCS1A02G217300	chr1A	385350140	385353160	-	1133	849	1212	490	491	456		35.9444	25.0139	50.3982	14.4281	13.7161	13.0397	1.15032	3.77679e-08	up	Peptide methionine sulfoxide reductase MsrA
TraesCS1A02G218100	chr1A	386479232	386480418	-	86	49	78	21	30	28		2.52837	1.33786	3.00572	0.573028	0.776629	0.741998	1.46789	0.00392447	up	Ethylene-responsive transcription factor, putative
TraesCS1A02G220000	chr1A	388849047	388850291	+	173	155	140	76	93	90		4.8492	4.03487	5.14356	1.9772	2.29539	2.27389	1.02389	0.000105042	up	ethylene-responsive transcription factor
TraesCS1A02G221700	chr1A	391235429	391237088	+	36	56	43	17	25	20		1.06287	1.53546	1.66401	0.465842	0.649928	0.532241	1.24228	0.0171357	up	Alpha/beta hydrolase related protein
TraesCS1A02G222700	chr1A	392523767	392527311	+	902	672	717	224	239	215		11.9641	8.27781	12.4653	2.75762	2.79139	2.57047	1.90232	4.35633e-18	up	Protein kinase family protein, putative, expressed
TraesCS1A02G224700	chr1A	394588931	394607136	-	2480	2131	2750	1141	1219	1162		52.8039	42.1378	76.7466	22.5483	22.8543	22.3009	1.07252	9.74156e-14	up	Chlorophyll synthase
TraesCS1A02G225200	chr1A	395457903	395462389	-	1136	939	533	498	506	530		18.4732	14.1809	11.3606	7.51635	7.24542	7.76858	1.11997	1.88038e-10	up	Trichome birefringence-like protein
TraesCS1A02G225700	chr1A	396105135	396108083	-	415	344	284	194	213	197		15.5224	11.9493	13.9233	6.73484	7.01521	6.64172	1.01394	1.35357e-06	up	RING/FYVE/PHD zinc finger superfamily protein
TraesCS1A02G226000	chr1A	396296934	396298607	+	177	76	160	54	50	57		4.61993	1.84225	5.47386	1.30819	1.14916	1.34103	1.3502	0.00782224	up	Phototropic-responsive NPH3 family protein
TraesCS1A02G231500	chr1A	404625536	404628901	+	58	60	121	18	28	15		1.01001	0.970332	2.7618	0.290926	0.429342	0.235445	1.63364	0.000284624	up	Pectinesterase
TraesCS1A02G234600	chr1A	410152902	410157058	+	813	413	127	166	226	199		18.2572	8.61323	3.73816	3.45991	4.4689	4.02808	1.75244	2.60193e-06	up	'putative beta-1,3-glucanase
TraesCS1A02G237800	chr1A	423675499	423676890	+	782	621	647	289	394	337		21.0083	15.4935	22.7824	7.20603	9.3203	8.16049	1.14835	3.26439e-07	up	ATP synthase subunit alpha 2
TraesCS1A02G239000	chr1A	426299171	426304342	+	270	230	188	138	128	126		5.23462	4.14116	4.77739	2.48321	2.18515	2.20188	1.03302	1.28818e-05	up	cytochrome C oxidase subunit
TraesCS1A02G240500	chr1A	427811334	427813937	-	159	98	136	21	31	26		2.13083	1.2197	2.38893	0.261207	0.365817	0.314071	2.41403	1.34984e-08	up	ABC transporter G family member
TraesCS1A02G241000	chr1A	428546384	428550024	+	914	740	876	359	383	381		19.7134	14.8225	24.7646	7.18659	7.27383	7.407	1.24371	1.29054e-11	up	7-hydroxymethyl chlorophyll a reductase, chloroplastic-like protein
TraesCS1A02G241900	chr1A	430177937	430181778	+	2462	2006	2209	1011	874	938		42.8303	32.4091	50.3698	16.324	13.3882	14.7085	1.34518	2.17136e-13	up	UDP-sulfoquinovose synthase
TraesCS1A02G243700	chr1A	432193618	432202573	+	795	687	771	419	367	389		8.78792	7.0526	11.1708	4.29879	3.57219	3.87588	1.01617	3.81849e-08	up	GTPase Der
TraesCS1A02G246700	chr1A	437227745	437232712	+	107	84	61	53	48	51		2.90812	2.12022	2.17305	1.33696	1.14873	1.2494	1.0129	0.00512162	up	Ribosomal protein L34e superfamily protein
TraesCS1A02G246800	chr1A	437582684	437587434	+	661	608	667	309	299	277		14.399	12.3001	19.0445	6.24746	5.73524	5.43892	1.20065	3.64789e-13	up	pale cress protein (PAC)
TraesCS1A02G248300	chr1A	440412865	440416040	-	283	334	114	149	153	157		9.25583	10.1449	4.88704	4.52303	4.40626	4.6284	1.10253	7.14234e-09	up	NAD(P)-binding Rossmann-fold superfamily protein
TraesCS1A02G248800	chr1A	440886442	440891002	-	201	217	226	107	94	97		2.4543	2.46073	3.61702	1.21263	1.01067	1.06759	1.16455	1.95048e-07	up	Protein WEAK CHLOROPLAST MOVEMENT UNDER BLUE LIGHT 1
TraesCS1A02G249000	chr1A	441031693	441033979	+	244	224	252	94	126	117		3.72321	3.17431	5.0401	1.33128	1.69296	1.60922	1.15738	1.24801e-06	up	Glycosyltransferase
TraesCS1A02G249500	chr1A	441751925	441756669	+	338	490	367	221	208	218		6.34158	8.53788	9.02523	3.84846	3.43632	3.68671	1.02563	3.14539e-06	up	Protein kinase
TraesCS1A02G250100	chr1A	441927241	441929536	+	442	340	500	119	138	135		13.0166	9.29881	19.3	3.25264	3.57852	3.58353	1.68323	7.32213e-13	up	Endo-1,31,4-beta-D-glucanase
TraesCS1A02G250500	chr1A	442154862	442155978	+	256	232	139	74	84	83		9.8934	8.32659	7.04097	2.65431	2.85848	2.89125	1.70023	4.50408e-13	up	AWPM-19-like membrane family protein
TraesCS1A02G250800	chr1A	442553712	442560898	+	164	160	156	103	74	81		2.58383	2.34106	3.22148	1.50616	1.0266	1.15029	1.00505	0.00078699	up	Energy-coupling factor transporter transmembrane protein EcfT
TraesCS1A02G251200	chr1A	442613331	442614743	-	2961	2267	3043	1014	1086	995		86.7601	61.6888	116.868	27.5761	28.0195	26.2789	1.44324	4.33093e-15	up	Thylakoid lumen 18.3 kDa family protein
TraesCS1A02G252300	chr1A	444122390	444123580	+	486	412	420	169	184	163		14.2403	11.2112	16.1303	4.59602	4.74732	4.30498	1.48317	1.11602e-13	up	Mitochondrial transcription termination factor family protein
TraesCS1A02G252400	chr1A	444124496	444127602	+	1559	1226	1352	538	709	616		50.3285	36.7563	57.2079	16.12	20.1541	17.9247	1.26864	6.2266e-10	up	Peptide methionine sulfoxide reductase msrB
TraesCS1A02G252700	chr1A	444144690	444146823	-	773	628	671	231	274	238		24.064	18.156	27.3793	6.67442	7.51083	6.67832	1.60109	6.64076e-16	up	Resistance to phytophthora 1 protein
TraesCS1A02G254400	chr1A	445914781	445917729	+	1195	1010	1087	404	467	420		27.2743	21.4082	32.5183	8.55817	9.38539	8.64047	1.45724	5.85601e-18	up	PH-response transcription factor pacC/RIM101 isoform 2
TraesCS1A02G255800	chr1A	448033492	448037889	-	2052	1834	2006	656	706	647		25.7034	21.3346	32.9348	7.62658	7.78693	7.30498	1.63463	1.39519e-32	up	1-deoxy-D-xylulose-5-phosphate synthase
TraesCS1A02G258000	chr1A	449843795	449853848	-	1242	982	1059	327	325	352		19.2292	14.1197	21.4905	4.69895	4.4307	4.9123	1.83256	9.98765e-22	up	FAD/NAD(P)-binding oxidoreductase family protein
TraesCS1A02G258300	chr1A	450092812	450097229	-	289	288	224	101	87	94		3.08893	2.85875	3.13812	1.00195	0.818802	0.905608	1.71094	1.48163e-15	up	Plasma membrane ATPase
TraesCS1A02G259000	chr1A	452042146	452046460	+	664	555	534	277	308	260		18.5079	14.3667	19.5093	7.1661	7.55943	6.53228	1.21325	4.58552e-10	up	Isopentenyl-diphosphate delta-isomerase
TraesCS1A02G259700	chr1A	452784057	452786582	-	5661	4621	5704	1731	1999	1868		211.514	160.345	279.343	60.0285	65.7671	62.9109	1.56342	1.06459e-22	up	EG2771
TraesCS1A02G259800	chr1A	452857082	452865313	+	2259	1944	2196	1025	1123	1041		41.7771	33.3881	53.2311	17.5938	18.2873	17.353	1.08238	1.54203e-13	up	Beta-hexosaminidase
TraesCS1A02G260000	chr1A	453520442	453524428	-	95	72	51	20	39	30		2.92609	2.05954	2.05895	0.571752	1.05774	0.832889	1.59933	0.000693579	up	LOB domain-containing protein 2
TraesCS1A02G260700	chr1A	454533588	454534849	+	311	223	261	90	99	84		8.59992	5.7268	9.45989	2.30989	2.41056	2.09371	1.6559	5.54192e-09	up	CTP synthase family protein
TraesCS1A02G262100	chr1A	456655323	456657426	-	368	291	362	111	121	102		9.42897	6.92441	12.1573	2.63969	2.72993	2.35569	1.66591	5.19586e-12	up	Alpha/beta-hydrolase-like protein
TraesCS1A02G266600	chr1A	462000812	462006133	-	2172	1568	949	917	941	940		29.4587	19.7503	16.8706	11.5435	11.2381	11.4917	1.10656	1.4077e-07	up	Hexosyltransferase
TraesCS1A02G267600	chr1A	462617029	462619649	-	667	433	306	231	256	235		17.0275	10.2656	10.239	5.47332	5.75459	5.40748	1.29853	2.93124e-06	up	Chaperone protein dnaJ
TraesCS1A02G268600	chr1A	463356638	463358483	-	573	415	484	190	224	187		14.2019	9.5524	15.7235	4.37077	4.88864	4.17768	1.40602	1.52074e-08	up	1,4-beta-D-glucanase
TraesCS1A02G268800	chr1A	463460248	463461876	-	404	370	150	143	163	164		9.21475	7.83749	4.48441	3.02727	3.2737	3.37169	1.40203	6.85222e-13	up	Myb transcription factor
TraesCS1A02G269200	chr1A	463827548	463830330	-	1137	953	1050	405	431	431		24.9236	19.4007	30.1683	8.23985	8.31911	8.51589	1.40635	4.40288e-17	up	GTPase Der
TraesCS1A02G269600	chr1A	463958197	463963550	-	120	99	133	27	45	43		1.80349	1.38178	2.61996	0.376625	0.595516	0.582508	1.61693	1.86377e-05	up	Protein NRT1/ PTR FAMILY 5.5
TraesCS1A02G272000	chr1A	465340924	465343552	-	5325	2881	4736	544	584	554		70.6842	35.5156	82.3998	6.70217	6.82598	6.62849	2.98231	6.37236e-25	up	Subtilisin-like protease
TraesCS1A02G273500	chr1A	467184518	467186314	+	607	512	293	192	249	239		19.3804	15.1816	12.2618	5.68969	7.00039	6.87818	1.40464	3.55786e-11	up	Soluble inorganic pyrophosphatase
TraesCS1A02G275000	chr1A	469309603	469310929	+	182	166	14	79	79	82		4.78624	4.05419	0.482572	1.92825	1.82936	1.94374	1.21718	4.60548e-06	up	Dof zinc finger protein
TraesCS1A02G275600	chr1A	469662814	469663861	-	39	59	39	19	23	20		1.29866	1.82456	1.70219	0.587218	0.674387	0.600295	1.33245	0.00690511	up	transcription repressor
TraesCS1A02G276200	chr1A	471480702	471483149	-	84	47	24	29	17	25		2.0078	1.04331	0.751906	0.643358	0.357799	0.53862	1.57151	0.00752464	up	Glucan endo-1,3-beta-glucosidase, putative
TraesCS1A02G277200	chr1A	472172188	472172431	+	29	28	33	4	6	5		4.16471	3.73438	6.21173	0.533164	0.758731	0.647231	2.60797	0.00020322	up	Galactose/methyl galactoside import ATP-binding protein MglA
TraesCS1A02G278700	chr1A	474421055	474428708	+	213	222	328	73	66	77		4.03976	3.91023	8.15382	1.28503	1.10222	1.31634	1.68759	5.47935e-14	up	Glycerol-3-phosphate acyltransferase, expressed
TraesCS1A02G280600	chr1A	478350773	478355542	-	510	588	356	311	274	278		11.2786	12.0764	10.3193	6.38353	5.33564	5.54158	1.02198	1.23805e-09	up	Guanylyl cyclase
TraesCS1A02G281700	chr1A	480429132	480432551	-	1847	1404	1783	508	573	552		52.4882	37.054	66.4138	13.399	14.3383	14.1396	1.681	2.9132e-18	up	Uracil phosphoribosyltransferase
TraesCS1A02G283100	chr1A	480808720	480811836	+	287	144	202	66	45	64		4.53193	2.11172	4.18085	0.967295	0.625696	0.910927	1.99261	8.75987e-06	up	Glycerol-3-phosphate acyltransferase
TraesCS1A02G283300	chr1A	480931446	480931628	-	49	32	11	14	19	20		9.34412	5.66716	2.74946	2.4779	3.1904	3.43775	1.30286	0.0323891	up	Rotundifolia-like protein
TraesCS1A02G283900	chr1A	481673552	481675855	+	3588	2200	2616	694	752	697		71.7136	40.8362	68.5328	12.8743	13.2348	12.557	2.12623	7.69977e-17	up	Laccase
TraesCS1A02G285400	chr1A	482767938	482771537	-	132	102	129	41	56	38		1.87636	1.34653	2.4035	0.540928	0.700938	0.486887	1.48128	4.78601e-05	up	GTP cyclohydrolase II/3,4-dihydroxy-2-butanone 4-phosphate synthase
TraesCS1A02G287000	chr1A	483861632	483862357	+	1154	1155	1117	569	649	598		55.4706	51.5599	70.3755	25.3853	27.4695	25.9096	1.02693	6.48921e-18	up	SacI domain-containing protein / WW domain-containing protein isoform 4
TraesCS1A02G290800	chr1A	487100407	487103619	-	311	312	316	126	100	109		6.08699	5.67114	8.10664	2.2889	1.72342	1.92296	1.57212	6.63269e-13	up	Basic helix-loop-helix transcription factor
TraesCS1A02G292000	chr1A	487725420	487727833	+	62	41	38	19	27	23		1.99047	1.22242	1.59904	0.56615	0.763268	0.66557	1.26899	0.0156649	up	CTD small phosphatase-like protein
TraesCS1A02G292800	chr1A	488186694	488190274	+	61	59	62	18	13	20		1.21504	1.0914	1.61869	0.332771	0.228009	0.35908	1.91247	3.3447e-05	up	F-box and associated interaction domains-containing protein
TraesCS1A02G295200	chr1A	490306427	490313978	+	872	777	747	405	420	415		10.5042	8.69239	11.7944	4.52808	4.45496	4.50604	1.09353	9.24992e-13	up	UDP-sugar pyrophosphorylase 1
TraesCS1A02G295800	chr1A	490794344	490797100	-	63	36	57	8	9	11		4.41474	2.34283	5.23541	0.520317	0.555336	0.694799	2.51457	3.45188e-05	up	Phosphatidylethanolamine-binding protein
TraesCS1A02G298800	chr1A	493736793	493737676	+	1044	840	969	285	293	284		52.047	38.8909	63.3185	13.1872	12.8621	12.7619	1.81296	1.6616e-22	up	Proline-rich family protein
TraesCS1A02G300200	chr1A	495191440	495193276	-	2194	1851	2572	457	577	510		52.9495	41.4863	81.3594	10.2366	12.2617	11.0942	2.07568	4.18064e-34	up	Expansin
TraesCS1A02G301400	chr1A	495699527	495703459	+	978	769	961	275	288	305		16.2755	11.8849	20.9619	4.24758	4.22024	4.57506	1.69488	7.10037e-18	up	Kinase family protein
TraesCS1A02G302400	chr1A	496169401	496170869	-	55	26	55	17	14	13		1.30658	0.573612	1.71256	0.37483	0.292853	0.278367	1.57393	0.01587	up	Protein PHYTOCHROME KINASE SUBSTRATE 1
TraesCS1A02G302500	chr1A	496293433	496297006	+	482	424	519	208	251	239		11.8789	9.70442	16.7652	4.75781	5.44695	5.30922	1.06024	2.12088e-08	up	Acetyltransferase NSI
TraesCS1A02G304200	chr1A	497503763	497509507	-	245	179	93	82	56	78		2.34243	1.58938	1.16545	0.72766	0.471453	0.672198	1.65633	2.49065e-06	up	Protein kinase-like protein
TraesCS1A02G306000	chr1A	498174286	498175809	-	367	360	210	94	113	96		11.9028	10.8432	8.92714	2.82959	3.22707	2.80643	1.94369	3.4683e-22	up	Lipid-transfer protein
TraesCS1A02G306600	chr1A	498596555	498597648	-	6622	4465	6751	1998	2317	2151		211.235	132.273	282.264	59.1542	65.0806	61.847	1.46926	4.57464e-11	up	Chlorophyll a-b binding protein, chloroplastic
TraesCS1A02G308500	chr1A	499735832	499737030	-	697	544	643	248	267	243		23.388	16.9524	28.2802	7.7237	7.88898	7.34968	1.39724	1.61209e-11	up	Photosystem I assembly protein Ycf4
TraesCS1A02G311100	chr1A	502804558	502806739	-	231	252	137	93	92	99		4.06931	4.12271	3.16331	1.52057	1.42707	1.57198	1.44333	1.31808e-11	up	Polygalacturonase
TraesCS1A02G312000	chr1A	503379577	503381405	-	73	63	76	26	19	25		2.6509	2.12463	3.61739	0.876309	0.607537	0.8183	1.6383	0.000115303	up	Adenine phosphoribosyltransferase-like protein, putative (DUF2358)
TraesCS1A02G312400	chr1A	504313051	504315953	+	79	60	51	19	20	26		1.56021	1.10048	1.3202	0.348277	0.347805	0.462842	1.78233	9.01295e-05	up	Glycerol-3-phosphate dehydrogenase [NAD(+)]
TraesCS1A02G312700	chr1A	504612656	504616703	+	277	152	243	80	99	78		6.14923	3.1337	7.07064	1.64833	1.9352	1.56077	1.43509	0.000217434	up	'putative beta-1,3-glucanase
TraesCS1A02G313400	chr1A	505274311	505278984	-	392	316	388	117	135	139		9.57299	7.16674	12.4195	2.65192	2.90298	3.0597	1.54221	1.79458e-11	up	Mitochondrial transcription termination factor family protein
TraesCS1A02G315500	chr1A	507076346	507078746	+	228	205	197	77	117	94		5.26231	4.39409	5.95963	1.64948	2.37781	1.95556	1.27381	4.21807e-06	up	Ribosomal protein L11 methyltransferase
TraesCS1A02G317900	chr1A	509036504	509038028	+	2550	1820	1262	754	777	770		67.0599	44.4495	43.5004	18.4038	17.9926	18.2522	1.61367	1.33049e-14	up	Peroxidase
TraesCS1A02G319000	chr1A	510280764	510282530	+	611	397	309	176	243	212		13.5898	8.20039	9.00826	3.63326	4.75911	4.25019	1.36939	5.07434e-06	up	Peroxidase
TraesCS1A02G319300	chr1A	510352871	510354295	-	701	654	542	326	327	331		17.1671	14.8741	17.3976	7.40986	7.05141	7.30649	1.14234	2.77371e-14	up	Glycosyltransferase
TraesCS1A02G319400	chr1A	510366392	510367420	-	815	639	758	215	268	235		27.6399	20.1258	33.6945	6.76753	8.00317	7.1837	1.70556	7.80274e-16	up	ATP synthase subunit delta
TraesCS1A02G321100	chr1A	511499769	511502581	+	1782	1843	1224	614	673	588		38.1283	36.6217	34.3267	12.1933	12.6796	11.3402	1.63035	5.27695e-47	up	GDSL esterase/lipase
TraesCS1A02G322100	chr1A	512867153	512870409	-	142	124	161	44	74	63		4.35451	3.5314	6.47126	1.25233	1.99817	1.74138	1.24227	0.00028557	up	U3 small nucleolar RNA-associated protein 14 B isoform 3
TraesCS1A02G326100	chr1A	516586125	516587361	+	802	652	953	201	300	252		24.5077	18.5033	38.1709	5.70082	8.07231	6.94113	1.63808	2.15283e-12	up	Photosystem II reaction center W protein
TraesCS1A02G331100	chr1A	520122569	520125966	+	468	323	289	86	127	117		10.3893	6.65912	8.40912	1.77196	2.48253	2.34115	1.95362	1.40185e-10	up	Carboxypeptidase
TraesCS1A02G331300	chr1A	520350074	520355366	-	151	174	96	53	68	63		2.26646	2.42545	1.88866	0.738346	0.898729	0.852341	1.49872	2.41829e-08	up	2-oxoglutarate (2OG) and Fe(II)-dependent oxygenase superfamily protein
TraesCS1A02G332200	chr1A	520789098	520792010	+	498	365	464	114	141	120		10.7743	7.33374	13.158	2.28917	2.68613	2.34014	1.89139	9.45912e-14	up	Lysine--trna ligase
TraesCS1A02G333200	chr1A	521288999	521292366	+	173	143	138	82	82	81		3.6723	2.81904	3.83957	1.61555	1.53269	1.54981	1.05032	0.000146557	up	magnesium transporter NIPA (DUF803)
TraesCS1A02G334000	chr1A	521673578	521675221	-	77	79	55	30	29	38		1.73027	1.64863	1.61993	0.625687	0.573812	0.769676	1.36394	0.000341764	up	arginine N-methyltransferase, putative (DUF688)
TraesCS1A02G334200	chr1A	521844693	521845628	+	154	149	106	28	40	32		5.74167	5.15914	5.18006	0.968923	1.31319	1.0754	2.2817	2.82773e-13	up	Interactor of constitutive active ROPs protein, putative
TraesCS1A02G335300	chr1A	522500226	522502152	-	167	168	187	79	97	78		3.96724	3.70642	5.82271	1.74186	2.02905	1.6702	1.07992	1.48999e-05	up	O-methyltransferase
TraesCS1A02G338300	chr1A	527959069	527963272	-	247	236	163	118	132	118		6.38494	5.66559	5.5228	2.8311	3.00457	2.74944	1.07328	4.42413e-07	up	Gamma-glutamyl hydrolase
TraesCS1A02G339400	chr1A	529664143	529665828	+	1988	2305	1749	667	747	700		48.3121	52.0216	55.7109	15.0445	15.9849	15.3334	1.69873	9.23529e-58	up	GDSL esterase/lipase
TraesCS1A02G341300	chr1A	531023766	531028367	+	6170	7434	5323	3301	3943	3599		119.687	133.924	135.341	59.4322	67.3501	62.9284	1.00378	3.75998e-18	up	HXXXD-type acyl-transferase family protein
TraesCS1A02G343700	chr1A	532089135	532090633	+	482	359	732	156	180	156		11.8789	8.21671	23.6457	3.56836	3.90618	3.46543	1.46117	6.79049e-10	up	Oxidative stress 3
TraesCS1A02G346600	chr1A	533139791	533141385	+	3233	2667	2962	961	1091	1012		80.877	61.9606	97.1216	22.3129	24.0322	22.8193	1.63099	1.05998e-24	up	Calcium homeostasis regulator CHoR1
TraesCS1A02G348600	chr1A	533740600	533742853	-	57	30	38	10	6	7		1.89986	0.928627	1.66013	0.309357	0.176095	0.210304	2.60938	0.000176269	up	WRKY family transcription factor
TraesCS1A02G352500	chr1A	536630497	536633240	-	261	216	195	95	133	108		7.04426	5.41405	6.89829	2.37976	3.16079	2.62737	1.19233	1.09424e-05	up	Acid phosphatase/vanadium-dependent haloperoxidase-related protein
TraesCS1A02G354500	chr1A	537530760	537533455	+	74	50	64	30	26	30		2.45476	1.54036	2.78272	0.923661	0.759452	0.897018	1.21429	0.00895633	up	TPR repeat
TraesCS1A02G356700	chr1A	539748952	539750556	+	42	36	43	8	16	13		0.921819	0.733791	1.23702	0.162967	0.309219	0.257183	1.76312	0.00254641	up	Pentatricopeptide repeat-containing protein, putative
TraesCS1A02G357400	chr1A	539973877	539978007	+	574	513	563	200	184	196		12.3041	10.2124	15.8183	3.97908	3.47301	3.78702	1.58731	1.97109e-18	up	30S ribosomal protein S1
TraesCS1A02G359100	chr1A	540627350	540628804	+	114	65	78	30	36	24		2.73423	1.44783	2.45209	0.667829	0.760295	0.518853	1.68574	0.000534072	up	Kinase family protein
TraesCS1A02G360900	chr1A	541893573	541895777	-	107	75	86	12	8	7		3.27259	2.13031	3.44761	0.340646	0.21545	0.192978	3.438	3.06895e-11	up	Bidirectional sugar transporter SWEET
TraesCS1A02G362700	chr1A	543618939	543625192	+	983	799	901	375	369	396		20.4923	15.4689	24.6192	7.25576	6.77351	7.44107	1.32868	6.98239e-13	up	Homogentisate phytyltransferase
TraesCS1A02G363800	chr1A	544054296	544058899	-	433	327	281	157	180	168		6.31978	4.43236	5.37566	2.1268	2.31332	2.21017	1.27701	1.31436e-07	up	Alpha/beta-hydrolase
TraesCS1A02G365900	chr1A	544747971	544749566	+	227	170	122	46	55	51		5.39259	3.75054	3.79877	1.01425	1.15049	1.09205	2.07255	2.13771e-11	up	MYB transcription factor
TraesCS1A02G366100	chr1A	544999920	545001519	+	345	268	187	70	105	92		8.30318	5.99009	5.899	1.56364	2.22517	1.99579	1.88826	6.42565e-11	up	MYB transcription factor
TraesCS1A02G366200	chr1A	545008245	545009717	-	297	249	157	69	67	63		7.64911	5.95562	5.29987	1.64937	1.51942	1.4625	2.13918	4.05801e-17	up	MYB transcription factor
TraesCS1A02G366300	chr1A	545024087	545025508	-	73	69	45	16	24	22		1.91542	1.68137	1.54763	0.389651	0.554501	0.520315	1.87873	1.22113e-05	up	MYB transcription factor
TraesCS1A02G366500	chr1A	545416981	545418748	-	106	79	89	45	59	45		2.09227	1.44814	2.30257	0.824399	1.02545	0.800619	1.00016	0.00943753	up	Cytochrome P450, putative
TraesCS1A02G370000	chr1A	547384844	547385630	+	72	72	99	33	38	33		4.04608	3.75758	7.29203	1.72119	1.88033	1.67154	1.14949	0.00125636	up	(R)-specific enoyl-CoA hydratase
TraesCS1A02G373100	chr1A	549357850	549360837	-	259	198	138	85	88	96		3.27006	2.32164	2.28374	0.996066	0.978335	1.09252	1.45038	1.77373e-07	up	Phospholipase D
TraesCS1A02G375800	chr1A	550342744	550345277	-	249	180	217	104	112	114		7.88517	5.29368	9.00706	3.05674	3.12305	3.25401	1.06589	0.000198157	up	1,2-dihydroxy-3-keto-5-methylthiopentene dioxygenase
TraesCS1A02G376400	chr1A	550611490	550616190	-	5545	4578	5088	2150	2186	2156		69.8327	53.5434	83.9877	25.131	24.2413	24.4742	1.32533	2.95191e-18	up	Chloroplastic group IIA intron splicing facilitator CRS1, chloroplastic
TraesCS1A02G377200	chr1A	550695653	550695886	+	13	9	5	0	1	1		1.93875	1.2465	0.977371	0	0.131319	0.134425	4.15248	0.0126455	up	Error-prone DNA polymerase
TraesCS1A02G378600	chr1A	551278287	551281179	-	235	201	224	100	115	106		4.87858	3.87521	6.09516	1.92681	2.10219	1.98351	1.1255	2.43916e-06	up	Oxygen-independent coproporphyrinogen-III oxidase-like protein
TraesCS1A02G379700	chr1A	551591836	551593360	-	211	225	164	50	70	65		5.12769	5.07803	5.2239	1.12778	1.49791	1.42382	1.91705	4.06545e-14	up	Myb transcription factor
TraesCS1A02G383200	chr1A	553983010	553984479	-	253	189	225	72	90	80		9.70226	6.73112	11.3096	2.5627	3.03909	2.76531	1.55706	5.32773e-08	up	Photosynthetic NDH subcomplex B 3
TraesCS1A02G384000	chr1A	554203927	554208584	+	148	124	80	55	38	46		3.6372	2.83009	2.57695	1.25453	0.822315	1.01898	1.64857	2.87541e-06	up	2-oxoglutarate (2OG) and Fe(II)-dependent oxygenase superfamily protein
TraesCS1A02G384600	chr1A	554458618	554458812	+	51	35	56	25	10	17		9.12702	5.81702	13.1359	4.15253	1.57583	2.74227	1.40565	0.0326701	up	Photosystem II reaction center protein K
TraesCS1A02G384900	chr1A	554464368	554464568	-	96	79	80	12	19	12		16.6674	12.7379	18.2054	1.93371	2.90469	1.87794	2.71158	1.48535e-09	up	Protein kinase superfamily protein
TraesCS1A02G385600	chr1A	554887656	554890251	+	2289	1640	971	1034	1082	1030		43.818	29.1557	24.3634	18.3714	18.2383	17.7724	1.00897	2.31329e-06	up	Cytochrome b561 and DOMON domain-containing protein
TraesCS1A02G388800	chr1A	557116985	557120090	+	231	172	222	80	78	73		5.84576	4.04232	7.36366	1.87903	1.73809	1.66515	1.48854	2.45226e-07	up	Oxidoreductase
TraesCS1A02G389200	chr1A	557190156	557193139	-	96	84	128	25	51	43		2.37095	1.92666	4.14355	0.573067	1.1091	0.957243	1.28535	0.00282022	up	Oxidoreductase
TraesCS1A02G390500	chr1A	557989064	557990130	+	173	119	92	28	48	36		6.23684	3.98418	4.34728	0.936893	1.52373	1.16983	2.07544	3.09213e-07	up	Protein PLANT CADMIUM RESISTANCE 2
TraesCS1A02G392000	chr1A	558590999	558591872	+	12300	8744	11312	3908	4721	4180		544.029	359.17	655.794	160.43	183.865	166.646	1.40678	1.3448e-11	up	Photosystem I reaction center subunit VI
TraesCS1A02G396200	chr1A	562042147	562043787	+	16956	11090	8665	6244	7020	6660		408.083	247.874	273.342	139.477	148.769	144.478	1.18508	3.35389e-07	up	Xyloglucan endotransglucosylase/hydrolase
TraesCS1A02G396700	chr1A	562784431	562785955	+	5585	4983	4241	1359	1595	1472		127.805	105.898	127.205	28.864	32.1391	30.3622	1.93973	4.53498e-48	up	Fasciclin-like arabinogalactan protein
TraesCS1A02G396800	chr1A	562805948	562806817	+	7292	6093	4430	3051	3346	3278		292.497	226.975	232.911	113.587	118.182	118.518	1.15337	6.44071e-15	up	Fasciclin-like arabinogalactan protein
TraesCS1A02G397100	chr1A	562912852	562915996	+	259	239	153	121	134	122		6.84212	5.86357	5.29778	2.96681	3.11706	2.90504	1.08326	4.91698e-07	up	Protein-lysine methyltransferase METTL21D
TraesCS1A02G400500	chr1A	564392367	564395626	-	8654	6843	8177	2360	2586	2429		241.602	177.42	299.219	61.1518	63.5713	61.1242	1.75778	1.21756e-26	up	Dehydrin 3 protein
TraesCS1A02G402100	chr1A	565990422	565995767	+	2185	1820	1966	713	701	691		35.6146	27.55	42.0022	10.7865	10.0611	10.1521	1.61166	9.49233e-24	up	Ribosome maturation factor rimM
TraesCS1A02G402400	chr1A	566009663	566015714	-	607	400	361	205	221	216		9.90311	6.06061	7.71972	3.1042	3.17486	3.17643	1.33979	9.29746e-07	up	Mitogen-activated protein kinase
TraesCS1A02G403000	chr1A	566484658	566488261	-	326	277	450	129	120	133		9.71526	7.66637	17.5776	3.56812	3.14896	3.57265	1.34083	9.06155e-10	up	Cold acclimation protein
TraesCS1A02G403300	chr1A	566564178	566564978	+	52336	38876	45782	15089	18195	16688		2280.14	1572.95	2614.37	610.148	698.011	655.341	1.55754	2.54982e-16	up	Chlorophyll a-b binding protein, chloroplastic
TraesCS1A02G404200	chr1A	567633796	567634895	-	1357	938	505	356	401	360		48.3716	31.0518	23.5947	11.7781	12.5865	11.5669	1.72885	2.12284e-13	up	B12D protein
TraesCS1A02G406400	chr1A	569132212	569132565	-	69	57	41	18	37	29		6.80204	5.21841	5.29768	1.64694	3.21175	2.57686	1.27461	0.0126998	up	Transducin family protein / WD-40 repeat family protein
TraesCS1A02G406500	chr1A	569133127	569134025	+	4284	3164	4269	913	1110	1036		166.297	114.063	217.206	32.8941	37.9408	36.249	1.97329	3.71176e-23	up	50S ribosomal protein L7/L12
TraesCS1A02G407600	chr1A	570131664	570140605	+	484	354	431	109	125	112		7.73368	5.25312	9.02672	1.61652	1.75873	1.6131	1.96433	5.90266e-15	up	Carotenoid isomerase
TraesCS1A02G408900	chr1A	570448983	570453239	-	406	348	375	162	186	178		9.72434	7.74081	11.7727	3.60133	3.9228	3.84287	1.20348	2.38841e-09	up	Serine protease
TraesCS1A02G409000	chr1A	570806323	570809588	+	70	79	50	24	26	29		2.78861	2.92274	2.61078	0.88739	0.912036	1.04133	1.59258	3.6165e-05	up	Iron-sulfur cluster assembly protein
TraesCS1A02G409700	chr1A	571281311	571282877	+	735	616	698	236	262	230		33.8385	26.3377	42.1203	10.0844	10.6212	9.54453	1.57652	2.77098e-17	up	tRNA dimethylallyltransferase
TraesCS1A02G409800	chr1A	571286613	571291700	+	166	190	126	96	81	98		3.09951	3.29466	3.08366	1.66368	1.33174	1.64935	1.04725	4.316e-05	up	G-box binding factor
TraesCS1A02G410300	chr1A	571653043	571654578	+	2207	1918	1863	799	861	825		50.1423	40.4692	55.4788	16.8486	17.2248	16.895	1.41476	3.50975e-23	up	Protein ROOT PRIMORDIUM DEFECTIVE 1
TraesCS1A02G410800	chr1A	571788253	571789889	-	360	305	335	122	128	113		25.38	19.9692	30.956	7.98292	7.94598	7.18074	1.55675	1.10381e-12	up	1-acyl-sn-glycerol-3-phosphate acyltransferase
TraesCS1A02G413400	chr1A	573242423	573243985	+	97	74	68	11	9	10		2.16574	1.5344	1.99001	0.227951	0.17694	0.20125	3.19541	3.32891e-11	up	3-ketoacyl-CoA synthase
TraesCS1A02G413600	chr1A	573319120	573323634	+	532	475	436	256	222	240		5.67403	4.70487	6.09507	2.53416	2.08489	2.30724	1.16842	1.27042e-09	up	Pentatricopeptide repeat-containing protein
TraesCS1A02G413700	chr1A	573327648	573333885	+	4480	4508	3073	1378	1453	1418		62.2623	58.1841	55.9785	17.775	17.7812	17.7634	1.76052	4.72716e-88	up	Glutamyl-tRNA(Gln) amidotransferase subunit A
TraesCS1A02G415200	chr1A	574336004	574341165	-	1794	1103	1391	410	476	436		16.8477	9.61981	17.1221	3.57368	3.93617	3.69068	1.82527	7.3451e-12	up	Protein CHUP1, chloroplastic
TraesCS1A02G416700	chr1A	574938084	574938521	-	318	267	410	74	92	81		25.3365	19.7562	42.8169	5.47224	6.45441	5.8171	1.92893	2.90495e-16	up	Programmed cell death protein 4
TraesCS1A02G417700	chr1A	575465417	575466779	-	63	44	33	15	19	18		1.61301	1.04622	1.10745	0.356453	0.428352	0.415406	1.72981	0.000807926	up	DUF1645 family protein
TraesCS1A02G418000	chr1A	575594342	575597857	-	63	58	53	13	29	24		1.1852	1.01333	1.30688	0.22699	0.480393	0.406971	1.56177	0.00245208	up	Pectin lyase-like superfamily protein
TraesCS1A02G418800	chr1A	575872791	575873468	+	78	43	5	27	27	28		5.13585	2.62942	0.431518	1.65004	1.56542	1.6618	1.25383	0.0247631	up	poly(ADP-ribose) glycohydrolase 2
TraesCS1A02G420700	chr1A	577274617	577276090	-	127	130	66	40	43	32		3.00677	2.85833	2.0481	0.878961	0.896425	0.682886	1.83922	9.32078e-09	up	Plant basic secretory protein family protein, putative
TraesCS1A02G420900	chr1A	577461313	577464912	+	440	330	360	184	188	191		6.80021	4.73649	7.29262	2.63938	2.55845	2.66076	1.138	1.92646e-06	up	Solanesyl diphosphate synthase family protein
TraesCS1A02G421600	chr1A	577718596	577720353	-	144	136	160	58	58	63		2.85849	2.50719	4.163	1.0686	1.0138	1.12724	1.32576	8.60776e-07	up	Carboxypeptidase
TraesCS1A02G423700	chr1A	578911157	578912277	-	301	149	121	50	64	55		9.37032	4.30772	4.93725	1.44468	1.75435	1.54331	2.11171	9.27597e-07	up	Late embryogenesis abundant hydroxyproline-rich glycoprotein family, putative
TraesCS1A02G426300	chr1A	580988115	580990175	+	225	180	151	92	97	96		3.99386	2.96726	3.51317	1.51569	1.51611	1.53597	1.19157	6.64125e-06	up	Polyol transporter
TraesCS1A02G426900	chr1A	581540647	581543570	+	865	651	852	288	294	301		10.3236	7.21557	13.3281	3.19023	3.08968	3.23806	1.46631	3.93931e-12	up	Pentatricopeptide repeat-containing protein, putative
TraesCS1A02G427200	chr1A	581589503	581593802	+	1786	1483	1502	580	588	570		42.0559	32.431	46.3582	12.6761	12.1919	12.0982	1.59549	1.25017e-22	up	Protein N-methyltransferase
TraesCS1A02G427400	chr1A	581828761	581832944	-	1544	1649	1136	706	638	621		17.3756	17.234	16.7564	7.37412	6.32211	6.2992	1.37677	1.07878e-25	up	TPR repeat-containing thioredoxin TTL1
TraesCS1A02G427600	chr1A	581871060	581874004	-	769	646	678	268	260	240		18.035	14.0701	20.8416	5.83363	5.36925	5.07346	1.56469	9.30886e-17	up	muscle M-line assembly protein
TraesCS1A02G428400	chr1A	582276530	582279794	+	983	866	869	428	475	440		24.7326	20.2352	28.6582	9.99481	10.5235	9.97865	1.14461	1.80808e-13	up	Tryptophan synthase alpha chain
TraesCS1A02G431600	chr1A	583892368	583895373	+	418	323	389	189	160	177		6.73149	4.8307	8.211	2.82495	2.26884	2.56927	1.17806	2.01208e-06	up	RNA polymerase sigma factor
TraesCS1A02G433700	chr1A	584778668	584779039	-	170	181	237	81	67	75		15.9478	15.7689	29.1414	7.0526	5.53445	6.34182	1.33072	7.0821e-08	up	50S ribosomal protein L14
TraesCS1A02G436500	chr1A	586717508	586720673	-	519	510	338	265	284	251		11.0303	10.0662	9.41562	5.22733	5.31481	4.80835	1.04325	4.28864e-11	up	Dihydroflavonol-4-reductase
TraesCS1A02G437300	chr1A	586937504	586938750	+	57	48	19	26	33	25		1.59515	1.2475	0.696935	0.675327	0.813187	0.630622	1.00656	0.0354183	up	Heat shock family protein
TraesCS1A02G437500	chr1A	586993497	586999171	-	2572	2248	2546	903	1012	940		60.0778	48.7655	77.9494	19.5769	20.8148	19.7912	1.43949	1.75487e-24	up	ATP-dependent Clp protease proteolytic subunit
TraesCS1A02G439700	chr1A	589040039	589043026	+	587	466	531	198	157	174		9.95374	7.3385	11.802	3.11621	2.34421	2.6595	1.67565	1.91887e-12	up	cDNA clone:J023106B01, full insert sequence
TraesCS1A02G439800	chr1A	589053752	589056785	+	151	125	142	53	46	41		3.00943	2.31361	3.70943	0.980386	0.807262	0.736535	1.66129	2.31556e-07	up	cDNA clone:J023106B01, full insert sequence
TraesCS1A02G441200	chr1A	589820460	589822655	+	38	30	53	12	20	13		0.848977	0.622454	1.55203	0.248833	0.393452	0.261793	1.28346	0.0280241	up	Protein phosphatase 2C
TraesCS1A02G442300	chr1A	590995483	590997454	-	354	190	218	89	107	103		6.99134	3.48485	5.6432	1.6314	1.86076	1.83357	1.55981	3.73323e-05	up	Flavonoid 3'-hydroxylase
TraesCS1A02G443900	chr1A	592087337	592091359	+	83	76	91	21	35	26		1.95841	1.66538	2.81435	0.459895	0.727181	0.552969	1.64026	4.78531e-05	up	UDP-glucose-4-epimerase
TraesCS1B02G000600	chr1B	1198799	1199794	+	5598	4520	5530	1703	1696	1669		266.516	199.849	345.085	75.252	71.0992	71.6223	1.68219	1.12579e-25	up	50S ribosomal protein L28
TraesCS1B02G001600	chr1B	1419308	1422174	-	548	458	472	226	219	224		9.93444	7.71084	11.2154	3.80264	3.49588	3.66027	1.27166	7.2516e-11	up	Adenylyl cyclase-associated protein 1
TraesCS1B02G003200	chr1B	2052844	2065416	-	242	117	1	93	86	90		2.6599	1.19429	0.0144066	0.948738	0.832334	0.89165	1.11205	0.0170793	up	receptor-like protein kinase 1
TraesCS1B02G007600	chr1B	4219905	4221185	+	49	39	22	12	16	14		1.33487	0.986694	0.785559	0.303417	0.383808	0.343775	1.75322	0.00137222	up	APOLLO
TraesCS1B02G011100	chr1B	5157094	5160358	+	6337	5040	6683	2107	2245	2208		163.811	120.994	226.435	50.552	51.1005	51.4471	1.48036	1.19243e-19	up	Peptidyl-prolyl cis-trans isomerase
TraesCS1B02G011500	chr1B	5509787	5510370	+	588	402	352	245	266	274		35.1365	22.309	27.5699	13.5882	13.9962	14.7582	1.02426	0.000107071	up	transmembrane protein, putative (DUF 3339)
TraesCS1B02G018100	chr1B	8715177	8715969	-	42	35	18	4	10	8		2.16179	1.67304	1.21436	0.19109	0.453224	0.371156	2.49627	0.000278941	up	Defensin
TraesCS1B02G018200	chr1B	8772543	8775516	-	997	602	291	86	101	97		15.4979	8.69055	5.929	1.24076	1.38245	1.3591	3.18692	9.22907e-26	up	Arginine decarboxylase
TraesCS1B02G019300	chr1B	9081222	9082450	+	148	115	148	48	82	72		6.63007	4.7844	8.69019	1.99577	3.23459	2.90731	1.07076	0.00440408	up	Chaperone protein dnaJ
TraesCS1B02G024900	chr1B	12093427	12094500	+	74	40	42	19	22	18		2.40448	1.20704	1.78875	0.573003	0.62945	0.527186	1.64436	0.00336693	up	Anthocyanin 5-aromatic acyltransferase
TraesCS1B02G031100	chr1B	15290430	15295770	-	969	757	888	351	393	370		17.4487	12.6593	20.9587	5.86625	6.23134	6.00542	1.31827	1.78741e-11	up	tRNA pseudouridine synthase B
TraesCS1B02G037100	chr1B	17730527	17739883	+	4256	3742	4559	1591	1820	1681		147.345	120.312	206.878	51.1231	55.4822	52.4569	1.33556	9.90848e-23	up	Scarecrow transcription factor family protein
TraesCS1B02G038700	chr1B	18385559	18387800	-	198	148	262	82	67	73		3.23791	2.24768	5.61581	1.24459	0.964769	1.07603	1.32411	1.50992e-05	up	Nitrate transporter 1.1
TraesCS1B02G042300	chr1B	22074316	22087881	-	795	696	940	290	327	314		63.7781	51.8545	98.8425	21.5931	23.0994	22.7058	1.36299	1.02275e-16	up	Outer envelope pore protein 16, chloroplastic
TraesCS1B02G046200	chr1B	26134317	26136011	-	675	493	615	221	198	233		21.7706	14.7668	25.9988	6.61565	5.62316	6.77368	1.52706	3.5791e-10	up	Chalcone-flavonone isomerase family protein
TraesCS1B02G047400	chr1B	27235878	27242405	-	210	236	158	97	102	93		5.29513	5.52641	5.22187	2.27009	2.26468	2.1137	1.28805	2.17207e-09	up	Short-chain dehydrogenase/reductase family protein
TraesCS1B02G047800	chr1B	28024081	28025532	-	205	165	77	36	52	48		4.92698	3.68285	2.42566	0.803051	1.10047	1.03985	2.13124	4.98469e-11	up	Thaumatin-like protein
TraesCS1B02G047900	chr1B	28037099	28041554	-	191	136	187	56	49	59		2.29367	1.51674	2.94341	0.624165	0.518135	0.638634	1.68157	3.68323e-07	up	Cation/H(+) antiporter
TraesCS1B02G052900	chr1B	33080271	33082595	-	119	184	107	69	74	62		1.78615	2.56485	2.10507	0.961243	0.978029	0.838812	1.23359	0.000118862	up	Ubiquitin carboxyl-terminal hydrolase 2
TraesCS1B02G063800	chr1B	48346228	48347351	-	113	77	46	22	17	23		3.80271	2.40646	2.02901	0.687149	0.503748	0.697662	2.30201	4.62303e-07	up	Non-specific lipid-transfer protein-like protein
TraesCS1B02G064800	chr1B	49217414	49219429	-	69	78	33	33	42	33		1.24505	1.30709	0.780482	0.552668	0.667322	0.536727	1.12321	0.0036485	up	Cytochrome P450
TraesCS1B02G071800	chr1B	56883239	56889796	+	643	484	555	183	167	177		14.2289	9.94673	16.0978	3.7586	3.25408	3.53051	1.78191	1.22527e-14	up	Integral membrane protein, TerC family protein
TraesCS1B02G072200	chr1B	56994218	57003660	+	725	581	657	293	270	286		9.91405	7.3784	11.7758	3.71873	3.25107	3.52518	1.30508	1.20899e-10	up	DIS3-like exonuclease 2
TraesCS1B02G075600	chr1B	58544598	58546447	-	90	71	44	43	43	38		2.48872	1.82333	1.59477	1.10361	1.04701	0.947153	1.06075	0.00661087	up	Remorin family protein
TraesCS1B02G076300	chr1B	59192914	59197530	+	1381	1082	1165	299	305	292		21.6405	15.7461	23.9282	4.34869	4.20845	4.12438	2.14446	2.39775e-29	up	AP2-like ethylene-responsive transcription factor
TraesCS1B02G077300	chr1B	59831630	59834138	-	329	291	214	118	127	126		6.43568	5.28646	5.48686	2.14237	2.18752	2.22163	1.42339	1.20601e-11	up	Xylulose kinase
TraesCS1B02G078800	chr1B	61667252	61670086	+	537	428	476	166	190	185		9.97866	7.3861	11.5936	2.86299	3.10886	3.09865	1.5209	1.05856e-12	up	Pentatricopeptide repeat-containing protein
TraesCS1B02G080600	chr1B	63090600	63091536	-	100	82	83	35	40	41		3.72438	2.83623	4.05176	1.20986	1.31179	1.37639	1.33419	0.000188948	up	LOB domain-containing protein, putative
TraesCS1B02G081400	chr1B	63958250	63960574	-	182	158	154	58	64	62		6.87374	5.54181	7.62349	2.03312	2.12839	2.11065	1.56881	4.93602e-09	up	DNL-type zinc finger protein
TraesCS1B02G082100	chr1B	65547252	65551108	-	1971	1763	1065	817	875	858		35.6573	29.6201	25.2536	13.7182	13.9386	13.9911	1.233	6.73398e-20	up	Protein IQ-DOMAIN 1
TraesCS1B02G088400	chr1B	84562529	84563294	-	540	425	438	206	188	211		28.1263	20.558	29.9023	9.95863	8.62236	9.90612	1.35772	1.30688e-09	up	Acetylcholine receptor subunit beta
TraesCS1B02G089600	chr1B	90311548	90314960	+	213	169	143	88	101	94		3.01181	2.21926	2.65031	1.1549	1.25753	1.19806	1.11833	4.28453e-05	up	transcription factor, putative (Protein of unknown function, DUF547)
TraesCS1B02G089800	chr1B	90697439	90699950	+	129	123	50	23	37	25		4.15676	3.68081	2.11177	0.68787	1.04982	0.726118	2.25182	1.2422e-09	up	Mitochondrial pyruvate carrier
TraesCS1B02G092100	chr1B	94182618	94184436	-	91	83	60	22	18	19		1.74583	1.47881	1.50877	0.391739	0.304076	0.328561	2.24019	2.00125e-08	up	transmembrane protein, putative (DUF247)
TraesCS1B02G093900	chr1B	95304318	95328915	+	319	423	370	2	3	4		7.33352	9.03099	11.149	0.0426742	0.0607285	0.0828865	7.03854	4.393e-37	up	DNA-directed RNA polymerase III subunit RPC3
TraesCS1B02G094300	chr1B	95735985	95747440	-	1291	1091	1115	588	579	576		33.2001	26.0562	37.5838	14.0348	13.1112	13.3518	1.1338	3.96966e-12	up	Phosphate translocator
TraesCS1B02G095800	chr1B	99709605	99713603	+	2574	2411	1227	1149	1287	1301		56.9601	49.5487	35.5892	23.5991	25.0778	25.9502	1.0979	9.01649e-19	up	Peroxidase
TraesCS1B02G096200	chr1B	100308386	100310260	+	702	559	568	93	110	101		13.6631	10.1041	14.4902	1.68	1.88519	1.77189	2.7388	1.97417e-35	up	Peroxidase
TraesCS1B02G096700	chr1B	100648192	100654709	-	1253	1050	1239	459	556	482		20.3379	15.8277	26.3596	6.91483	7.94656	7.05187	1.3072	1.21051e-13	up	phosphoribosylformylglycinamidine synthase
TraesCS1B02G098700	chr1B	105257295	105261808	-	292	208	71	134	119	132		5.84292	3.8653	1.86216	2.48866	2.09673	2.3808	1.06311	0.000409521	up	Non-specific serine/threonine protein kinase
TraesCS1B02G099800	chr1B	107152146	107153716	-	95	64	56	37	33	36		3.73761	2.33842	2.88782	1.35109	1.14323	1.27666	1.27181	0.00325391	up	Thioesterase family protein
TraesCS1B02G099900	chr1B	107370141	107370973	-	36	40	41	14	11	7		1.50817	1.55626	2.25136	0.544365	0.40578	0.264331	1.92262	0.00127467	up	SsrA-binding
TraesCS1B02G100600	chr1B	109728173	109730564	+	2422	1998	1742	562	752	653		39.4961	30.2586	37.234	8.50609	10.7981	9.59832	1.85565	5.35874e-23	up	MYB transcription factor
TraesCS1B02G102600	chr1B	112694868	112697878	-	288	209	219	103	87	93		8.8162	5.94167	8.78708	2.92644	2.34508	2.5661	1.49757	3.24914e-07	up	N-acetyltransferase, putative
TraesCS1B02G103000	chr1B	113212293	113213054	-	48	48	40	17	15	19		2.93873	2.72919	3.20989	0.966009	0.808648	1.04851	1.5909	0.000970284	up	F-box/FBD-like domains containing protein
TraesCS1B02G103100	chr1B	113213106	113213960	-	74	61	79	22	23	22		3.02036	2.31223	4.22636	0.83342	0.826617	0.80938	1.69417	3.742e-05	up	F-box family protein
TraesCS1B02G104600	chr1B	115283531	115287933	-	921	719	797	303	389	344		15.4596	11.2083	17.5351	4.72058	5.7496	5.20475	1.35085	2.31894e-10	up	RECQ helicase L2
TraesCS1B02G106400	chr1B	118116549	118129610	-	553	564	524	256	239	254		5.80749	5.50067	7.21284	2.49527	2.21009	2.40436	1.25468	1.32837e-16	up	Alpha-mannosidase
TraesCS1B02G110400	chr1B	123951676	123960540	+	5110	4058	4767	1593	1613	1547		78.0761	57.5815	95.4672	22.5906	21.7011	21.3054	1.63313	1.10868e-22	up	Serine protease
TraesCS1B02G111400	chr1B	129506646	129508560	-	75	60	71	11	16	17		2.70383	2.00883	3.35497	0.368065	0.507911	0.55242	2.30386	8.92164e-07	up	Endo-1,31,4-beta-D-glucanase
TraesCS1B02G117400	chr1B	137452919	137454174	-	1628	1068	620	381	452	410		45.2333	27.5581	22.5791	9.82523	11.0584	10.2681	1.80901	5.56346e-13	up	1-aminocyclopropane-1-carboxylate oxidase
TraesCS1B02G117500	chr1B	137555536	137556462	+	1203	670	343	213	207	200		45.2876	23.424	16.9246	7.4423	6.86173	6.7865	2.28866	3.04678e-13	up	1-aminocyclopropane-1-carboxylate oxidase
TraesCS1B02G117800	chr1B	137624563	137626835	+	104	120	104	39	53	44		1.95863	2.09881	2.56722	0.681705	0.878908	0.746918	1.3983	8.45555e-06	up	O-glucosyltransferase rumi
TraesCS1B02G121100	chr1B	143054921	143056823	-	139	125	99	73	55	55		2.65068	2.21374	2.47451	1.29205	0.923537	0.945382	1.20743	0.000236556	up	LON peptidase N-terminal domain and RING finger protein 1
TraesCS1B02G126600	chr1B	155404645	155406696	+	369	279	262	101	147	105		11.1298	7.81516	10.3579	2.82745	3.90415	2.85464	1.56628	9.11164e-08	up	GATA transcription factor, putative
TraesCS1B02G126900	chr1B	155438402	155439430	-	268	229	302	104	136	106		9.08893	7.21252	13.4245	3.2736	4.06131	3.24031	1.20772	1.2934e-06	up	Chlororespiratory reduction31
TraesCS1B02G130800	chr1B	162779190	162782916	+	722	558	624	216	278	253		11.1932	8.03388	12.6799	3.10803	3.795	3.53542	1.46527	5.96584e-11	up	RelA/SpoT-like protein
TraesCS1B02G131700	chr1B	165064561	165065394	+	100	58	5	31	40	37		4.18435	2.25387	0.274226	1.20393	1.47379	1.3955	1.24294	0.0137117	up	DUF4228 domain protein
TraesCS1B02G133200	chr1B	168330607	168331383	+	1196	1281	628	356	405	396		60.5767	60.2555	41.6913	16.7355	18.0625	18.0789	1.77695	1.98984e-50	up	Arabinogalactan peptide-like protein
TraesCS1B02G134900	chr1B	171408774	171412029	-	378	343	340	150	196	170		8.7766	7.39609	10.3473	3.23251	4.00719	3.55783	1.16654	2.1479e-08	up	Protein apaG
TraesCS1B02G135700	chr1B	172944206	172947575	+	191	126	69	64	78	49		5.06875	3.10536	2.4001	1.57638	1.82269	1.1721	1.42201	0.00039764	up	Lactoylglutathione lyase
TraesCS1B02G136800	chr1B	174762913	174763613	-	123	142	138	50	70	55		6.12323	6.56504	9.00464	2.31025	3.06848	2.46797	1.27738	1.44084e-05	up	ATP-dependent helicase family protein
TraesCS1B02G137700	chr1B	176783830	176787601	+	497	326	104	84	72	84		9.20596	5.60794	2.52498	1.44413	1.17434	1.40247	2.46619	3.08475e-15	up	Phototropic-responsive NPH3 family protein
TraesCS1B02G138700	chr1B	180405800	180407659	+	85	56	59	30	41	36		1.59478	0.975758	1.45092	0.522415	0.677351	0.608815	1.08913	0.0177975	up	Glycosyltransferase
TraesCS1B02G140100	chr1B	185222189	185224535	-	206	178	209	71	121	110		4.93402	3.95938	6.56133	1.57836	2.55193	2.37481	1.03438	0.0016773	up	Protein slow green 1, chloroplastic
TraesCS1B02G141200	chr1B	188262417	188265318	-	253	197	189	100	131	110		10.4486	7.55573	10.2308	3.8331	4.76384	4.09479	1.08773	9.55111e-05	up	Lactoylglutathione lyase / glyoxalase I family protein
TraesCS1B02G142600	chr1B	192265435	192273780	+	819	677	826	367	391	388		19.6163	15.059	25.9314	8.15856	8.24632	8.3766	1.06899	2.39919e-09	up	Thioredoxin
TraesCS1B02G145300	chr1B	198642609	198645521	-	641	590	813	273	264	255		12.0784	10.3247	20.0796	4.77451	4.38032	4.33107	1.31697	2.61117e-16	up	GDSL esterase/lipase
TraesCS1B02G145600	chr1B	199662829	199666423	-	122	161	98	62	72	76		3.07622	3.77013	3.23888	1.45098	1.5986	1.72732	1.10484	0.000135508	up	Gibberellin 2-oxidase 2
TraesCS1B02G147700	chr1B	213587467	213594333	-	2350	1851	1016	810	971	887		30.6576	22.4259	17.373	9.80773	11.1542	10.4303	1.34249	3.80585e-13	up	ABC transporter G family member
TraesCS1B02G148100	chr1B	216098225	216106352	-	797	610	679	266	373	316		22.1443	15.7401	24.7278	6.85961	9.12561	7.91395	1.24877	1.95906e-07	up	DUF2358 family protein
TraesCS1B02G150100	chr1B	229237046	229275672	+	2184	1730	2249	865	756	795		20.6716	15.2069	27.9011	7.59889	6.30074	6.7825	1.37963	4.95219e-13	up	Pentatricopeptide repeat-containing protein
TraesCS1B02G150200	chr1B	229301060	229305078	-	2408	2104	2231	1000	1059	1062		82.3853	66.8517	100.047	31.7546	31.9035	32.7507	1.21508	2.8585e-18	up	Lactoylglutathione lyase
TraesCS1B02G150900	chr1B	234251618	234254193	-	923	749	590	423	398	375		33.5874	25.3122	28.1409	14.2866	12.7529	12.3001	1.16697	2.79889e-09	up	Ras-related protein Rab-11A
TraesCS1B02G151300	chr1B	236955835	236963068	-	9760	7826	8453	2944	2839	2936		80.7872	60.1598	91.7097	22.6175	20.6922	21.9054	1.6968	1.96655e-25	up	Chaperone DnaK
TraesCS1B02G151900	chr1B	239776698	239779924	+	899	711	767	393	416	448		14.4243	10.5944	16.1303	5.85249	5.87729	6.4791	1.04279	1.6394e-07	up	ABC1-like kinase
TraesCS1B02G152500	chr1B	245926122	245959700	-	656	536	663	273	260	268		19.1091	14.5002	25.3141	7.38096	6.66898	7.03678	1.25707	1.25179e-10	up	tRNA pseudouridine synthase A
TraesCS1B02G153800	chr1B	252970900	253017802	-	352	271	280	154	134	138		7.99733	5.71801	8.33819	3.24741	2.68075	2.82607	1.23229	1.58625e-06	up	muscle M-line assembly protein
TraesCS1B02G155800	chr1B	263562723	263563812	+	136	122	86	67	67	63		5.00111	4.1664	4.14512	2.28673	2.16946	2.08819	1.07046	0.000216807	up	23.2 kDa heat shock protein
TraesCS1B02G159400	chr1B	270792160	270795498	+	1134	677	325	258	255	268		16.3595	9.07026	6.14544	3.45455	3.23927	3.48493	1.90559	5.66502e-11	up	Na(+)/H(+) antiporter NhaB
TraesCS1B02G159700	chr1B	271905247	271907074	+	4286	3128	3939	821	886	810		81.8219	55.4571	98.5632	14.547	14.8936	13.9381	2.24686	3.21794e-30	up	Rubisco accumulation factor 1, chloroplastic
TraesCS1B02G162100	chr1B	279900573	279915246	+	1909	1666	1575	697	619	657		20.9297	16.9631	22.6334	7.09257	5.97581	6.49269	1.5389	1.5989e-21	up	Pentatricopeptide repeat-containing protein
TraesCS1B02G164900	chr1B	288159590	288166176	+	185	144	172	83	84	89		4.16518	3.01091	5.07577	1.73442	1.66529	1.80615	1.04672	0.000260264	up	Riboflavin kinase
TraesCS1B02G168000	chr1B	297294369	297300980	+	76	43	48	10	24	16		1.30844	0.687514	1.08316	0.159791	0.363832	0.248292	1.9509	0.00186557	up	Peptide transporter
TraesCS1B02G170100	chr1B	301795511	301797063	+	3874	2287	2255	578	576	616		125.294	68.6929	95.5939	17.3506	16.4038	17.9579	2.49224	1.48148e-20	up	Ribonuclease
TraesCS1B02G175400	chr1B	316757226	316773073	-	1228	975	1163	516	503	504		18.4319	13.5909	22.8803	7.18843	6.64795	6.81873	1.21725	6.03395e-11	up	Xaa-pro aminopeptidase, putative
TraesCS1B02G175900	chr1B	317418097	317424159	+	164	150	142	74	87	84		3.26666	2.77475	3.70731	1.36806	1.52591	1.50814	1.04025	6.24454e-05	up	Receptor-like protein kinase
TraesCS1B02G176400	chr1B	317791804	317795107	+	111	88	80	53	42	51		2.03982	1.50184	1.92695	0.903979	0.679622	0.844775	1.12902	0.00213486	up	Aminotransferase
TraesCS1B02G177900	chr1B	322483647	322486621	-	663	402	403	120	107	112		10.9034	6.13971	8.6869	1.83165	1.54946	1.66023	2.34203	3.65654e-14	up	Cytochrome P450 family protein, expressed
TraesCS1B02G182300	chr1B	329295339	329298063	-	334	246	99	141	142	132		4.47781	3.06286	1.73967	1.7545	1.67632	1.59513	1.16938	1.65501e-05	up	Receptor kinase
TraesCS1B02G182500	chr1B	329478043	329487757	+	9217	7572	8703	3579	3353	3462		87.2389	66.5586	107.969	31.441	27.9449	29.5359	1.37535	5.06594e-18	up	Chloroplast inner envelope protein, putative, expressed
TraesCS1B02G184500	chr1B	331143265	331146984	-	1210	914	737	431	454	432		23.8969	16.764	19.0781	7.90038	7.89518	7.69029	1.37639	1.15796e-11	up	Carboxypeptidase
TraesCS1B02G186100	chr1B	332805397	332808356	-	264	215	197	116	112	99		6.23759	4.71764	6.10086	2.54381	2.33013	2.10839	1.23413	1.63382e-06	up	1-acyl-sn-glycerol-3-phosphate acyltransferase
TraesCS1B02G186300	chr1B	333321969	333324003	-	18765	15482	20371	6217	6816	6528		408.516	313.012	581.278	125.619	130.659	128.098	1.49346	5.84477e-24	up	Protochlorophyllide reductase
TraesCS1B02G187500	chr1B	335732515	335735139	+	196	166	122	75	94	88		4.98898	3.92408	4.07031	1.77187	2.10685	2.01902	1.17902	1.48692e-05	up	Protein NEOXANTHIN-DEFICIENT 1
TraesCS1B02G187600	chr1B	335972502	335975942	+	108	67	75	37	53	47		2.63193	1.51635	2.39565	0.836885	1.1373	1.03241	1.0465	0.0205869	up	RING finger protein
TraesCS1B02G188500	chr1B	338010240	338015608	-	878	685	911	291	312	296		26.0544	18.8777	35.4337	8.0148	8.15249	7.91735	1.48401	6.41293e-14	up	DNA-directed RNA polymerase subunit beta
TraesCS1B02G189400	chr1B	339364373	339364810	-	5346	3832	4536	1837	2175	1955		425.94	283.543	473.701	135.845	152.591	140.4	1.31117	2.46497e-10	up	Lipid transfer protein
TraesCS1B02G189600	chr1B	340367218	340367505	+	19	20	30	2	8	6		2.30226	2.25063	4.76468	0.224929	0.853572	0.655322	1.97114	0.0224963	up	Lipid transfer protein
TraesCS1B02G190700	chr1B	341502555	341522217	+	429	346	307	165	155	168		6.98926	5.23508	6.55578	2.49501	2.22359	2.46709	1.35101	1.62849e-09	up	Folylpolyglutamate synthase
TraesCS1B02G191200	chr1B	342113967	342117919	+	4243	3246	3962	1827	2009	1979		64.886	46.0999	79.4153	25.9316	27.0525	27.2788	1.05237	8.62895e-09	up	Glutamyl-tRNA reductase
TraesCS1B02G191600	chr1B	342643573	342648178	+	2250	1539	1773	473	614	557		67.3407	42.7767	69.5529	13.1392	16.1813	15.0263	1.89673	1.80104e-15	up	Thylakoid lumenal 17.4 kDa protein, chloroplastic
TraesCS1B02G191800	chr1B	342972636	342976850	-	623	345	354	114	103	115		12.367	6.36015	9.21063	2.10036	1.80037	2.05767	2.23674	5.59816e-11	up	Homeobox protein BEL1-like protein
TraesCS1B02G192200	chr1B	344000927	344003380	+	64	53	40	31	32	30		1.19117	0.916097	0.975807	0.53551	0.524435	0.503287	1.01431	0.0184792	up	NAC domain-containing protein
TraesCS1B02G193000	chr1B	346165075	346168456	+	300	206	158	108	105	114		4.78703	3.05271	3.30456	1.59949	1.47531	1.63965	1.31775	1.19169e-05	up	Receptor-like kinase
TraesCS1B02G193600	chr1B	348500810	348504373	+	161	94	66	36	35	34		2.95399	1.60171	1.58723	0.613055	0.565458	0.562295	1.97167	4.19113e-06	up	Alpha/beta-hydrolase superfamily protein
TraesCS1B02G195600	chr1B	350791880	350795469	-	183	173	164	66	65	61		3.95677	3.47384	4.64778	1.32449	1.23752	1.18884	1.57093	4.25474e-10	up	Na(+)/H(+) antiporter NhaB
TraesCS1B02G195800	chr1B	351439663	351441438	+	667	636	601	252	313	277		13.1062	11.606	15.4788	4.59584	5.41557	4.90606	1.31231	7.26897e-16	up	Arogenate dehydratase
TraesCS1B02G196000	chr1B	352389744	352393541	-	1020	889	1079	414	445	421		29.6876	24.0298	41.163	11.1838	11.4047	11.0448	1.25994	6.58479e-16	up	2-oxoglutarate (2OG) and Fe(II)-dependent oxygenase superfamily protein
TraesCS1B02G196300	chr1B	352888930	352891812	-	276	249	196	105	98	103		11.1092	9.3078	10.3405	3.92263	3.47336	3.73692	1.45964	6.53252e-11	up	Protein COFACTOR ASSEMBLY OF COMPLEX C SUBUNIT B CCB2, chloroplastic
TraesCS1B02G196600	chr1B	353945896	353947782	-	225	182	154	89	120	109		5.46791	4.10756	4.90537	2.00744	2.56785	2.38763	1.04284	0.000211917	up	Rhomboid-like protein
TraesCS1B02G197900	chr1B	355673555	355678745	-	96	112	63	31	42	44		1.36853	1.48277	1.17716	0.410164	0.527206	0.565375	1.50818	1.283e-05	up	Trehalase
TraesCS1B02G199500	chr1B	357470049	357470944	+	1469	966	764	445	467	479		57.2147	34.9411	39.0023	16.0864	16.0159	16.816	1.49832	1.56516e-09	up	DUF538 family protein (Protein of unknown function, DUF538)
TraesCS1B02G199700	chr1B	357641958	357652557	-	106	77	135	38	35	34		2.72596	1.83898	4.5505	0.907008	0.792558	0.788124	1.45954	0.00010327	up	Aldo/keto reductase family protein, putative, expressed
TraesCS1B02G200600	chr1B	359224670	359225690	-	100	50	7	35	32	39		3.41797	1.58713	0.313601	1.11032	0.963091	1.20153	1.19517	0.0330815	up	Plant invertase/pectin methylesterase inhibitor superfamily protein, putative
TraesCS1B02G200700	chr1B	359439933	359460331	+	341	320	383	157	157	171		4.78489	4.17005	7.04414	2.04471	1.93984	2.1628	1.1272	2.17213e-09	up	DNA mismatch repair protein MutS, putative
TraesCS1B02G202900	chr1B	364422883	364424997	+	202	154	129	59	72	67		3.33299	2.35981	2.78987	0.903543	1.04608	0.996461	1.53352	3.81018e-07	up	Cytochrome P450 family protein
TraesCS1B02G203300	chr1B	365018797	365023620	+	3347	3359	2324	1397	1348	1388		29.1567	27.1748	26.5357	11.2952	10.34	10.8987	1.37699	1.36843e-41	up	Trihelix transcription factor GT-2
TraesCS1B02G203900	chr1B	367886677	367888891	-	383	316	270	161	187	177		6.03418	4.6236	5.57565	2.35429	2.59424	2.51359	1.09804	5.27213e-07	up	DUF641 family protein (DUF641)
TraesCS1B02G206200	chr1B	373140804	373144049	+	1289	1057	1136	419	458	422		22.7301	17.31	26.2566	6.85765	7.11152	6.70753	1.53794	8.47304e-19	up	Carbohydrate kinase, putative, expressed
TraesCS1B02G208700	chr1B	378462268	378463337	+	49	36	22	13	14	15		1.59811	1.0904	0.940468	0.39352	0.402057	0.440964	1.7034	0.00240545	up	Calmodulin
TraesCS1B02G209700	chr1B	380467536	380470829	-	552	469	184	234	247	265		11.1478	8.79622	4.87056	4.38611	4.39234	4.8239	1.13638	7.4262e-09	up	Cinnamoyl-CoA reductase, putative
TraesCS1B02G209900	chr1B	380887450	380896538	-	671	544	564	277	266	270		13.9051	10.4694	15.3194	5.32776	4.85381	5.04333	1.26347	1.67143e-10	up	Glycerol-3-phosphate acyltransferase, chloroplastic
TraesCS1B02G210400	chr1B	382221080	382226868	-	598	489	494	190	236	209		5.84066	4.4355	6.32411	1.72238	2.02965	1.83996	1.4618	2.42619e-12	up	Lysine-specific demethylase
TraesCS1B02G211100	chr1B	384295342	384298330	-	1230	818	1295	355	373	326		19.8171	12.2394	27.3474	5.30856	5.29168	4.73429	1.64842	3.44456e-11	up	Antiholin-like protein lrgB
TraesCS1B02G212200	chr1B	385644930	385648470	+	95	115	65	58	57	49		1.68202	1.89094	1.50845	0.953122	0.888651	0.781997	1.03151	0.00124991	up	Peptide transporter
TraesCS1B02G212400	chr1B	385656513	385659409	+	543	428	401	198	209	206		8.16429	5.97634	7.90268	2.7631	2.76703	2.79182	1.34904	2.55582e-10	up	Peptide transporter
TraesCS1B02G212600	chr1B	386162389	386163139	+	786	764	767	285	329	321		36.5238	32.9701	46.7155	12.2917	13.4617	13.445	1.41039	4.8824e-23	up	RmlC-like cupins superfamily protein
TraesCS1B02G213300	chr1B	387303353	387306388	+	3355	2718	3238	1161	1351	1255		87.1138	65.5416	110.2	27.9795	30.8887	29.3724	1.37549	1.54451e-16	up	ATP-dependent Clp protease proteolytic subunit
TraesCS1B02G213400	chr1B	387306629	387309053	-	1028	809	539	389	455	404		26.6924	19.5082	18.344	9.3747	10.4029	9.45535	1.24467	4.05109e-10	up	zinc finger B-box protein
TraesCS1B02G213600	chr1B	388008179	388011058	+	8180	6652	5232	2687	2961	2843		109.246	82.5049	91.5869	33.307	34.821	34.2242	1.49056	1.10571e-21	up	S-adenosyl-L-methionine-dependent methyltransferases superfamily protein
TraesCS1B02G213800	chr1B	388144455	388146886	-	105	94	83	39	43	33		3.78928	3.15042	3.92606	1.30631	1.36642	1.07345	1.47329	1.98996e-05	up	CASP-like protein
TraesCS1B02G215700	chr1B	391267945	391271047	+	92	51	25	42	26	32		1.03466	0.532666	0.368522	0.438404	0.257475	0.324387	1.2039	0.0343857	up	Protein PLASTID MOVEMENT IMPAIRED 1
TraesCS1B02G216000	chr1B	391961114	391961860	-	323	235	169	118	152	132		15.0895	10.1956	10.3484	5.11645	6.25267	5.55839	1.16244	4.4528e-05	up	Ring finger protein
TraesCS1B02G217200	chr1B	393541125	393542679	+	107	53	6	37	27	30		2.52299	1.1606	0.185436	0.809743	0.560589	0.63761	1.45954	0.0108406	up	Expansin-like protein
TraesCS1B02G217300	chr1B	394116069	394117466	+	265	205	168	53	64	64		6.61504	4.75241	5.49677	1.22794	1.40675	1.44002	2.06353	5.30017e-13	up	DUF241 domain protein (DUF241)
TraesCS1B02G219100	chr1B	396531051	396533311	+	252	202	262	56	59	60		7.31019	5.44193	9.96187	1.50775	1.50706	1.56885	2.06004	1.19103e-14	up	TSA: Wollemia nobilis Ref_Wollemi_Transcript_5463_1093 transcribed RNA sequence
TraesCS1B02G220700	chr1B	397791907	397797648	+	1731	1404	1550	674	689	705		27.1372	20.4413	31.8502	9.80713	9.51124	9.9623	1.28503	4.62296e-14	up	Cytochrome P450 family protein, expressed
TraesCS1B02G222200	chr1B	399792185	399795920	+	82	47	60	7	24	15		1.11	0.590856	1.06457	0.0879473	0.286069	0.183022	2.19039	0.00121181	up	Kinase family protein
TraesCS1B02G222400	chr1B	400143949	400147670	-	2090	1841	1751	657	673	686		32.3296	26.4473	35.5019	9.43265	9.16682	9.56491	1.64612	1.36164e-31	up	UDP-N-acetylmuramoyl-L-alanyl-D-glutamate--2, 6-diaminopimelate ligase
TraesCS1B02G222500	chr1B	400292931	400302589	+	1386	1209	1093	641	652	633		39.2278	31.7783	40.5473	16.8385	16.249	16.1487	1.11287	1.08815e-13	up	Branched-chain-amino-acid aminotransferase
TraesCS1B02G223300	chr1B	400771219	400774008	+	2566	2081	298	473	555	499		39.0693	29.4255	5.94712	6.68427	7.44083	6.84828	2.29205	5.46984e-39	up	Proline dehydrogenase
TraesCS1B02G225000	chr1B	403577989	403582333	-	936	633	177	393	428	408		15.7721	9.90582	3.90929	6.14638	6.35048	6.19692	1.0424	4.23483e-05	up	Nitrate transporter 1.1
TraesCS1B02G225400	chr1B	404515735	404517193	-	151	114	110	49	48	42		5.74647	4.02905	5.48692	1.73075	1.60848	1.44071	1.61612	1.78281e-06	up	Holliday junction resolvase
TraesCS1B02G225500	chr1B	404897110	404899212	-	117	121	89	22	27	25		1.94151	1.86472	1.93578	0.338837	0.394518	0.373935	2.36507	1.4104e-12	up	Zinc finger family protein
TraesCS1B02G225700	chr1B	405524690	405526322	-	2083	1481	1243	540	546	535		51.9595	34.3087	40.6405	12.5021	11.9927	12.0291	1.82473	1.51636e-17	up	Expansin protein
TraesCS1B02G225800	chr1B	405672207	405673840	-	39	24	17	0	3	1		1.04371	0.596486	0.596316	0	0.0706946	0.0241223	4.67648	4.48355e-05	up	Expansin protein
TraesCS1B02G226100	chr1B	406035739	406038073	+	6208	6620	4121	3165	3644	3441		142.622	141.243	124.094	67.4875	73.7163	71.2562	1.00289	1.45967e-29	up	Expansin protein
TraesCS1B02G226400	chr1B	407290708	407294489	+	402	336	265	141	151	155		4.61473	3.58206	3.98729	1.50229	1.52632	1.60381	1.40735	4.42199e-11	up	Lipoxygenase
TraesCS1B02G228500	chr1B	409677742	409681071	-	4878	4116	5002	1757	1989	1872		200.98	157.492	270.125	67.1886	72.1596	69.5213	1.36405	2.25975e-20	up	10 kDa chaperonin
TraesCS1B02G229700	chr1B	412254795	412258450	-	142	95	181	25	53	46		2.76377	1.71716	4.61746	0.451614	0.908319	0.806999	1.63012	0.000366452	up	Phospho-2-dehydro-3-deoxyheptonate aldolase
TraesCS1B02G230100	chr1B	413204282	413205855	-	396	445	326	201	180	190		13.7506	14.3503	14.8374	6.47794	5.50363	5.9468	1.23415	1.13792e-12	up	Cyclin-like protein
TraesCS1B02G230500	chr1B	414158077	414160774	-	1192	848	1004	369	454	420		35.1036	23.1923	38.7544	10.0859	11.7728	11.1488	1.405	1.26998e-09	up	Peptide methionine sulfoxide reductase MsrA
TraesCS1B02G231500	chr1B	415743802	415744572	-	38	24	47	14	8	7		1.71998	1.00884	2.78836	0.58814	0.318844	0.285588	1.78037	0.0114218	up	Ethylene-responsive transcription factor, putative
TraesCS1B02G236000	chr1B	423203864	423206884	+	1290	924	1055	361	402	376		21.2248	14.1188	22.7519	5.51282	5.82409	5.57626	1.6478	6.48522e-14	up	Protein kinase family protein, putative, expressed
TraesCS1B02G236900	chr1B	423944196	423945367	+	43	20	10	8	6	6		1.28037	0.553056	0.390281	0.22109	0.157314	0.161035	2.34922	0.00408526	up	MYB transcription factor
TraesCS1B02G237700	chr1B	424537964	424546928	-	2378	1830	2474	972	1101	1032		53.0941	37.9454	72.4012	20.1426	21.6457	20.769	1.12599	1.44534e-09	up	Chlorophyll synthase
TraesCS1B02G238600	chr1B	426682798	426687648	-	1234	946	609	578	592	558		16.848	11.9949	10.8984	7.32444	7.11711	6.86703	1.02136	3.42242e-07	up	Trichome birefringence-like protein
TraesCS1B02G238900	chr1B	427208267	427211226	+	489	428	288	172	185	186		18.4485	14.9958	14.2415	6.02274	6.14572	6.32509	1.43893	2.9589e-14	up	RING/FYVE/PHD zinc finger superfamily protein
TraesCS1B02G240100	chr1B	427971156	427973618	+	64	33	64	24	11	20		1.49694	0.716823	1.96208	0.521014	0.226551	0.421655	1.50618	0.0244296	up	Flavin containing amine oxidoreductase family
TraesCS1B02G243000	chr1B	431403262	431407836	-	84	58	104	14	24	21		1.41681	0.90852	2.29921	0.219167	0.356446	0.319267	1.95854	3.41566e-05	up	Pectinesterase
TraesCS1B02G244300	chr1B	433597862	433599336	+	127	96	45	46	68	61		3.00473	2.10934	1.39549	1.01012	1.41664	1.30087	1.03881	0.00682292	up	Phytochrome A-associated F-box protein
TraesCS1B02G246300	chr1B	436146973	436148320	+	82	77	67	37	32	30		2.28379	1.99162	2.44584	0.95644	0.784769	0.753123	1.36268	0.000260738	up	Transmembrane protein, putative
TraesCS1B02G247700	chr1B	438176124	438183399	+	152	138	78	58	50	56		2.42321	2.04315	1.62987	0.858202	0.701887	0.804707	1.50244	3.55441e-07	up	Copine-1
TraesCS1B02G249000	chr1B	441384814	441388979	-	293	181	80	99	154	123		6.60953	3.79188	2.3654	2.07277	3.05896	2.50098	1.02996	0.00750818	up	'putative beta-1,3-glucanase
TraesCS1B02G249100	chr1B	441628200	441632453	+	163	104	125	39	44	40		2.19879	1.30288	2.21013	0.488287	0.522636	0.486362	1.80883	2.06535e-06	up	Peptide chain release factor, putative
TraesCS1B02G251200	chr1B	443558608	443563556	+	300	228	211	122	118	128		6.31818	4.45943	5.82459	2.38476	2.18828	2.42987	1.20611	4.32604e-06	up	cytochrome C oxidase subunit
TraesCS1B02G251800	chr1B	444681696	444682969	-	1355	1211	284	640	689	671		49.8798	41.4002	13.703	21.8665	22.3333	22.2643	1.04228	4.08454e-13	up	Annexin
TraesCS1B02G252300	chr1B	444936653	444937216	-	98	73	51	33	46	37		6.06374	4.19479	4.13615	1.89514	2.50623	2.06357	1.24841	0.00235199	up	3-methyl-2-oxobutanoate hydroxymethyltransferase
TraesCS1B02G252600	chr1B	445427024	445429368	-	117	72	57	34	28	23		1.83919	1.05111	1.17443	0.496059	0.387568	0.32589	1.84124	0.000103468	up	ABC transporter G family member
TraesCS1B02G252900	chr1B	445742370	445746630	+	906	786	922	436	367	418		14.0271	11.3015	18.7104	6.26527	5.00328	5.83335	1.15155	1.03678e-09	up	7-hydroxymethyl chlorophyll a reductase, chloroplastic-like protein
TraesCS1B02G253500	chr1B	447162280	447166953	+	3826	3086	3470	1426	1430	1461		67.9825	50.9239	80.8152	23.5172	22.3737	23.3994	1.36393	7.02495e-17	up	UDP-sulfoquinovose synthase
TraesCS1B02G254000	chr1B	448244336	448248447	+	11013	8513	11094	2897	3225	3073		266.893	191.596	352.396	65.1618	68.8193	67.1268	1.77381	5.35549e-25	up	50S ribosomal protein L1
TraesCS1B02G255100	chr1B	449699390	449708156	+	1078	906	1086	482	433	471		11.4171	8.91127	15.0758	4.73804	4.03808	4.49636	1.19986	2.77486e-11	up	GTPase Der
TraesCS1B02G255800	chr1B	450608891	450612736	-	3373	2628	1691	1290	1332	1317		39.4732	28.5617	25.9383	14.0117	13.7259	13.8923	1.29346	2.14407e-13	up	transmembrane protein, putative (DUF288)
TraesCS1B02G257400	chr1B	453188365	453193297	+	591	573	600	265	330	311		14.0207	12.6243	18.6571	5.83499	6.89357	6.65033	1.0435	1.92351e-10	up	pale cress protein (PAC)
TraesCS1B02G258800	chr1B	456252451	456255472	-	382	410	185	155	188	189		12.7935	12.7521	8.12099	4.81805	5.54412	5.70545	1.25333	5.77203e-12	up	NAD(P)-binding Rossmann-fold superfamily protein
TraesCS1B02G260300	chr1B	457750965	457756510	+	585	645	604	179	231	204		10.264	10.5097	13.8902	2.91491	3.56878	3.2262	1.6815	6.62955e-25	up	Protein kinase
TraesCS1B02G260800	chr1B	458325252	458327354	+	940	810	903	272	295	287		29.6865	23.7569	37.3793	7.97285	8.20356	8.16987	1.7187	4.26319e-25	up	Endo-1,31,4-beta-D-glucanase
TraesCS1B02G261100	chr1B	458726495	458727590	+	260	253	150	79	103	98		9.90539	8.95142	7.49033	2.79344	3.45529	3.36532	1.55549	1.53317e-11	up	AWPM-19-like membrane family protein
TraesCS1B02G261800	chr1B	460147019	460148466	-	3174	2537	2860	946	1273	1095		89.3983	66.3615	105.584	24.7302	31.5718	27.7996	1.4738	4.48353e-14	up	Thylakoid lumen 18.3 kDa family protein
TraesCS1B02G263900	chr1B	464481216	464484149	-	944	768	891	376	387	386		23.3971	17.6777	28.9454	8.64953	8.446	8.62344	1.2599	3.55473e-12	up	PH-response transcription factor pacC/RIM101 isoform 2
TraesCS1B02G265300	chr1B	466071968	466073735	+	739	600	682	199	230	220		23.4022	17.6456	28.3079	5.84896	6.41341	6.27967	1.73064	1.39428e-18	up	Resistance to phytophthora 1 protein
TraesCS1B02G265600	chr1B	466089164	466092085	-	931	731	1002	251	313	271		29.6437	21.6159	41.8179	7.41772	8.7756	7.77776	1.6807	4.27651e-16	up	Peptide methionine sulfoxide reductase msrB
TraesCS1B02G265700	chr1B	466093077	466094378	-	705	595	617	235	235	252		18.8961	14.8106	21.676	5.84607	5.54625	6.08815	1.53179	1.12687e-16	up	Mitochondrial transcription termination factor family protein
TraesCS1B02G266500	chr1B	468509870	468513584	-	2068	1880	1932	786	775	783		33.7391	28.4849	41.3144	11.902	11.1336	11.5145	1.4336	1.27665e-27	up	1-deoxy-D-xylulose-5-phosphate synthase
TraesCS1B02G267900	chr1B	470910728	470913989	+	116	167	234	63	82	70		1.6429	2.19656	4.3439	0.828146	1.02262	0.89362	1.06998	0.000310399	up	Protein NRT1/ PTR FAMILY 1.1
TraesCS1B02G268300	chr1B	471173448	471178201	-	149	98	72	71	35	63		2.45733	1.50099	1.5564	1.0868	0.508271	0.936528	1.23012	0.0153605	up	Protein NRT1/ PTR FAMILY 1.1
TraesCS1B02G268400	chr1B	471183349	471192865	-	898	787	768	304	237	248		14.4481	11.7593	16.196	4.53964	3.35762	3.59656	1.7744	1.95134e-17	up	D-amino acid dehydrogenase
TraesCS1B02G268800	chr1B	471759788	471764443	-	438	394	287	112	90	104		4.6772	3.90734	4.01703	1.11005	0.846259	1.00103	2.12298	2.07075e-21	up	Plasma membrane ATPase
TraesCS1B02G270000	chr1B	474658361	474666014	-	4977	3984	4938	1514	1796	1619		174.207	129.506	226.548	49.1856	55.3546	51.0796	1.54947	7.89759e-20	up	EG2771
TraesCS1B02G270400	chr1B	475467101	475471177	-	151	134	161	41	55	50		3.62415	2.98681	5.06485	0.913328	1.16236	1.08169	1.64897	2.57915e-08	up	LOB domain-containing protein 2
TraesCS1B02G271300	chr1B	476920336	476925259	+	126	84	92	36	44	45		6.29954	3.90023	6.02889	1.67053	1.93705	2.02793	1.43858	0.000287409	up	2-dehydro-3-deoxyphosphooctonate aldolase
TraesCS1B02G271500	chr1B	477128473	477128790	-	7	10	25	1	1	1		0.768183	1.01915	3.59599	0.101854	0.0966308	0.0989165	3.17483	0.0187894	up	Stabilizer of iron transporter SufD / Polynucleotidyl transferase
TraesCS1B02G272600	chr1B	478581635	478583970	-	74	92	77	35	35	33		1.72852	1.99574	2.35747	0.758795	0.71988	0.694799	1.36311	0.000109243	up	NAC domain-containing protein
TraesCS1B02G272700	chr1B	478598459	478600673	-	309	247	327	104	116	95		7.69138	5.70973	10.6685	2.40266	2.54245	2.13143	1.50506	1.5021e-09	up	Alpha/beta-hydrolase-like protein
TraesCS1B02G277500	chr1B	485288381	485293801	-	1901	1290	832	707	740	739		26.9128	16.9605	15.4387	9.28987	9.22481	9.43025	1.23544	1.18848e-07	up	Hexosyltransferase
TraesCS1B02G278300	chr1B	486777121	486779644	-	408	312	241	190	180	186		11.4547	8.13486	8.86852	4.95096	4.44984	4.70693	1.05789	1.2908e-05	up	Chaperone protein dnaJ
TraesCS1B02G279400	chr1B	487950160	487951643	-	219	177	88	78	107	83		5.49823	4.12691	2.89583	1.81755	2.36544	1.87827	1.2504	2.75982e-05	up	Myb transcription factor
TraesCS1B02G279700	chr1B	488215666	488218436	-	1073	884	887	402	406	411		23.4765	17.9622	25.4371	8.16343	7.82183	8.10544	1.36707	6.44071e-15	up	GTPase Der
TraesCS1B02G279900	chr1B	488395900	488420426	-	58	44	38	22	23	22		1.27299	0.896855	1.09318	0.44816	0.444502	0.435232	1.29151	0.00721455	up	Protein NRT1/ PTR FAMILY 5.5
TraesCS1B02G280400	chr1B	488642466	488644846	-	794	1146	344	497	558	472		15.4108	20.6567	8.75133	8.95311	9.53646	8.25749	1.01664	2.40072e-07	up	Benzyl alcohol O-benzoyltransferase
TraesCS1B02G282000	chr1B	490720584	490723032	-	178	99	364	9	6	9		2.53644	1.31013	6.79857	0.119031	0.0752845	0.115598	4.22037	7.13422e-17	up	Subtilisin-like protease
TraesCS1B02G282100	chr1B	491038156	491041540	-	831	1128	936	457	505	479		13.5071	17.0272	19.9411	6.89432	7.22773	7.01777	1.11582	7.1858e-12	up	Receptor-like protein kinase
TraesCS1B02G285400	chr1B	496504336	496506859	-	70	36	38	9	13	15		1.65952	0.792614	1.18081	0.198035	0.27138	0.320538	2.21561	0.000476321	up	Glucan endo-1,3-beta-glucosidase, putative
TraesCS1B02G286100	chr1B	497779003	497782048	+	480	426	204	179	197	173		11.5363	9.50845	6.42641	3.99295	4.1691	3.74779	1.40551	2.48587e-13	up	Solute carrier family 35 protein
TraesCS1B02G286300	chr1B	498063360	498065527	+	238	157	82	57	82	62		3.83099	2.34697	1.73005	0.851575	1.16224	0.899556	1.66752	5.01291e-06	up	Cytochrome P450
TraesCS1B02G288900	chr1B	503622726	503624114	+	24	25	26	10	7	6		1.15047	1.11295	1.63361	0.444914	0.295467	0.259248	1.76667	0.0124694	up	Immediate early response 3-interacting 1
TraesCS1B02G289600	chr1B	505058097	505073230	-	345	363	269	125	129	123		5.79385	5.66145	5.92123	1.94837	1.9076	1.8619	1.58743	6.02571e-19	up	Guanylyl cyclase
TraesCS1B02G290000	chr1B	505654251	505657034	-	1060	606	269	389	426	433		36.7341	19.5034	12.2188	12.512	12.9994	13.5255	1.1112	0.000385859	up	Plant/T7H20-70 protein
TraesCS1B02G290800	chr1B	508395510	508398811	-	1011	768	995	343	419	382		28.9666	20.4353	37.3664	9.12124	10.5708	9.86533	1.32534	3.81087e-10	up	Uracil phosphoribosyltransferase
TraesCS1B02G292200	chr1B	509562873	509565885	+	199	115	87	38	38	47		2.97286	1.59548	1.70354	0.526888	0.499866	0.632879	2.04458	9.92302e-07	up	Glycerol-3-phosphate acyltransferase
TraesCS1B02G293100	chr1B	510808365	510810963	+	5264	3086	3531	946	1038	969		84.7325	46.1321	74.4978	14.1332	14.7123	14.0592	2.19372	1.55784e-16	up	Laccase
TraesCS1B02G294600	chr1B	512631330	512634061	-	130	83	122	33	42	43		2.86949	1.70143	3.52966	0.676066	0.81632	0.855524	1.54361	0.000148299	up	GTP cyclohydrolase II/3,4-dihydroxy-2-butanone 4-phosphate synthase
TraesCS1B02G295000	chr1B	512690220	512692842	-	158	153	172	53	66	61		4.85797	4.3688	6.93167	1.51247	1.78686	1.69056	1.47032	2.23177e-08	up	Very-long-chain (3R)-3-hydroxyacyl-CoA dehydratase
TraesCS1B02G296000	chr1B	514160865	514162052	+	93	53	57	21	16	18		3.41628	1.80809	2.74446	0.715983	0.517534	0.595998	2.09827	6.46644e-05	up	Subtilisin-like protease
TraesCS1B02G300100	chr1B	520812651	520815823	-	259	239	277	77	73	79		5.51797	4.7288	7.73519	1.52259	1.36947	1.51708	1.80136	1.57151e-15	up	Basic helix-loop-helix transcription factor
TraesCS1B02G305100	chr1B	527845637	527846890	+	53	38	40	8	9	13		1.47493	0.982094	1.45904	0.206633	0.22054	0.326093	2.28838	0.000107908	up	DUF688 family protein
TraesCS1B02G306800	chr1B	529998098	529998682	-	101	121	36	57	56	60		6.02503	6.70342	2.81483	3.15592	2.94154	3.2262	1.03497	0.000804959	up	Abscisic acid receptor
TraesCS1B02G308500	chr1B	531165854	531167187	+	1144	885	1062	313	354	332		34.6852	24.9192	42.2041	8.80798	9.45085	9.07316	1.70923	4.16159e-18	up	Proline-rich family protein
TraesCS1B02G310100	chr1B	532693194	532695599	+	184	202	176	77	108	97		2.6688	2.72096	3.34597	1.03658	1.37934	1.26815	1.13286	6.83261e-06	up	U-box domain-containing protein
TraesCS1B02G310300	chr1B	533323193	533324992	-	533	436	469	162	186	160		13.6266	10.3519	15.7161	3.84406	4.18719	3.68708	1.617	1.41099e-14	up	Expansin
TraesCS1B02G310400	chr1B	533406182	533406580	+	61	42	32	14	19	16		5.3352	3.41148	3.66845	1.13648	1.46327	1.26137	1.76145	0.000952558	up	Non-specific lipid-transfer protein
TraesCS1B02G311200	chr1B	534662808	534666470	+	598	411	629	154	185	170		9.7975	6.25359	13.5075	2.34179	2.66892	2.51053	1.67762	1.07557e-10	up	Kinase family protein
TraesCS1B02G312700	chr1B	536601760	536605386	+	485	376	478	203	238	218		13.4221	9.66362	17.3388	5.21421	5.79969	5.43797	1.07264	1.92515e-06	up	Acetyltransferase NSI
TraesCS1B02G314700	chr1B	539546762	539552423	-	202	139	75	53	64	45		1.97128	1.25975	0.959332	0.480049	0.549953	0.395832	1.76361	1.38352e-06	up	Protein kinase-like protein
TraesCS1B02G316500	chr1B	540999387	541004625	+	111	116	52	60	50	61		1.4257	1.38368	0.875425	0.715268	0.565488	0.706213	1.08542	0.000591939	up	Type I inositol-1,4,5-trisphosphate 5-phosphatase
TraesCS1B02G317500	chr1B	542578994	542580037	-	10893	7215	12709	2591	3083	2806		536.918	330.271	821.076	118.534	133.808	124.667	1.78664	3.60334e-15	up	Chlorophyll a-b binding protein, chloroplastic
TraesCS1B02G319200	chr1B	543479995	543480674	-	444	366	440	145	175	161		30.2036	23.1223	39.232	9.15499	10.4825	9.87198	1.43742	1.92349e-11	up	Photosystem I assembly protein Ycf4
TraesCS1B02G322500	chr1B	547522874	547524954	-	211	200	134	69	77	70		3.90008	3.43317	3.24644	1.18373	1.25323	1.16625	1.60922	1.97263e-11	up	Polygalacturonase
TraesCS1B02G323900	chr1B	549374744	549375763	+	204	194	69	73	79	86		6.97949	6.16408	3.09424	2.31809	2.37996	2.65213	1.42272	1.07478e-08	up	tRNA dimethylallyltransferase
TraesCS1B02G324300	chr1B	549790711	549794806	+	305	171	265	72	75	72		6.20987	3.23335	7.07197	1.3606	1.3446	1.32135	1.81361	6.86357e-07	up	'putative beta-1,3-glucanase
TraesCS1B02G325200	chr1B	551025197	551029011	-	237	227	306	78	97	90		3.31225	2.94628	5.60542	1.01177	1.1937	1.13376	1.48986	1.73453e-11	up	Mitochondrial transcription termination factor family protein
TraesCS1B02G330400	chr1B	556107854	556109713	+	2057	1471	1050	529	598	586		40.4189	26.8433	27.0428	9.64761	10.3467	10.3789	1.73164	6.48444e-16	up	Peroxidase
TraesCS1B02G331300	chr1B	556989195	556990920	+	260	169	112	102	119	103		5.88413	3.55197	3.3223	2.14251	2.3714	2.10111	1.09596	0.00102846	up	Peroxidase
TraesCS1B02G331700	chr1B	557918246	557919271	-	1225	1031	1189	332	329	311		41.666	32.567	53.0078	10.4809	9.85352	9.53474	1.89813	1.40302e-28	up	plant/protein (DUF1995)
TraesCS1B02G333800	chr1B	560251351	560254518	+	779	751	592	314	381	345		14.4371	12.9258	14.3806	5.40115	6.21752	5.76321	1.23886	2.03366e-16	up	GDSL esterase/lipase
TraesCS1B02G334500	chr1B	561642910	561646100	-	64	45	49	15	24	19		1.89435	1.23699	1.90102	0.412083	0.625519	0.506915	1.60077	0.00188532	up	U3 small nucleolar RNA-associated protein 14 B isoform 3
TraesCS1B02G337100	chr1B	564161126	564162570	+	77	75	58	35	42	34		2.04654	1.85124	2.02054	0.863397	0.982941	0.814535	1.13448	0.00205415	up	Ferredoxin-like
TraesCS1B02G339500	chr1B	566981016	566981812	+	767	553	1080	146	206	177		38.2376	25.6032	70.5717	6.75557	9.04299	7.95373	2.0103	2.39474e-15	up	Photosystem II reaction center W protein
TraesCS1B02G339600	chr1B	567113505	567116436	+	123	105	122	44	47	49		4.47123	3.54474	5.81291	1.48453	1.50442	1.60554	1.38658	9.47462e-06	up	S-adenosyl-L-methionine-dependent methyltransferases superfamily protein isoform 1
TraesCS1B02G343000	chr1B	571432089	571433792	+	72	38	55	14	18	18		1.47454	0.722738	1.47638	0.266113	0.324598	0.332276	1.83299	0.00140756	up	Tyrosine decarboxylase
TraesCS1B02G345000	chr1B	573215703	573219206	+	817	589	661	111	89	93		16.5763	11.0982	17.5784	2.09027	1.59003	1.70079	2.94798	3.06965e-29	up	Carboxypeptidase
TraesCS1B02G345800	chr1B	574262638	574265601	+	245	200	171	66	75	69		5.28096	4.00359	4.83119	1.3204	1.4235	1.3406	1.76828	2.00084e-11	up	Lysine--trna ligase
TraesCS1B02G346700	chr1B	575860852	575864434	+	107	75	58	38	23	24		2.03822	1.32679	1.44813	0.671839	0.385785	0.41208	1.78098	0.000211465	up	magnesium transporter NIPA (DUF803)
TraesCS1B02G348800	chr1B	578092248	578096959	-	102	62	24	33	25	28		1.28225	0.723834	0.395455	0.385036	0.276735	0.317274	1.61934	0.00104799	up	receptor kinase 1
TraesCS1B02G348900	chr1B	579001006	579002114	-	128	68	122	37	40	31		5.20614	2.56855	6.50396	1.39676	1.43257	1.1365	1.55418	0.000972016	up	O-methyltransferase-like protein
TraesCS1B02G349800	chr1B	580438197	580438553	-	159	114	96	57	76	63		15.5426	10.3491	12.3001	5.17147	6.54166	5.55096	1.1675	0.000895186	up	NHL domain-containing protein
TraesCS1B02G349900	chr1B	580537535	580539241	+	1114	835	323	433	481	471		22.7743	15.8533	8.65514	8.21602	8.65873	8.67927	1.18054	2.37312e-08	up	Glycosyltransferase
TraesCS1B02G351700	chr1B	582543816	582545575	+	909	1047	509	348	386	372		20.0137	21.4084	14.689	7.11143	7.48343	7.3826	1.49939	1.77775e-32	up	GDSL esterase/lipase
TraesCS1B02G360500	chr1B	589060292	589061696	+	2764	2171	2671	647	813	734		79.3881	57.9096	100.555	17.2479	20.5616	19.0027	1.85766	5.7639e-23	up	Calcium homeostasis regulator CHoR1
TraesCS1B02G361700	chr1B	590090860	590092682	+	115	67	158	35	40	35		2.20143	1.19112	3.96438	0.621854	0.674243	0.603917	1.41885	0.000985023	up	Glycosyltransferase
TraesCS1B02G363200	chr1B	591510181	591513018	-	43	24	30	3	8	4		1.43323	0.742902	1.31063	0.0928072	0.234794	0.120174	2.85803	0.00042102	up	WRKY family transcription factor
TraesCS1B02G367300	chr1B	597830740	597833394	-	304	250	324	96	94	93		8.99815	6.87216	12.57	2.63733	2.44995	2.48122	1.65253	2.49588e-12	up	TPR repeat
TraesCS1B02G367500	chr1B	598379886	598381591	+	365	189	106	73	67	75		8.04647	3.86944	3.06288	1.49365	1.30058	1.49031	2.06002	2.65703e-07	up	NADH-quinone oxidoreductase subunit C/D
TraesCS1B02G367800	chr1B	598426773	598428504	+	87	40	25	20	23	20		1.88693	0.805695	0.710705	0.402607	0.439253	0.390994	1.70949	0.0046767	up	Phospholipase A1
TraesCS1B02G369400	chr1B	599569802	599572336	+	204	162	146	100	80	95		6.23933	4.60147	5.85292	2.83871	2.1545	2.61899	1.09476	0.000259138	up	Acid phosphatase/vanadium-dependent haloperoxidase-related protein
TraesCS1B02G371900	chr1B	602002882	602004696	-	67	32	17	5	10	9		1.28823	0.5714	0.428428	0.0892279	0.169304	0.155977	2.74558	0.000178656	up	Cytochrome P450 family protein, expressed
TraesCS1B02G372400	chr1B	603091105	603093899	-	109	84	42	27	24	24		1.36094	0.974012	0.687342	0.312888	0.263859	0.2701	2.04777	3.92046e-07	up	Serine/threonine-protein kinase
TraesCS1B02G374000	chr1B	604321544	604326138	+	686	586	633	207	211	187		12.5142	9.92772	15.1354	3.50479	3.3893	3.07484	1.75522	1.04205e-20	up	30S ribosomal protein S1-like
TraesCS1B02G375400	chr1B	606493736	606496586	+	69	54	27	24	20	22		1.04375	0.7586	0.53533	0.336954	0.266395	0.299965	1.58115	0.000718113	up	Kinase family protein
TraesCS1B02G377100	chr1B	608949599	608952138	+	374	399	427	142	159	153		6.80482	6.74204	10.1832	2.39799	2.54737	2.50922	1.44637	3.42806e-18	up	Endoglucanase
TraesCS1B02G379300	chr1B	612403171	612404732	-	193	103	33	72	53	58		4.31191	2.13709	0.966358	1.493	1.04265	1.168	1.38456	0.00297002	up	cotton fiber (DUF761)
TraesCS1B02G379800	chr1B	612987377	613001478	+	1090	850	1024	377	386	384		21.4905	15.5637	26.4626	6.89883	6.70127	6.82423	1.44389	6.56629e-14	up	Homogentisate phytyltransferase
TraesCS1B02G383600	chr1B	615581551	615583114	+	72	59	28	14	17	16		1.74608	1.3288	0.890025	0.315119	0.36302	0.349748	2.16374	4.36988e-06	up	MYB transcription factor
TraesCS1B02G383700	chr1B	615731931	615733485	+	306	246	156	92	124	122		7.33421	5.47571	4.90082	2.0466	2.617	2.63569	1.39489	2.63547e-07	up	MYB transcription factor
TraesCS1B02G383800	chr1B	615743987	615745593	-	225	167	81	48	65	57		5.30177	3.6545	2.5017	1.04977	1.34866	1.21064	1.89428	4.92855e-09	up	MYB transcription factor
TraesCS1B02G383900	chr1B	616131301	616132934	-	97	67	45	15	17	21		2.24473	1.43993	1.36495	0.322179	0.34641	0.43804	2.31834	9.87889e-07	up	MYB transcription factor
TraesCS1B02G388200	chr1B	622218208	622219366	+	12780	10010	9314	5409	6242	5919		384.805	279.909	367.585	151.161	165.494	160.643	1.06275	8.15936e-10	up	Chlorophyll a-b binding protein, chloroplastic
TraesCS1B02G388500	chr1B	622358754	622359551	+	1460	1214	888	656	732	685		63.8474	49.3041	50.8997	26.6261	28.1871	27.0012	1.05235	2.85453e-10	up	Chlorophyll a-b binding protein, chloroplastic
TraesCS1B02G393300	chr1B	626152672	626155805	+	342	283	192	107	100	90		4.11265	3.1605	3.02628	1.19425	1.05888	0.97553	1.75632	9.23759e-13	up	Phospholipase D
TraesCS1B02G393400	chr1B	626224507	626227842	+	341	265	220	132	127	119		8.48184	6.12146	7.17249	3.04736	2.78156	2.66799	1.36559	5.42141e-08	up	RING/U-box superfamily protein
TraesCS1B02G393700	chr1B	626250569	626251575	-	107	111	52	51	63	51		5.29649	5.10271	3.3738	2.34309	2.74596	2.2755	1.08185	0.000566259	up	Reticulon-like protein
TraesCS1B02G395400	chr1B	627097264	627099736	+	195	139	123	77	89	81		3.14609	2.08269	2.60108	1.15303	1.26438	1.17794	1.12359	0.000411188	up	Transporter-like protein
TraesCS1B02G396800	chr1B	628514119	628518801	-	5618	4475	4934	1945	1891	1895		67.004	49.5662	77.1312	21.5304	19.8591	20.3719	1.50131	2.55926e-19	up	Chloroplastic group IIA intron splicing facilitator CRS1, chloroplastic
TraesCS1B02G401100	chr1B	631235094	631236013	-	49	69	34	29	30	29		1.85867	2.43068	1.69043	1.02098	1.00202	0.99153	1.09547	0.0119956	up	Harpin-induced protein 1 (Hin1), putative
TraesCS1B02G401300	chr1B	631817925	631821586	-	60	44	47	17	21	20		0.988596	0.673277	1.01503	0.259974	0.304675	0.29703	1.52975	0.00182867	up	Oligopeptide transporter
TraesCS1B02G401400	chr1B	631822128	631826952	-	39	25	30	7	9	10		1.67405	0.99659	1.68786	0.278878	0.340169	0.386906	1.98997	0.00308338	up	Short-chain dehydrogenase/reductase
TraesCS1B02G401700	chr1B	631966428	631967910	-	320	313	191	64	94	64		7.98226	7.25093	6.24483	1.48173	2.06468	1.43899	2.19475	2.53259e-17	up	Myb transcription factor
TraesCS1B02G406600	chr1B	633746674	633747143	+	640	711	871	365	364	343		47.723	49.2369	85.129	25.2612	23.9	23.0539	1.01041	2.49545e-14	up	30S ribosomal protein S7, chloroplastic
TraesCS1B02G410000	chr1B	636873554	636875086	-	261	128	229	78	70	70		5.94144	2.70604	6.8328	1.64801	1.40313	1.43632	1.53043	0.000342732	up	transmembrane protein, putative (DUF247)
TraesCS1B02G410800	chr1B	637494892	637499733	+	159	156	129	63	78	65		3.33455	3.03835	3.54602	1.22629	1.4404	1.22873	1.29388	9.15363e-07	up	2-oxoglutarate (2OG) and Fe(II)-dependent oxygenase superfamily protein
TraesCS1B02G412100	chr1B	638013348	638015987	+	3772	2798	1846	1684	1790	1742		74.9193	51.6111	48.0579	31.044	31.3058	31.1869	1.02068	1.58424e-07	up	Cytochrome b561 and DOMON domain-containing protein
TraesCS1B02G420000	chr1B	643174307	643178268	+	123	71	99	52	40	39		2.77107	1.4855	2.9234	1.08732	0.793508	0.79197	1.25545	0.00694153	up	Pirin-like protein
TraesCS1B02G420100	chr1B	643245972	643246857	+	14174	10306	13625	4184	4923	4554		624.541	421.727	786.894	171.109	191.006	180.869	1.53118	6.19585e-15	up	Photosystem I reaction center subunit VI
TraesCS1B02G424500	chr1B	648592940	648594380	-	13280	8727	6835	4509	5059	4819		370.75	226.267	250.111	116.836	124.365	121.267	1.30483	1.33264e-08	up	Xyloglucan endotransglucosylase/hydrolase
TraesCS1B02G424900	chr1B	649368588	649369391	+	5440	5264	4266	1782	2151	1902		236.122	212.191	242.7	71.7892	82.2105	74.4132	1.55764	2.05744e-39	up	Fasciclin-like arabinogalactan protein
TraesCS1B02G429200	chr1B	654026874	654029924	-	6439	4945	6272	1712	1897	1837		175.413	125.108	223.956	43.2874	45.5052	45.1082	1.75115	2.74712e-23	up	Dehydrin 3 protein
TraesCS1B02G429600	chr1B	654240367	654241515	+	82	67	100	33	40	30		2.4905	1.88983	3.98094	0.930253	1.06975	0.821291	1.21746	0.00172936	up	F-box protein
TraesCS1B02G431200	chr1B	655759767	655764758	+	1259	1091	1225	410	381	404		20.4448	16.4534	26.0738	6.17952	5.44793	5.91345	1.65769	4.16649e-24	up	Ribosome maturation factor rimM
TraesCS1B02G431400	chr1B	655781234	655786592	-	762	532	463	312	290	300		12.1037	7.84781	9.63953	4.59972	4.05612	4.29523	1.20797	1.29069e-06	up	Mitogen-activated protein kinase
TraesCS1B02G432700	chr1B	657271989	657273125	+	53438	38543	45646	15983	18489	17335		1640.15	1098.63	1836.32	455.308	499.684	479.578	1.51786	9.41731e-15	up	Chlorophyll a-b binding protein, chloroplastic
TraesCS1B02G433300	chr1B	657506674	657507474	+	7746	5376	3836	3235	3692	3500		337.473	217.517	219.054	130.812	141.635	137.446	1.02209	2.52024e-06	up	Chlorophyll a-b binding protein, chloroplastic
TraesCS1B02G433700	chr1B	658446860	658447655	-	748	533	327	150	121	142		39.0768	25.8594	22.3912	7.27314	5.56611	6.68663	2.3187	3.09856e-18	up	B12D protein
TraesCS1B02G434100	chr1B	658711931	658715531	-	298	183	597	67	82	88		4.05911	2.31494	10.6586	0.847038	0.983507	1.08044	1.71407	2.28368e-07	up	Subtilisin-like protease
TraesCS1B02G434400	chr1B	658911233	658914898	-	1264	1146	1246	453	448	448		28.7364	24.196	37.1291	9.55866	8.96835	9.18048	1.51862	1.38178e-26	up	GTPase Era
TraesCS1B02G436600	chr1B	659776471	659777122	-	78	71	35	27	32	34		4.17485	3.52921	2.45542	1.34129	1.50815	1.64031	1.36242	0.000548747	up	ATP synthase subunit alpha, mitochondrial
TraesCS1B02G436700	chr1B	659777560	659778473	+	2777	2138	2973	584	574	578		106.029	75.8103	148.783	20.6954	19.2978	19.8919	2.18723	9.90104e-33	up	50S ribosomal protein L7/L12
TraesCS1B02G437600	chr1B	660107574	660111012	-	686	565	586	244	308	277		15.4052	11.7832	17.2485	5.08565	6.09035	5.60692	1.28003	2.69333e-10	up	Serine protease
TraesCS1B02G439700	chr1B	661508585	661509837	+	766	663	813	247	321	261		56.7546	45.6204	78.9541	16.9857	20.9424	17.4307	1.47105	3.12573e-14	up	tRNA dimethylallyltransferase
TraesCS1B02G440200	chr1B	661895379	661897297	+	707	597	549	272	255	255		12.857	10.0825	13.0859	4.59094	4.08327	4.17985	1.4203	3.61311e-14	up	Protein ROOT PRIMORDIUM DEFECTIVE 1
TraesCS1B02G440800	chr1B	662020213	662023320	-	601	504	549	256	231	243		11.7432	9.14568	14.0603	4.64265	3.97442	4.27977	1.28043	9.52542e-11	up	1-acyl-sn-glycerol-3-phosphate acyltransferase
TraesCS1B02G442500	chr1B	663043769	663047956	+	338	305	244	157	174	173		5.43564	4.5552	5.14322	2.3434	2.46395	2.50774	1.03371	1.76339e-07	up	Protein CHUP1, chloroplastic
TraesCS1B02G443600	chr1B	664785872	664789375	+	500	438	388	240	243	232		5.11393	4.16037	5.20149	2.27829	2.18847	2.13882	1.07392	4.34983e-09	up	Pentatricopeptide repeat-containing protein
TraesCS1B02G443700	chr1B	664799757	664806046	+	4317	3856	3115	1227	1353	1292		61.3155	50.8626	57.9907	16.1751	16.9214	16.5407	1.76107	2.17759e-43	up	Glutamyl-tRNA(Gln) amidotransferase subunit A
TraesCS1B02G445200	chr1B	665309787	665314775	-	1214	819	808	327	339	335		12.0288	7.53636	10.4937	3.00722	2.95769	2.99193	1.7118	1.41322e-12	up	Protein CHUP1, chloroplastic
TraesCS1B02G447800	chr1B	667306688	667308159	-	44	37	29	14	24	20		1.04313	0.814631	0.901146	0.308054	0.50101	0.427384	1.16887	0.0361302	up	DUF1645 family protein
TraesCS1B02G448100	chr1B	667491123	667494420	-	189	151	102	57	54	58		4.14037	3.07205	2.9288	1.15895	1.04165	1.14527	1.69235	1.45489e-08	up	Polygalacturonase
TraesCS1B02G451100	chr1B	668911604	668912857	+	14720	10510	12156	4224	5069	4643		441.315	292.628	477.686	117.538	133.817	125.47	1.54668	3.49404e-14	up	Chlorophyll a-b binding protein, chloroplastic
TraesCS1B02G451900	chr1B	669022511	669023410	-	192	171	93	74	83	80		7.44479	6.15773	4.72656	2.66315	2.83386	2.79604	1.29766	4.62303e-07	up	Plant basic secretory protein family protein, putative
TraesCS1B02G455700	chr1B	670714243	670715458	-	160	79	67	37	48	48		4.59177	2.10552	2.52027	0.985543	1.21297	1.24166	1.54398	0.00161191	up	Late embryogenesis abundant hydroxyproline-rich glycoprotein family, putative
TraesCS1B02G459800	chr1B	673784592	673786441	+	275	213	198	117	135	135		6.72045	4.83413	6.34223	2.65378	2.90502	2.97373	1.02097	9.5159e-05	up	Amino acid transporter family protein
TraesCS1B02G460700	chr1B	674002160	674004781	-	549	440	277	187	256	217		10.5616	7.86108	6.9847	3.33896	4.33656	3.76286	1.27148	8.69028e-08	up	Polyol transporter
TraesCS1B02G461800	chr1B	674605353	674609153	+	465	392	415	167	177	176		4.26922	3.34237	4.99408	1.42307	1.43093	1.4565	1.40449	1.51017e-12	up	Pentatricopeptide repeat-containing protein, putative
TraesCS1B02G462200	chr1B	674657905	674662590	+	2449	2037	2118	776	794	800		37.8997	29.276	42.962	11.1461	10.8197	11.1594	1.60477	1.40842e-24	up	Protein N-methyltransferase
TraesCS1B02G462300	chr1B	674667585	674671549	-	1795	1953	1528	822	792	840		21.773	22.0003	24.2934	9.25421	8.45918	9.18407	1.28778	5.12623e-34	up	TPR repeat-containing thioredoxin TTL1
TraesCS1B02G462500	chr1B	674811177	674814007	-	584	532	569	224	214	206		13.2683	11.225	16.9444	4.7235	4.2812	4.21863	1.47407	1.41788e-17	up	muscle M-line assembly protein
TraesCS1B02G463100	chr1B	675373841	675377122	+	1019	893	774	439	449	463		25.694	20.9114	25.5806	10.2739	9.96903	10.523	1.18371	3.96525e-14	up	Tryptophan synthase alpha chain
TraesCS1B02G467100	chr1B	677090777	677093679	+	375	330	406	178	172	172		6.36815	5.20438	9.0369	2.80553	2.57193	2.63277	1.11523	1.3894e-08	up	RNA polymerase sigma factor
TraesCS1B02G471900	chr1B	679745005	679746210	+	186	141	101	80	96	69		8.25817	5.81384	5.87765	3.29666	3.75311	2.76136	1.10378	0.00082923	up	Heat shock family protein
TraesCS1B02G472100	chr1B	679753602	679757697	-	1872	1454	1783	607	618	622		43.494	31.3734	54.2983	13.0896	12.6433	13.0262	1.5345	6.10446e-17	up	ATP-dependent Clp protease proteolytic subunit
TraesCS1B02G475000	chr1B	683473385	683476341	+	315	252	254	144	138	140		5.86903	4.36043	6.20299	2.49019	2.26404	2.35118	1.10995	3.49624e-06	up	cDNA clone:J023106B01, full insert sequence
TraesCS1B02G475700	chr1B	684067251	684069246	-	70	57	56	24	18	25		1.82573	1.38066	1.91442	0.580982	0.413389	0.587732	1.60421	0.000410641	up	Protein phosphatase 2C
TraesCS1B02G475800	chr1B	684096801	684098680	-	197	138	114	71	90	73		3.65681	2.37897	2.77365	1.22323	1.47105	1.22141	1.20738	0.000322248	up	nuclease
TraesCS1B02G477900	chr1B	686682265	686684346	-	600	347	860	100	115	97		12.5006	6.714	23.4849	1.93371	2.10973	1.8216	2.29609	4.65185e-13	up	Pectinesterase
TraesCS1B02G478400	chr1B	686839413	686844025	+	164	139	102	73	66	74		4.00502	3.15246	3.26492	1.65462	1.41924	1.6289	1.19036	3.86803e-05	up	UDP-glucose-4-epimerase
TraesCS1B02G480200	chr1B	687720253	687721688	-	349	367	211	173	167	177		10.2432	10.0035	8.11719	4.71272	4.31596	4.6826	1.14752	5.28169e-11	up	Reticulon-like protein
TraesCS1D02G000400	chr1D	111463	112058	-	339	217	162	134	162	147		20.6461	12.2736	12.932	7.57456	8.68767	8.06972	1.01978	0.00152181	up	transmembrane protein, putative (DUF 3339)
TraesCS1D02G000800	chr1D	216466	219484	-	5860	4670	5695	1850	2060	1959		154.689	114.486	197.046	45.326	47.8827	46.6121	1.5298	1.36077e-20	up	Peptidyl-prolyl cis-trans isomerase
TraesCS1D02G003700	chr1D	2066324	2067459	+	1440	1140	1388	441	495	477		64.2613	47.246	81.1873	18.2658	19.451	19.187	1.55504	2.04519e-17	up	50S ribosomal protein L28
TraesCS1D02G004400	chr1D	2113015	2116037	-	718	615	505	251	218	221		13.4857	10.7274	12.4323	4.37558	3.6054	3.74147	1.63151	1.24604e-16	up	CheY-like two-component responsive regulator family protein
TraesCS1D02G009100	chr1D	4821093	4828103	+	159	108	171	52	49	52		1.40758	0.88792	1.9842	0.427262	0.381964	0.414937	1.49073	2.07713e-05	up	Glucan 1,3-beta-glucosidase
TraesCS1D02G011300	chr1D	6226393	6241143	+	145	160	135	54	27	38		2.08493	2.13657	2.5443	0.720661	0.341851	0.492504	2.02852	2.43845e-07	up	Ankyrin repeat protein family-like protein
TraesCS1D02G012300	chr1D	6475182	6477014	+	774	411	52	61	49	60		14.7357	7.26685	1.29762	1.07789	0.821441	1.02964	3.49441	2.0118e-20	up	Arginine decarboxylase
TraesCS1D02G012500	chr1D	6539891	6542462	-	346	208	237	60	69	60		5.17775	2.89069	4.64863	0.833355	0.909208	0.809317	2.24448	7.55192e-11	up	C2 calcium/lipid-binding and GRAM domain protein
TraesCS1D02G017500	chr1D	7833433	7834379	+	340	221	140	112	107	118		12.5292	7.56326	6.76213	3.83067	3.47198	3.91947	1.42446	6.55945e-06	up	Dirigent protein
TraesCS1D02G020700	chr1D	8854239	8855840	+	106	95	65	35	38	33		2.30907	1.92189	1.85591	0.707641	0.728893	0.647958	1.60516	2.76552e-06	up	Anthocyanin 5-aromatic acyltransferase
TraesCS1D02G022900	chr1D	9757944	9766176	+	524	449	367	274	235	234		4.41271	3.51151	4.0509	2.1416	1.74257	1.7762	1.07023	4.6894e-07	up	Serine/arginine repetitive matrix protein 2 isoform 1
TraesCS1D02G024800	chr1D	10382683	10387683	-	1051	876	1051	371	417	394		18.599	14.3967	24.3782	6.0936	6.49788	6.28471	1.39008	7.16876e-16	up	tRNA pseudouridine synthase B
TraesCS1D02G029300	chr1D	11524330	11527811	+	71	57	0	21	11	15		1.42973	1.06597	0	0.392489	0.195046	0.272263	2.12449	0.000212953	up	O-acyltransferase WSD1
TraesCS1D02G030300	chr1D	11780392	11783116	-	532	390	332	221	265	239		11.56	7.8702	9.45579	4.45712	5.07041	4.6811	1.03551	2.69033e-05	up	RING/U-box superfamily protein
TraesCS1D02G030500	chr1D	11878831	11879866	+	1405	1013	1336	478	550	552		51.9395	34.778	64.7351	16.4007	17.9033	18.3934	1.3031	2.94018e-09	up	Chaperone DnaJ
TraesCS1D02G030600	chr1D	11966309	11972829	+	5030	4237	5188	1636	1699	1675		109.915	85.9846	148.594	33.1807	32.6912	32.9918	1.57145	1.67015e-27	up	NAD(P)-binding rossmann-fold protein
TraesCS1D02G032700	chr1D	13040668	13043201	+	147	123	157	54	64	59		2.11021	1.63979	2.95406	0.719476	0.80898	0.763419	1.29349	1.0552e-05	up	Nitrate transporter 1.1
TraesCS1D02G032800	chr1D	13202509	13206268	-	66	73	57	26	36	32		1.76764	1.81571	2.00095	0.646303	0.848987	0.772505	1.24378	0.00145698	up	Myb/SANT-like DNA-binding domain protein
TraesCS1D02G034500	chr1D	14968525	14970629	+	153	75	5	3	5	2		2.69254	1.22576	0.115333	0.0490011	0.0774801	0.0317251	5.21028	4.2573e-12	up	Cytochrome P450
TraesCS1D02G034600	chr1D	15048395	15050401	-	214	112	111	68	66	75		3.91613	1.90342	2.66243	1.15496	1.0635	1.2371	1.3357	0.00181239	up	Glycosyltransferase
TraesCS1D02G034700	chr1D	15305028	15314662	+	3839	3216	4505	1768	1990	1860		307.98	239.604	473.708	131.644	140.575	134.499	1.01382	2.60997e-11	up	Mitochondrial import inner membrane translocase subunit Tim22
TraesCS1D02G036000	chr1D	16788305	16789896	-	706	483	588	173	154	170		16.5575	10.5199	18.0751	3.76574	3.18025	3.5937	1.94596	1.1539e-13	up	Lecithin-cholesterol acyltransferase-like 1
TraesCS1D02G037900	chr1D	18097506	18099493	+	568	448	506	208	227	227		18.6821	13.6845	21.8142	6.34973	6.57436	6.72986	1.30381	6.20121e-10	up	Chalcone-flavonone isomerase family protein
TraesCS1D02G039000	chr1D	18907650	18916939	-	245	166	242	60	76	72		3.33719	2.09989	4.32057	0.758542	0.911543	0.883994	1.67317	1.98661e-07	up	Cation/H(+) antiporter
TraesCS1D02G041900	chr1D	20343044	20345699	+	147	140	167	53	62	54		1.93145	1.70831	2.87603	0.646331	0.717309	0.639531	1.44527	8.12751e-08	up	transmembrane protein, putative (DUF594)
TraesCS1D02G045000	chr1D	24202956	24208766	+	173	132	80	66	33	49		2.58666	1.83291	1.56781	0.915905	0.434466	0.660375	1.72228	9.18619e-05	up	Ankyrin repeat protein family-like protein
TraesCS1D02G050000	chr1D	30107453	30108407	-	1501	942	923	242	296	266		62.1365	36.2151	50.0817	9.29812	10.7896	9.92544	2.29683	1.16182e-17	up	Non-specific lipid-transfer protein-like protein
TraesCS1D02G051000	chr1D	31060344	31061952	+	42	39	36	24	11	15		0.975178	0.840955	1.09559	0.517201	0.224893	0.313927	1.36999	0.0275884	up	Receptor protein kinase, putative
TraesCS1D02G052000	chr1D	32737866	32740293	+	800	439	63	259	263	263		11.4983	5.8598	1.18685	3.45508	3.32851	3.40724	1.35281	5.66483e-05	up	ABC transporter G family member
TraesCS1D02G052200	chr1D	33469805	33474180	+	216	177	351	39	37	35		4.67899	3.56078	9.9659	0.784109	0.705747	0.683389	2.50733	1.10795e-18	up	Alcohol dehydrogenase, putative
TraesCS1D02G052800	chr1D	33663752	33664212	+	152	169	114	72	85	77		14.7755	15.2566	14.525	6.49599	7.27558	6.74671	1.13422	5.43275e-06	up	Defensin-like protein
TraesCS1D02G054100	chr1D	35639168	35645648	-	68	62	78	28	22	26		1.68659	1.42812	2.53575	0.644572	0.480476	0.581266	1.45372	0.000377874	up	GDSL esterase/lipase
TraesCS1D02G055700	chr1D	36835904	36842117	+	394	305	378	150	146	140		11.2887	8.11558	14.1955	3.98888	3.6834	3.61557	1.36588	8.36564e-09	up	Integral membrane protein, TerC family protein
TraesCS1D02G056100	chr1D	37213715	37221769	+	1082	830	910	388	391	388		11.322	8.06583	12.481	3.76828	3.60266	3.65958	1.39822	2.31153e-12	up	DIS3-like exonuclease 2
TraesCS1D02G059200	chr1D	39287710	39292333	-	1308	888	855	218	212	255		20.7387	13.0755	17.7685	3.20807	2.95977	3.64431	2.36971	7.61557e-21	up	AP2-like ethylene-responsive transcription factor
TraesCS1D02G060000	chr1D	40166352	40168706	-	594	468	559	202	223	205		14.3653	10.5111	17.7195	4.53411	4.74877	4.46872	1.43931	7.19601e-12	up	Xylulose kinase
TraesCS1D02G060600	chr1D	40796055	40797963	-	153	121	34	53	74	71		2.79691	2.05422	0.814663	0.899243	1.19116	1.1699	1.15626	0.000843208	up	Adenine/guanine permease
TraesCS1D02G061400	chr1D	41596782	41598958	+	523	449	471	181	175	180		8.38372	6.68428	9.89618	2.69294	2.47015	2.60082	1.54119	9.39283e-16	up	Pentatricopeptide repeat-containing protein
TraesCS1D02G062800	chr1D	42759488	42764120	+	137	66	73	30	52	47		2.56764	1.14876	1.79328	0.521854	0.858157	0.793988	1.35592	0.0132453	up	Glycosyltransferase
TraesCS1D02G064000	chr1D	44641171	44642987	-	107	84	96	27	46	38		4.34695	3.16922	5.11191	1.01807	1.64554	1.39151	1.47214	0.000280444	up	DNL-type zinc finger protein
TraesCS1D02G064700	chr1D	46181934	46185754	-	4273	3739	2440	1947	2081	2012		75.8864	61.668	56.7979	32.093	32.5426	32.2078	1.09108	2.80954e-16	up	Protein IQ-DOMAIN 1
TraesCS1D02G067200	chr1D	48884347	48886855	+	577	521	346	237	277	250		8.02544	6.72983	6.30784	3.05953	3.39252	3.13426	1.20627	4.67219e-12	up	Lectin receptor kinase-like protein
TraesCS1D02G072500	chr1D	52737109	52738149	-	1069	774	966	252	312	265		39.4766	26.5446	46.7574	8.63726	10.1453	8.82084	1.84237	1.26485e-15	up	Acetylcholine receptor subunit beta
TraesCS1D02G072700	chr1D	53230872	53235602	+	107	70	6	23	14	24		2.81813	1.71218	0.207129	0.562237	0.32468	0.569759	2.22252	2.71249e-05	up	2-oxoglutarate (2OG) and Fe(II)-dependent oxygenase superfamily protein
TraesCS1D02G073300	chr1D	54337339	54340612	+	272	204	188	115	129	122		4.04091	2.81458	3.66083	1.5857	1.68752	1.6337	1.06603	7.90361e-05	up	transcription factor, putative (Protein of unknown function, DUF547)
TraesCS1D02G076000	chr1D	58451521	58453377	+	82	85	69	27	36	31		1.54097	1.48345	1.69958	0.470933	0.595708	0.525104	1.50953	2.92533e-05	up	transmembrane protein, putative (DUF247)
TraesCS1D02G078000	chr1D	59965482	59970569	-	583	582	550	291	313	320		11.5795	10.7354	14.3185	5.36449	5.47413	5.72894	1.01417	1.22891e-12	up	Phosphate translocator
TraesCS1D02G079800	chr1D	62563846	62567689	+	3157	2818	2107	1250	1322	1270		75.3565	62.4684	65.9208	27.693	27.7861	27.3245	1.31984	1.59996e-24	up	Peroxidase
TraesCS1D02G080300	chr1D	62857757	62859553	+	930	724	766	129	150	148		18.858	13.634	20.3588	2.42782	2.67826	2.70506	2.64066	4.08793e-35	up	Peroxidase
TraesCS1D02G080700	chr1D	63020394	63028512	-	1115	896	933	397	472	410		20.2977	15.1479	22.262	6.70773	7.56594	6.72756	1.3395	2.24154e-12	up	phosphoribosylformylglycinamidine synthase
TraesCS1D02G082200	chr1D	64138723	64142375	-	66	47	14	14	3	10		1.64752	1.08958	0.458064	0.324361	0.0659412	0.225003	2.74267	0.000375724	up	Non-specific serine/threonine protein kinase
TraesCS1D02G082600	chr1D	64881077	64885760	-	620	419	263	156	213	186		11.3577	7.1283	6.31489	2.65239	3.4358	3.07124	1.59707	2.24529e-08	up	Non-specific serine/threonine protein kinase
TraesCS1D02G083800	chr1D	66684514	66685332	-	100	100	79	37	42	39		4.26098	3.95715	4.41213	1.46327	1.57583	1.49788	1.4412	7.05277e-06	up	ATP synthase subunit beta
TraesCS1D02G083900	chr1D	66987130	66988105	-	2601	2444	2022	900	1012	954		115.628	100.902	117.819	37.1347	39.6145	38.2274	1.49789	1.2397e-36	up	Low temperature and salt responsive protein
TraesCS1D02G084400	chr1D	68445707	68448197	+	1823	1594	1215	642	642	627		28.3756	23.042	24.7882	9.27484	8.79918	8.79686	1.52098	3.82355e-25	up	MYB transcription factor
TraesCS1D02G084500	chr1D	68885314	68887403	+	51	36	59	18	21	17		1.25779	0.824542	1.90722	0.412025	0.456043	0.37791	1.32299	0.010468	up	Peptide chain release factor 1
TraesCS1D02G086600	chr1D	71043580	71046579	-	509	414	420	172	168	165		15.6777	11.8423	16.956	4.91706	4.5564	4.58089	1.55391	1.4038e-13	up	N-acetyltransferase, putative
TraesCS1D02G087800	chr1D	73144570	73148712	-	680	549	582	236	271	263		12.4307	9.32037	13.9451	4.00418	4.36221	4.33357	1.36039	8.18138e-12	up	Drebrin-like protein
TraesCS1D02G088700	chr1D	73980740	73988011	-	367	317	195	126	176	155		3.38193	2.71288	2.35529	1.07766	1.42811	1.28746	1.26774	1.33734e-07	up	extracellular ligand-gated ion channel protein (DUF3537)
TraesCS1D02G091300	chr1D	77391596	77392942	-	28	13	27	4	5	7		1.0189	0.439331	1.28781	0.135098	0.160212	0.229602	2.05441	0.0206149	up	Calcium-dependent protein kinase
TraesCS1D02G092200	chr1D	78965149	78973986	+	5308	4403	4801	1682	1666	1702		79.6712	61.3752	94.4526	23.432	22.0189	23.0267	1.62735	1.11587e-26	up	Serine protease
TraesCS1D02G092700	chr1D	79053711	79056480	-	386	267	284	74	84	80		9.10163	5.84678	8.77732	1.61949	1.74406	1.70029	2.1455	7.40602e-14	up	Endo-1,31,4-beta-D-glucanase
TraesCS1D02G096400	chr1D	81725606	81727388	+	305	164	0	78	63	75		6.61101	3.3013	0	1.56919	1.20242	1.46532	1.81074	1.6969e-05	up	Peroxidase
TraesCS1D02G098000	chr1D	84776467	84777827	-	2442	1563	1101	332	408	393		62.6154	37.2193	37.0028	7.90109	9.21181	9.08302	2.51482	7.20858e-23	up	1-aminocyclopropane-1-carboxylate oxidase
TraesCS1D02G098100	chr1D	84875439	84876365	+	1087	587	521	141	140	130		40.9207	20.5223	25.7077	4.92659	4.64078	4.41123	2.72071	9.57174e-17	up	1-aminocyclopropane-1-carboxylate oxidase
TraesCS1D02G098300	chr1D	85178850	85181611	+	236	226	170	117	118	121		5.63709	5.01332	5.32236	2.59384	2.48185	2.60514	1.05607	6.89722e-07	up	O-glucosyltransferase rumi
TraesCS1D02G105800	chr1D	97909362	97910292	+	405	321	397	140	142	135		15.1809	11.1743	19.505	4.87064	4.68686	4.56121	1.48468	5.70705e-11	up	Chlororespiratory reduction31
TraesCS1D02G106100	chr1D	97922255	97924399	-	350	265	190	121	133	135		9.71687	6.83247	6.91391	3.11787	3.25132	3.37827	1.34753	1.29768e-07	up	GATA transcription factor, putative
TraesCS1D02G107000	chr1D	99801148	99804993	+	343	250	245	131	121	132		5.75196	3.89345	5.38517	2.03895	1.78672	1.99525	1.31288	1.25148e-06	up	Peroxisomal membrane (Mpv17/PMP22) family protein
TraesCS1D02G108500	chr1D	101137953	101142156	-	187	148	184	89	73	79		4.37975	3.21916	5.64855	1.93469	1.5055	1.66777	1.15766	0.00010601	up	4Fe-4S ferredoxin, iron-sulfur binding protein
TraesCS1D02G109100	chr1D	102520708	102526310	-	584	520	437	267	263	246		10.185	8.42215	9.9894	4.32187	4.03879	3.86709	1.19027	1.61502e-11	up	GDSL esterase/lipase
TraesCS1D02G109200	chr1D	102527360	102534145	-	3133	2666	1521	1496	1568	1542		53.0231	41.9023	33.74	23.499	23.3669	23.5229	1.01622	3.73167e-12	up	GDSL esterase/lipase
TraesCS1D02G109900	chr1D	103481617	103485305	-	327	252	297	100	126	114		5.06276	3.62338	6.02709	1.43699	1.71775	1.59091	1.45556	1.65997e-08	up	RELA/SPOT
TraesCS1D02G113400	chr1D	109815818	109819130	-	657	552	543	268	274	287		15.5336	12.1205	16.8275	5.88106	5.70436	6.11633	1.22798	3.22908e-11	up	Haloacid dehalogenase-like hydrolase superfamily protein
TraesCS1D02G114500	chr1D	110566504	110567191	+	1862	2063	844	779	828	809		108.118	111.248	64.2352	41.9827	42.3349	42.3418	1.37741	1.06908e-46	up	Arabinogalactan peptide-like protein
TraesCS1D02G116400	chr1D	112214512	112217794	-	237	183	215	89	111	102		5.4163	3.884	6.44028	1.88781	2.23371	2.10115	1.16297	2.57398e-05	up	Protein apaG
TraesCS1D02G117100	chr1D	113570965	113572736	+	737	566	225	312	337	316		20.8086	14.8411	8.32663	8.17605	8.37827	8.042	1.11976	1.73448e-07	up	Lactoylglutathione lyase
TraesCS1D02G118000	chr1D	114064549	114065277	-	126	124	198	48	57	64		6.03166	5.51266	12.4235	2.13266	2.40265	2.76152	1.24564	1.28692e-05	up	Plant/MSJ11-3 protein, putative
TraesCS1D02G118800	chr1D	114390452	114391987	-	548	375	214	91	121	93		12.4504	7.91238	6.37276	1.91892	2.42068	1.90453	2.28914	7.17864e-15	up	Glycosyltransferase
TraesCS1D02G120000	chr1D	117398870	117400966	-	372	252	152	153	157	170		6.47797	4.07539	3.46937	2.47287	2.40738	2.66838	1.06743	0.000278739	up	3'-N-debenzoyl-2'-deoxytaxol N-benzoyltransferase
TraesCS1D02G120500	chr1D	119009246	119010895	-	2165	2029	1202	1002	1072	1031		50.946	44.3412	37.0739	21.8844	22.2125	21.8682	1.11528	2.88094e-21	up	Leucine-rich repeat family protein
TraesCS1D02G121600	chr1D	121397224	121404573	-	498	396	448	197	263	233		12.5208	9.2464	14.7636	4.5971	5.8225	5.28034	1.05522	7.29438e-06	up	Protein slow green 1, chloroplastic
TraesCS1D02G123700	chr1D	125864428	125868292	-	125	123	51	53	55	61		2.0586	1.88123	1.10089	0.810125	0.797581	0.905513	1.23308	3.17548e-05	up	Phosphotransferase
TraesCS1D02G124100	chr1D	127213828	127224587	-	598	500	524	297	286	285		17.0496	13.239	19.5819	7.85927	7.18005	7.32418	1.02211	9.08838e-08	up	tRNA pseudouridine synthase A
TraesCS1D02G124400	chr1D	128501782	128531504	+	2541	1994	2707	982	891	933		24.3077	17.7148	33.9421	8.71894	7.50526	8.04493	1.37691	1.29191e-13	up	Pentatricopeptide repeat-containing protein, putative
TraesCS1D02G124500	chr1D	128672375	128675978	+	2212	1978	2140	1002	1119	1046		83.5424	69.3779	105.937	35.1239	37.2135	35.6086	1.08711	6.34427e-16	up	Lactoylglutathione lyase
TraesCS1D02G126600	chr1D	138203766	138209282	+	1959	1546	922	707	789	748		25.3764	18.5985	15.6545	8.5002	8.99958	8.73373	1.3299	1.53952e-13	up	ABC transporter G family member
TraesCS1D02G126800	chr1D	138345042	138347943	+	452	392	314	144	149	146		13.1997	10.6313	12.019	3.90303	3.83143	3.84309	1.62581	1.6678e-16	up	Rhomboid family protein
TraesCS1D02G127400	chr1D	139979037	139981408	+	508	389	908	189	201	193		12.6809	9.01798	29.7087	4.37887	4.41806	4.34256	1.30778	1.76393e-09	up	GDSL esterase/lipase
TraesCS1D02G127800	chr1D	140784599	140785447	-	839	721	640	321	389	364		34.4864	27.5229	34.4808	12.2463	14.0794	13.4862	1.22347	6.45003e-12	up	Late embryogenesis abundant (LEA) hydroxyproline-rich glycoprotein family
TraesCS1D02G129500	chr1D	143251723	143256289	+	1227	995	1059	405	486	425		30.5197	22.9844	34.5258	9.34985	10.6444	9.52855	1.4422	9.50356e-15	up	Thioredoxin
TraesCS1D02G130100	chr1D	143357533	143370160	-	57	46	41	18	19	22		5.57186	4.17596	5.25316	1.6331	1.63542	1.93843	1.48793	0.00192081	up	Arginine--tRNA ligase
TraesCS1D02G130300	chr1D	143438380	143439304	-	37	27	22	10	17	14		1.3959	0.945995	1.08789	0.350159	0.564742	0.476082	1.33233	0.0386053	up	PRA1 family protein
TraesCS1D02G130500	chr1D	144237717	144238127	-	615	625	861	287	193	254		52.2188	49.2839	95.8223	22.6176	14.4297	19.4396	1.43115	1.17537e-09	up	30S ribosomal protein S8
TraesCS1D02G131800	chr1D	155728656	155735212	+	11909	9868	10970	4470	4441	4452		149.656	115.165	180.691	52.1361	49.1414	50.4284	1.38866	1.12313e-20	up	Chaperone DnaK
TraesCS1D02G134800	chr1D	175815858	175822269	+	218	221	213	115	129	105		5.66466	5.33314	7.25452	2.77351	2.95159	2.45929	1.01068	4.76973e-06	up	Ribosomal RNA small subunit methyltransferase I
TraesCS1D02G136500	chr1D	182031396	182052956	-	476	432	477	238	234	225		7.79136	6.56695	10.2338	3.61574	3.37265	3.31964	1.06265	1.4751e-09	up	muscle M-line assembly protein
TraesCS1D02G138200	chr1D	189662403	189663396	+	173	136	81	63	91	87		6.84496	4.99732	4.2007	2.31355	3.17041	3.10275	1.04675	0.00179781	up	Protein restricted tev movement 2
TraesCS1D02G140100	chr1D	192917017	192919834	+	691	445	303	259	288	264		18.1582	10.86	10.4364	6.31697	6.66404	6.25319	1.17755	2.62033e-05	up	Late embryogenesis abundant (LEA) hydroxyproline-rich glycoprotein family
TraesCS1D02G140400	chr1D	193415929	193432435	+	185	125	128	63	72	76		1.94166	1.21839	1.76085	0.6137	0.665401	0.718981	1.24455	0.000311803	up	ABC transporter G family member
TraesCS1D02G141100	chr1D	194455563	194457319	-	4364	3216	4347	925	1012	966		86.6775	59.3214	113.168	17.0521	17.6991	17.2942	2.07292	3.22501e-27	up	Rubisco accumulation factor 1, chloroplastic
TraesCS1D02G141400	chr1D	194924951	194927797	-	896	531	289	193	227	212		13.3169	7.32931	5.62995	2.66236	2.97078	2.8401	1.86924	6.19405e-10	up	Na(+)/H(+) antiporter NhaB
TraesCS1D02G142100	chr1D	196608699	196611746	-	540	494	350	274	282	251		13.887	11.7982	11.7976	6.54	6.38575	5.81821	1.03899	2.50628e-09	up	RING finger and CHY zinc finger protein
TraesCS1D02G143900	chr1D	199417753	199428478	+	1636	1442	1402	628	725	704		19.1585	15.6825	21.5197	6.82575	7.47592	7.43108	1.26543	1.85793e-17	up	Pentatricopeptide repeat-containing protein
TraesCS1D02G147000	chr1D	203284247	203292828	+	301	242	290	118	120	117		4.37308	3.2652	5.52243	1.59117	1.53515	1.53218	1.2974	4.79464e-08	up	Esterase/lipase/thioesterase-like protein
TraesCS1D02G147200	chr1D	203427668	203432604	+	488	354	306	98	123	121		7.22833	4.86962	5.94089	1.34728	1.60425	1.6155	1.9892	7.47878e-14	up	Peptide transporter
TraesCS1D02G148500	chr1D	204476913	204478903	+	1131	852	1023	329	351	317		19.8237	13.8687	23.5023	5.35219	5.41725	5.00822	1.67905	4.78254e-16	up	Tyrosine--tRNA ligase
TraesCS1D02G148600	chr1D	204480645	204484004	+	73	48	40	9	30	19		1.53372	0.936566	1.10153	0.175501	0.555002	0.359815	1.76066	0.00899777	up	PPPDE thiol peptidase family protein, putative
TraesCS1D02G149700	chr1D	206099675	206101382	+	319	156	215	34	47	40		9.57204	4.34722	8.45598	0.946905	1.24183	1.08187	2.67269	7.8786e-10	up	Ribonuclease
TraesCS1D02G150000	chr1D	206501556	206513457	-	343	209	189	106	144	121		4.24161	2.40025	3.06344	1.21662	1.56801	1.34873	1.26784	0.000273313	up	Long-chain-alcohol oxidase
TraesCS1D02G151500	chr1D	211303026	211308210	-	1409	1043	1124	534	553	555		16.9437	11.6481	17.7163	5.96007	5.85559	6.01577	1.26578	7.66154e-10	up	Long-chain-alcohol oxidase
TraesCS1D02G157400	chr1D	221915283	221918343	-	264	262	261	155	134	122		5.69754	5.2512	7.38305	3.10477	2.54646	2.37326	1.03365	5.95113e-06	up	Aminotransferase
TraesCS1D02G157900	chr1D	222720971	222732594	+	1014	889	851	491	492	473		13.7261	11.176	15.0991	6.16887	5.86442	5.7713	1.06862	9.73188e-12	up	Protein EXECUTER 1, chloroplastic
TraesCS1D02G158400	chr1D	223171049	223174081	-	494	270	250	97	101	95		7.92613	4.0232	5.25758	1.44451	1.42694	1.37392	2.07721	4.01348e-09	up	Cytochrome P450 family protein, expressed
TraesCS1D02G159500	chr1D	225431687	225433087	+	66	42	7	20	32	22		1.64399	0.971579	0.228541	0.46238	0.701867	0.493947	1.23915	0.0314368	up	Cotton fiber expressed protein-like protein
TraesCS1D02G162400	chr1D	231463981	231467241	-	2788	2832	1885	1230	1248	1261		39.6471	37.4012	35.1352	16.2345	15.6273	16.1635	1.26689	1.24559e-41	up	Trihelix transcription factor GT-2
TraesCS1D02G163900	chr1D	234528290	234529007	+	6908	4739	4745	2576	3076	2857		335.754	213.909	302.285	116.206	131.645	125.165	1.14417	2.98073e-07	up	Lipid transfer protein
TraesCS1D02G164300	chr1D	235159310	235160847	+	310	163	42	109	124	127		10.1771	4.9696	1.80726	3.32124	3.58452	3.75808	1.09006	0.00762647	up	Remorin
TraesCS1D02G165100	chr1D	236260533	236274362	+	467	344	353	164	131	141		7.62616	5.217	7.55571	2.48569	1.88369	2.07544	1.57968	5.08304e-09	up	Folylpolyglutamate synthase
TraesCS1D02G166100	chr1D	237145770	237149901	-	737	526	629	181	211	195		30.6914	20.3427	34.333	6.99587	7.73716	7.31958	1.79467	7.14036e-14	up	Thylakoid lumenal 17.4 kDa protein, chloroplastic
TraesCS1D02G166400	chr1D	237360296	237363623	+	636	540	652	225	229	221		17.7985	14.0344	23.9159	5.84418	5.64302	5.5747	1.48416	4.19375e-16	up	Ribosomal RNA small subunit methyltransferase H
TraesCS1D02G166500	chr1D	237766637	237771104	+	186	292	141	121	132	101		4.39169	6.40288	4.36365	2.65166	2.74437	2.14953	1.10255	0.000239845	up	Short-chain dehydrogenase/reductase family protein
TraesCS1D02G167300	chr1D	238329446	238332693	-	193	140	168	74	73	70		4.42233	2.97917	5.04562	1.57376	1.47287	1.44575	1.3041	2.52965e-05	up	RING finger protein
TraesCS1D02G167400	chr1D	238467927	238470920	-	82	75	98	25	27	28		1.63054	1.385	2.5542	0.461392	0.472748	0.501853	1.65416	6.35858e-06	up	Protein NEOXANTHIN-DEFICIENT 1
TraesCS1D02G168400	chr1D	240597953	240599656	-	51	51	47	23	22	27		1.28596	1.19427	1.55334	0.538269	0.488461	0.613654	1.18132	0.00820041	up	Epoxide hydrolase 2
TraesCS1D02G168700	chr1D	240988919	240990932	+	9447	8340	10863	3884	4247	4108		196.704	161.272	296.47	75.0607	77.8666	77.0996	1.22294	3.74798e-22	up	Protochlorophyllide reductase
TraesCS1D02G172800	chr1D	246936869	246940360	+	161	144	85	40	60	52		3.33441	2.76968	2.30741	0.768895	1.09419	0.970732	1.68977	9.33615e-08	up	Carboxypeptidase
TraesCS1D02G173100	chr1D	247122814	247123338	-	61	41	6	1	4	3		4.05475	2.531	0.522754	0.0616947	0.234123	0.179745	4.3663	2.52125e-07	up	Ripening-related protein
TraesCS1D02G173800	chr1D	247329266	247331195	-	147	104	151	61	63	68		3.56492	2.34228	4.79978	1.37302	1.34531	1.48643	1.07371	0.00161218	up	Late embryogenesis abundant (LEA) hydroxyproline-rich glycoprotein
TraesCS1D02G174900	chr1D	249022795	249031960	-	7787	6455	7203	2935	2778	2798		74.1261	57.0651	89.8724	25.9312	23.2853	24.0077	1.4262	5.02239e-20	up	Chloroplast inner envelope protein, putative, expressed
TraesCS1D02G176300	chr1D	250742330	250746289	+	1697	1447	1424	455	528	486		58.5187	46.3399	64.3628	14.5626	16.0323	15.1061	1.78264	7.73085e-29	up	CRS1 / YhbY (CRM) domain-containing protein
TraesCS1D02G178000	chr1D	253058999	253069961	-	391	373	352	178	149	165		4.91708	4.35625	5.80209	2.07761	1.64993	1.87032	1.31351	4.92827e-11	up	DNA mismatch repair protein MutS, putative
TraesCS1D02G178700	chr1D	254380433	254380804	-	28	24	23	1	3	1		2.62669	2.09091	2.82807	0.0870691	0.247811	0.0845576	4.06534	5.12381e-05	up	histone deacetylase 2
TraesCS1D02G179100	chr1D	254387863	254388333	+	14	10	32	3	2	2		1.03729	0.688091	3.10767	0.206304	0.130482	0.133569	2.46131	0.0161623	up	30S ribosomal protein S7, chloroplastic
TraesCS1D02G179200	chr1D	254388633	254393904	+	179	157	191	26	36	40		4.0589	3.30619	5.67675	0.547195	0.718798	0.817555	2.40436	3.20338e-14	up	NAD(P)H-quinone oxidoreductase subunit 2, chloroplastic
TraesCS1D02G179600	chr1D	254397759	254398860	-	310	291	460	144	98	106		19.7053	17.1786	38.3257	8.49567	5.48525	6.07336	1.46496	5.63815e-08	up	sulfate transporter 91
TraesCS1D02G179700	chr1D	254397850	254398966	+	45	47	53	14	9	9		3.46663	3.36253	5.35159	1.00101	0.610502	0.624942	2.19882	4.59916e-05	up	50S ribosomal protein L2
TraesCS1D02G183300	chr1D	254523717	254524090	-	66	57	62	11	11	11		7.10874	5.7016	8.7529	1.09965	1.04326	1.06793	2.58052	7.76581e-08	up	30S ribosomal protein S3, chloroplastic
TraesCS1D02G183800	chr1D	254529732	254529932	-	6	5	4	0	0	0		1.04171	0.806196	0.910268	0	0	0	5.00082	0.03913	up	Protein kinase superfamily protein
TraesCS1D02G184400	chr1D	254783829	254791311	+	297	214	398	128	120	119		5.04357	3.37496	8.85883	2.01746	1.79437	1.82151	1.16367	2.08471e-05	up	Aldo/keto reductase family protein, putative, expressed
TraesCS1D02G184600	chr1D	255426615	255427523	-	936	554	616	250	298	278		35.934	19.7521	30.9972	8.90806	10.0738	9.62003	1.54557	2.21781e-07	up	DUF538 family protein (Protein of unknown function, DUF538)
TraesCS1D02G185500	chr1D	256280256	256282206	-	239	216	112	83	109	92		4.27498	3.58809	2.62583	1.37793	1.71677	1.48329	1.3638	5.3291e-08	up	ATP-dependent zinc metalloprotease FtsH
TraesCS1D02G187500	chr1D	258978473	258980406	+	316	289	205	125	188	162		7.1841	6.10178	6.10873	2.6376	3.7635	3.31973	1.03437	4.88868e-05	up	Rhomboid-like protein
TraesCS1D02G187800	chr1D	260313230	260322398	+	307	239	244	114	119	116		7.91834	5.72489	8.24892	2.72907	2.70266	2.69684	1.33102	8.6299e-08	up	Protein COFACTOR ASSEMBLY OF COMPLEX C SUBUNIT B CCB2, chloroplastic
TraesCS1D02G188800	chr1D	261221914	261225290	+	100	113	100	41	68	54		2.38533	2.50323	3.12652	0.907709	1.42826	1.16103	1.06681	0.00256563	up	histone acetyltransferase of the CBP family 1
TraesCS1D02G189700	chr1D	262016656	262017784	+	78	61	30	5	11	6		2.61983	1.90275	1.32072	0.15587	0.325327	0.181648	3.34922	1.45059e-08	up	Glutathione S-transferase
TraesCS1D02G190600	chr1D	262341401	262342767	+	325	240	220	100	129	126		11.585	7.94503	10.2789	3.30845	4.04902	4.0484	1.35941	1.31733e-06	up	Glutathione S-transferase
TraesCS1D02G190800	chr1D	262525815	262529533	+	111	63	54	33	26	31		2.07035	1.09127	1.32016	0.571278	0.427014	0.521175	1.64117	0.000795702	up	Alpha/beta-hydrolase superfamily protein
TraesCS1D02G191800	chr1D	267384516	267387634	-	151	117	55	48	49	53		2.56424	1.84519	1.22421	0.756548	0.732702	0.811259	1.52239	4.89815e-06	up	Receptor-like kinase
TraesCS1D02G193800	chr1D	269725551	269730325	-	653	350	453	122	144	132		10.0167	4.98601	9.10798	1.73694	1.94502	1.82511	2.03005	3.61566e-09	up	Homeobox protein BEL1-like protein
TraesCS1D02G195000	chr1D	273811544	273814848	+	1658	1324	1368	514	587	582		29.1193	21.5952	31.4915	8.37862	9.07785	9.21342	1.51173	6.51202e-17	up	Carbohydrate kinase-like protein
TraesCS1D02G195400	chr1D	274466193	274467251	-	1580	1230	1275	590	701	631		52.0661	37.6423	55.0705	18.0453	20.3407	18.7426	1.23555	1.45772e-10	up	Mitochondrial carrier protein
TraesCS1D02G197400	chr1D	278512124	278514657	+	987	840	778	430	535	470		24.6732	19.5012	25.4917	9.97678	11.7764	10.5903	1.03402	1.18391e-08	up	Plastid-lipid-Associated Protein
TraesCS1D02G197600	chr1D	278945714	278946919	+	51	45	25	25	23	21		1.47576	1.20929	0.948195	0.671429	0.586035	0.547731	1.15729	0.0166739	up	Calmodulin
TraesCS1D02G198700	chr1D	280225301	280231402	-	891	721	864	368	406	393		14.7854	11.1112	18.7923	5.66782	5.93239	5.87826	1.15151	4.94697e-10	up	Glycerol-3-phosphate acyltransferase, chloroplastic
TraesCS1D02G199000	chr1D	281374310	281380448	+	533	421	362	218	221	212		4.75104	3.48512	4.22943	1.80357	1.73462	1.70333	1.23628	8.5353e-09	up	Lysine-specific demethylase
TraesCS1D02G199100	chr1D	281399545	281402425	+	3412	2744	3568	988	1046	959		86.1578	64.3492	118.092	23.1556	23.2577	21.8276	1.72591	3.16168e-25	up	Shikimate kinase
TraesCS1D02G199300	chr1D	282135635	282137964	+	189	127	107	56	49	56		6.9574	4.34172	5.16274	1.91332	1.58829	1.85813	1.66019	3.33774e-06	up	Xyloglucan endotransglucosylase/hydrolase
TraesCS1D02G200000	chr1D	282946001	282948407	-	1606	1091	1447	416	516	452		36.6309	23.11	43.2596	8.80662	10.3634	9.29272	1.65416	6.3599e-12	up	Antiholin-like protein lrgB
TraesCS1D02G200300	chr1D	282959933	282965842	-	432	411	288	158	166	170		6.25807	5.52932	5.46841	2.12436	2.11745	2.21977	1.45171	1.27693e-16	up	ERD (Early-responsive to dehydration stress) family protein
TraesCS1D02G201200	chr1D	284046217	284048575	+	423	367	313	180	201	194		8.24211	6.64106	7.99381	3.25525	3.4486	3.40723	1.14172	4.92855e-09	up	Peptide transporter
TraesCS1D02G201400	chr1D	284242824	284243576	+	1099	947	1166	405	503	434		50.9327	40.7588	70.8286	17.4208	20.5265	18.1297	1.29368	1.04524e-13	up	RmlC-like cupins superfamily protein
TraesCS1D02G202100	chr1D	285052506	285055532	+	3229	2676	3341	1047	1153	1149		86.8134	66.8157	117.735	26.1264	27.2959	27.8446	1.50345	5.93177e-22	up	ATP-dependent Clp protease proteolytic subunit
TraesCS1D02G202200	chr1D	285055624	285058137	-	878	668	427	376	382	356		21.131	14.9305	13.4699	8.39899	8.0954	7.72285	1.15892	4.99832e-08	up	zinc finger B-box protein
TraesCS1D02G202300	chr1D	285441422	285444291	+	9821	8225	5977	3117	3339	3061		133.93	104.168	106.836	39.4524	40.0949	37.6261	1.6078	4.69497e-28	up	S-adenosyl-L-methionine-dependent methyltransferases superfamily protein
TraesCS1D02G202500	chr1D	285554309	285556591	-	92	84	51	32	43	32		2.86402	2.42851	2.08099	0.924595	1.17871	0.897925	1.4014	0.000181133	up	CASP-like protein
TraesCS1D02G206700	chr1D	292575087	292576239	+	188	91	23	56	76	53		6.08601	2.73583	0.97592	1.68258	2.1664	1.54651	1.29252	0.0104288	up	Expansin-like protein
TraesCS1D02G206800	chr1D	293291003	293292203	+	259	221	131	76	79	73		7.52576	5.9637	4.98923	2.04964	2.02128	1.91195	1.75707	1.9665e-12	up	DUF241 domain protein (DUF241)
TraesCS1D02G207100	chr1D	293523905	293525500	+	60	40	79	19	24	21		1.78351	1.10423	3.07797	0.524195	0.628183	0.562661	1.33324	0.00690285	up	Chitinase
TraesCS1D02G208200	chr1D	294208000	294210221	-	173	127	175	51	40	52		4.08199	2.78293	5.41221	1.11689	0.831064	1.10594	1.75336	3.39268e-07	up	Zinc finger protein 512
TraesCS1D02G208800	chr1D	295133980	295136210	+	189	150	215	78	65	66		5.59899	4.12679	8.34831	2.14465	1.69555	1.76236	1.38043	3.162e-06	up	TSA: Wollemia nobilis Ref_Wollemi_Transcript_5463_1093 transcribed RNA sequence
TraesCS1D02G210200	chr1D	296273174	296278533	+	4244	3602	3791	1542	1586	1554		69.7292	54.9612	81.6403	23.5146	22.9452	23.014	1.42864	2.81715e-23	up	Cytochrome P450 family protein, expressed
TraesCS1D02G210400	chr1D	296478802	296479760	-	65	87	58	35	38	31		2.36531	2.94014	2.7664	1.18211	1.21761	1.01681	1.22106	0.00147758	up	Late embryogenesis abundant (LEA) hydroxyproline-rich glycoprotein family, putative
TraesCS1D02G211600	chr1D	297388971	297392609	-	2473	1998	2113	735	717	733		34.8552	26.1524	39.035	9.61488	8.89839	9.31213	1.7174	3.49471e-24	up	UDP-N-acetylmuramoyl-L-alanyl-D-glutamate--2, 6-diaminopimelate ligase
TraesCS1D02G212200	chr1D	298004126	298014591	-	322	260	193	135	118	125		5.32811	3.99543	4.18587	2.07331	1.71929	1.86436	1.30548	1.6054e-07	up	Pectin acetylesterase
TraesCS1D02G212400	chr1D	298068162	298070793	+	2336	2309	322	638	652	630		41.2971	37.9091	7.46129	10.4684	10.1495	10.039	1.9543	8.45856e-72	up	Proline dehydrogenase
TraesCS1D02G213700	chr1D	298692275	298696295	-	106	164	83	74	63	73		2.04034	2.93166	2.09404	1.32203	1.06779	1.26655	1.03046	0.00242901	up	Trehalose 6-phosphate phosphatase
TraesCS1D02G214300	chr1D	299581436	299585274	-	1058	637	82	319	329	310		17.9057	10.0119	1.81899	5.01083	4.90287	4.72899	1.51556	2.17677e-07	up	Nitrate transporter 1.1
TraesCS1D02G214800	chr1D	299929925	299931790	-	155	139	128	57	52	43		5.57065	4.63941	6.0297	1.90135	1.64561	1.39298	1.63238	8.297e-08	up	Holliday junction resolvase
TraesCS1D02G214900	chr1D	300024917	300026561	-	104	79	41	51	35	39		2.20628	1.55642	1.14005	1.00418	0.6538	0.745752	1.23166	0.0039896	up	Zinc finger family protein
TraesCS1D02G215100	chr1D	300325360	300326913	-	2200	1623	1374	440	561	497		57.3799	39.3124	46.9716	10.6513	12.884	11.6841	2.04158	1.29085e-21	up	Expansin protein
TraesCS1D02G215400	chr1D	300717707	300719420	-	4786	3478	3018	1668	1874	1774		136.565	92.1658	112.875	44.175	47.0854	45.6271	1.32548	2.76832e-11	up	Expansin protein
TraesCS1D02G215500	chr1D	300858341	300860388	+	8725	8936	5775	4250	4573	4455		252.471	240.139	219.033	114.143	116.519	116.197	1.09099	3.74153e-45	up	Expansin protein
TraesCS1D02G217600	chr1D	302886503	302889565	-	4679	3869	4849	1473	1766	1594		192.781	148.041	261.863	56.3283	64.0693	59.1971	1.50904	8.20665e-21	up	10 kDa chaperonin
TraesCS1D02G219100	chr1D	306668095	306671140	-	1012	798	1034	440	481	471		29.6775	21.7332	39.7447	11.976	12.4206	12.45	1.06493	2.25442e-08	up	Peptide methionine sulfoxide reductase MsrA
TraesCS1D02G224300	chr1D	312967457	312970555	+	1895	1309	1545	444	518	453		30.3213	19.4514	32.4025	6.59378	7.29822	6.53338	1.86959	2.91317e-16	up	Receptor protein kinase, putative
TraesCS1D02G226100	chr1D	314431071	314440940	-	3150	2787	3467	1448	1481	1441		69.0496	56.7363	99.613	29.46	28.5861	28.4719	1.12469	1.63731e-17	up	Chlorophyll synthase
TraesCS1D02G226600	chr1D	314985536	314990249	-	1384	1172	637	556	569	556		21.4277	16.8516	12.9268	7.98966	7.75713	7.75919	1.28817	1.34719e-15	up	Trichome birefringence-like protein
TraesCS1D02G226900	chr1D	315541113	315544056	-	503	421	334	205	231	230		18.9357	14.7187	16.4806	7.16278	7.65729	7.80448	1.15694	7.49028e-09	up	RING/FYVE/PHD zinc finger superfamily protein
TraesCS1D02G227400	chr1D	315967310	315969001	+	91	51	75	27	26	27		2.29622	1.19513	2.48053	0.632337	0.577689	0.614097	1.51957	0.00210541	up	Glycine-rich protein family
TraesCS1D02G229000	chr1D	317120393	317121537	-	231	210	123	105	101	97		7.04044	5.94403	4.91366	2.97024	2.71056	2.66478	1.22226	2.05747e-07	up	Flagellar biosynthesis protein flhA
TraesCS1D02G230800	chr1D	318850522	318853954	-	209	178	186	46	63	60		3.57703	2.82924	4.17254	0.730715	0.949437	0.925614	1.88067	3.71687e-11	up	Pectinesterase
TraesCS1D02G238900	chr1D	328454829	328458687	-	306	255	237	135	145	149		10.5312	8.15022	10.6909	4.31224	4.39413	4.62215	1.07096	2.38053e-06	up	L-lactate dehydrogenase
TraesCS1D02G239200	chr1D	328903788	328908842	+	348	304	270	110	161	138		7.50575	6.08922	7.63291	2.20202	3.05767	2.68285	1.35887	4.146e-08	up	cytochrome C oxidase subunit
TraesCS1D02G240300	chr1D	330091037	330092487	-	44	43	25	19	15	14		1.05823	0.960435	0.788093	0.424125	0.317663	0.303498	1.53562	0.00356036	up	Testis- and ovary-specific PAZ domain-containing protein 1
TraesCS1D02G240600	chr1D	330542776	330545226	-	176	98	116	42	45	40		2.5059	1.29583	2.16481	0.555026	0.564173	0.513349	1.80292	1.97343e-05	up	ABC transporter G family member
TraesCS1D02G241000	chr1D	331300915	331304707	+	1023	894	967	446	423	430		19.8776	16.1324	24.6278	8.04333	7.23731	7.53109	1.24336	1.49318e-14	up	7-hydroxymethyl chlorophyll a reductase, chloroplastic-like protein
TraesCS1D02G241800	chr1D	332398334	332402585	+	3611	3060	3705	1411	1323	1360		59.6096	46.9119	80.1657	21.6187	19.2308	20.2362	1.38713	1.82675e-19	up	UDP-sulfoquinovose synthase
TraesCS1D02G242500	chr1D	332932492	332936425	+	11336	8797	10888	2835	3094	2936		277.807	200.213	349.738	64.4838	66.7657	64.8547	1.87035	2.46409e-28	up	50S ribosomal protein L1
TraesCS1D02G243700	chr1D	334224930	334233683	+	1251	1066	1290	532	517	512		13.4452	10.64	18.1724	5.30685	4.89273	4.96002	1.25262	1.22578e-14	up	GTPase Der
TraesCS1D02G244300	chr1D	335073367	335077841	-	2896	2426	1442	1206	1303	1271		29.9979	23.3376	19.578	11.5945	11.8846	11.867	1.17828	1.20513e-14	up	transmembrane protein, putative (DUF288)
TraesCS1D02G247700	chr1D	340645872	340648939	-	374	374	133	125	152	128		12.4065	11.5219	5.78284	3.84859	4.43987	3.82728	1.56592	7.60569e-16	up	Serine/threonine-protein kinase MRCK alpha
TraesCS1D02G248300	chr1D	341237658	341241991	-	123	101	102	55	52	52		1.46798	1.11947	1.59561	0.609246	0.546473	0.559399	1.17725	0.000267658	up	Protein WEAK CHLOROPLAST MOVEMENT UNDER BLUE LIGHT 1
TraesCS1D02G249000	chr1D	341837252	341841425	-	335	388	380	165	157	157		6.12717	6.59053	9.10983	2.801	2.52851	2.58831	1.26946	5.14803e-13	up	Protein kinase
TraesCS1D02G249300	chr1D	342126293	342130913	+	50	46	38	13	14	13		2.39351	2.04502	2.3843	0.577595	0.590124	0.560934	1.94438	0.000100082	up	Endo-1,3;1,4-beta-D-glucanase
TraesCS1D02G250100	chr1D	342489491	342490560	+	247	267	168	100	97	93		9.6633	9.70093	8.61489	3.63113	3.34156	3.27955	1.50288	5.1836e-13	up	AWPM-19-like membrane family protein
TraesCS1D02G251700	chr1D	344131866	344133176	+	311	225	222	119	141	132		8.27849	5.5622	7.74561	2.94003	3.30491	3.16714	1.1399	3.81855e-05	up	Eukaryotic aspartyl protease family protein, putative
TraesCS1D02G252000	chr1D	344590269	344592164	+	830	745	706	274	306	287		15.2768	12.7346	17.0322	4.68079	4.95936	4.76145	1.54408	1.8108e-22	up	Mitochondrial transcription termination factor family protein
TraesCS1D02G252100	chr1D	344592828	344596192	+	708	602	741	304	337	305		23.5085	18.5635	32.2493	9.36867	9.85304	9.12836	1.15374	7.65303e-11	up	Peptide methionine sulfoxide reductase msrB
TraesCS1D02G252400	chr1D	344608539	344610295	-	632	513	604	189	232	210		20.1971	15.2252	25.2999	5.60591	6.52842	6.04912	1.54598	6.78341e-14	up	Resistance to phytophthora 1 protein
TraesCS1D02G253800	chr1D	345712573	345716064	+	1543	1188	1406	503	579	553		48.2066	34.4691	57.5754	14.5855	15.9283	15.5728	1.42763	1.38058e-13	up	PH-response transcription factor pacC/RIM101 isoform 2
TraesCS1D02G255100	chr1D	347408313	347412700	-	1989	1792	1936	791	749	761		24.3804	20.3994	31.1045	8.99904	8.0842	8.408	1.39773	1.97965e-23	up	1-deoxy-D-xylulose-5-phosphate synthase
TraesCS1D02G255300	chr1D	348010314	348011762	+	46	81	25	26	27	22		1.23769	2.02401	0.881668	0.649293	0.639686	0.533554	1.42677	0.00415261	up	wall-associated receptor kinase-like protein
TraesCS1D02G255500	chr1D	348030687	348049966	+	589	445	331	169	164	164		6.23622	4.37562	4.59352	1.66076	1.52897	1.56514	1.74269	5.73224e-14	up	Pyrimidine-specific ribonucleoside hydrolase
TraesCS1D02G257300	chr1D	349551945	349561156	-	1735	1424	1513	505	517	514		25.1024	19.1337	28.6924	6.78143	6.58652	6.70319	1.72479	5.2171e-25	up	FAD/NAD(P)-binding oxidoreductase family protein
TraesCS1D02G257600	chr1D	349791005	349795526	-	456	380	406	124	127	130		4.8516	3.75471	5.66184	1.22449	1.1898	1.24671	1.81744	4.84287e-18	up	Plasma membrane ATPase
TraesCS1D02G259500	chr1D	352394656	352396899	-	5462	4357	5471	1568	1680	1676		236.489	175.194	310.482	63.0113	64.0497	65.4086	1.68174	8.71947e-25	up	EG2771
TraesCS1D02G259900	chr1D	353554598	353558695	-	120	116	104	38	43	35		2.89806	2.6017	3.29208	0.851771	0.914415	0.761896	1.70535	4.14414e-08	up	LOB domain-containing protein 2
TraesCS1D02G260700	chr1D	355088037	355088766	+	116	80	112	39	32	43		5.54535	3.55168	7.01779	1.73041	1.34701	1.85285	1.46784	0.000282884	up	Legume-specific protein
TraesCS1D02G261300	chr1D	355431512	355435325	-	72	60	99	15	14	13		1.62945	1.26105	2.93668	0.315075	0.278989	0.265189	2.33468	1.21832e-07	up	GDSL esterase/lipase
TraesCS1D02G261800	chr1D	355696842	355699227	-	48	76	48	23	26	32		1.07308	1.57789	1.40651	0.477235	0.511815	0.644826	1.28467	0.00610467	up	NAC domain-containing protein
TraesCS1D02G262100	chr1D	356073723	356076307	-	727	550	661	250	301	275		18.6547	13.1066	22.2314	5.95399	6.80096	6.36047	1.31666	2.68916e-09	up	Alpha/beta-hydrolase-like protein
TraesCS1D02G265700	chr1D	361358151	361358858	+	108	57	19	26	41	42		9.8149	4.81072	2.26322	2.19305	3.28092	3.44044	1.29658	0.0197738	up	Wound-induced protease inhibitor
TraesCS1D02G266200	chr1D	362009845	362013313	-	1807	1171	2456	450	452	432		38.1256	22.945	67.9201	8.8122	8.39742	8.21569	1.84893	4.37492e-14	up	Phospholipase A1
TraesCS1D02G266700	chr1D	362488655	362493940	-	1651	1186	750	672	698	687		18.1983	12.1406	10.8357	6.87489	6.77466	6.82561	1.15194	9.23104e-08	up	Hexosyltransferase
TraesCS1D02G267800	chr1D	363722829	363729491	-	621	491	368	220	225	212		6.27245	4.60575	4.87197	2.06244	2.00114	1.93012	1.44429	6.72577e-12	up	Potassium channel
TraesCS1D02G268700	chr1D	364229488	364230803	-	460	313	479	94	112	89		16.7217	10.5667	22.8228	3.17149	3.585	2.91618	2.08015	2.97371e-13	up	1,4-beta-D-glucanase
TraesCS1D02G268900	chr1D	364624035	364625440	-	251	223	108	77	87	86		6.6661	5.50017	3.75953	1.89803	2.03454	2.05873	1.60578	2.57398e-11	up	Myb transcription factor
TraesCS1D02G269300	chr1D	364770534	364773332	-	962	831	962	364	348	369		21.3422	17.1214	27.9738	7.49514	6.79819	7.37893	1.41235	2.7753e-17	up	DUF668 family protein
TraesCS1D02G269700	chr1D	365081860	365086965	-	302	233	205	101	120	89		4.42444	3.17016	3.93656	1.37337	1.54804	1.17529	1.47426	1.40961e-07	up	Protein NRT1/ PTR FAMILY 5.5
TraesCS1D02G272900	chr1D	366873835	366876283	+	1913	1087	1806	153	189	163		27.2596	14.3849	33.7314	2.02353	2.37146	2.0936	3.26663	3.70207e-28	up	Subtilisin-like protease
TraesCS1D02G275200	chr1D	370917273	370918280	-	119	125	123	41	62	48		4.11984	4.01898	5.58148	1.31744	1.89005	1.49788	1.37372	1.44471e-05	up	transcription repressor
TraesCS1D02G275700	chr1D	371740979	371743458	-	74	47	60	16	9	11		1.77363	1.04617	1.88493	0.355931	0.189943	0.237644	2.43424	2.02247e-05	up	Glucan endo-1,3-beta-glucosidase, putative
TraesCS1D02G276500	chr1D	372874634	372877360	+	268	174	63	99	88	95		8.93268	5.38604	2.75232	3.06264	2.58273	2.85412	1.33668	8.62329e-05	up	Solute carrier family 35 protein
TraesCS1D02G276600	chr1D	373116075	373117655	+	336	219	76	80	93	93		7.41653	4.48931	2.19881	1.63895	1.80757	1.85032	1.75222	5.86318e-08	up	Cytochrome P450
TraesCS1D02G278000	chr1D	375355655	375365730	+	63	70	76	34	29	25		1.17821	1.21578	1.86298	0.590166	0.477561	0.421429	1.27132	0.00145271	up	Glycerol-3-phosphate acyltransferase, expressed
TraesCS1D02G278100	chr1D	375367816	375369996	-	756	588	1121	298	355	324		12.0965	8.73753	23.5101	4.42556	5.00168	4.67288	1.14737	2.66455e-08	up	HXXXD-type acyl-transferase family protein
TraesCS1D02G279700	chr1D	377803076	377807805	-	459	473	269	200	251	242		9.86325	9.43935	7.57655	3.98888	4.74931	4.68732	1.10804	2.22086e-10	up	Guanylyl cyclase
TraesCS1D02G280900	chr1D	379433507	379437030	-	1621	1266	1588	476	563	516		44.9315	32.5893	57.6939	12.2458	13.7412	12.892	1.58009	7.22534e-17	up	Uracil phosphoribosyltransferase
TraesCS1D02G281800	chr1D	379508086	379509976	-	5432	4763	3143	2487	2837	2648		135.693	110.497	102.909	57.6616	62.403	59.6235	1.03909	2.29102e-14	up	Aldo-keto reductase
TraesCS1D02G282300	chr1D	379784212	379787113	+	199	92	137	35	33	26		3.1988	1.37339	2.88646	0.522174	0.467086	0.376712	2.32703	2.61653e-06	up	Glycerol-3-phosphate acyltransferase
TraesCS1D02G283000	chr1D	381018550	381021145	+	4411	2602	3260	771	855	794		71.2651	39.041	69.0349	11.5613	12.1634	11.5628	2.2291	4.49092e-17	up	Laccase
TraesCS1D02G283900	chr1D	382218946	382224129	+	170	145	41	54	72	59		4.58113	3.62882	1.44817	1.35061	1.70846	1.4331	1.45308	2.43916e-06	up	Chitinase
TraesCS1D02G284600	chr1D	382727218	382729838	-	191	150	120	66	77	68		6.48386	4.72895	5.33941	2.0795	2.30166	2.08071	1.37846	2.68773e-06	up	Very-long-chain (3R)-3-hydroxyacyl-CoA dehydratase
TraesCS1D02G285900	chr1D	384126115	384126942	+	1352	1282	1034	513	564	503		56.9823	50.1793	57.1209	20.0675	20.9311	19.1088	1.41875	3.70556e-27	up	arginine-glutamic acid dipeptide repeat protein
TraesCS1D02G286100	chr1D	384146794	384148136	-	126	100	60	30	32	33		5.74031	4.23095	3.58284	1.26853	1.2837	1.35513	1.93518	7.56024e-08	up	Plant protein 1589 of Uncharacterized protein function
TraesCS1D02G286400	chr1D	384832135	384833508	+	836	781	481	383	438	411		21.2331	18.4218	16.0127	9.02858	9.79558	9.40916	1.07441	2.44921e-13	up	Lung seven transmembrane receptor family protein
TraesCS1D02G289400	chr1D	387431154	387434349	-	458	438	449	148	142	139		10.4533	9.28397	13.4321	3.13517	2.8538	2.85959	1.74234	5.81311e-23	up	Basic helix-loop-helix transcription factor
TraesCS1D02G290500	chr1D	388635631	388638168	+	60	50	66	19	18	19		1.58265	1.22483	2.28186	0.465159	0.418076	0.451741	1.65651	0.000231549	up	CTD small phosphatase-like protein
TraesCS1D02G292400	chr1D	391322560	391327431	-	276	269	207	118	127	125		4.02663	3.64467	3.95835	1.59782	1.63149	1.64378	1.23896	3.87203e-10	up	TOM1-like protein 2
TraesCS1D02G292500	chr1D	391339150	391340441	-	1570	1225	1451	391	446	433		49.0062	35.5109	59.365	11.3277	12.2585	12.1827	1.82505	4.17567e-22	up	Proline-rich family protein
TraesCS1D02G293600	chr1D	392696780	392697872	+	113	101	34	44	59	49		3.60788	2.9948	1.42287	1.30389	1.65873	1.41017	1.17756	0.00058547	up	Abscisic acid receptor
TraesCS1D02G294100	chr1D	392967868	392968341	-	16	9	8	1	2	2		1.17797	0.615363	0.771999	0.0683327	0.129657	0.132723	3.01674	0.0162687	up	F-box family protein
TraesCS1D02G295200	chr1D	394176613	394176729	-	11	12	11	1	2	2		3.28096	3.32401	4.30043	0.276835	0.525275	0.5377	2.88186	0.0167731	up	Photosystem II reaction center protein L
TraesCS1D02G295400	chr1D	394176882	394177133	-	36	34	29	3	5	6		4.98535	4.37266	5.26384	0.385592	0.609695	0.748939	3.00474	1.89784e-05	up	Cytochrome b559 subunit alpha
TraesCS1D02G296500	chr1D	394466710	394467566	+	80	40	87	25	22	22		3.67341	1.70574	5.23613	1.06545	0.889512	0.910552	1.49163	0.00658779	up	Phosphatidylethanolamine-binding protein
TraesCS1D02G299700	chr1D	397972980	397974178	-	1913	1509	1639	425	424	419		88.6571	64.9473	99.561	18.2811	17.3027	17.5031	2.11756	1.69724e-31	up	Expansin
TraesCS1D02G301100	chr1D	398972593	398976773	+	949	682	900	230	300	233		15.4323	10.2996	19.1831	3.47141	4.2957	3.41525	1.78655	4.61459e-13	up	Kinase family protein
TraesCS1D02G301700	chr1D	399392605	399394839	-	3372	2894	3125	1305	1553	1414		52.6506	41.9651	63.9555	18.9121	21.3519	19.9007	1.23787	2.90105e-16	up	Glycosyltransferase
TraesCS1D02G301900	chr1D	399820579	399824110	+	382	324	370	178	154	179		10.1375	7.98521	12.8701	4.38431	3.59864	4.28177	1.14801	2.765e-07	up	Acetyltransferase NSI
TraesCS1D02G303700	chr1D	401666525	401672077	-	357	228	139	90	113	118		3.57897	2.12274	1.82648	0.837425	0.99751	1.06629	1.55843	2.60047e-06	up	Protein kinase-like protein
TraesCS1D02G305100	chr1D	402822624	402825101	+	119	81	102	46	60	55		3.49856	2.21157	3.93056	1.2552	1.55326	1.4575	1.00305	0.0103331	up	DNA-directed RNA polymerase subunit beta
TraesCS1D02G305500	chr1D	403048241	403052953	+	131	107	57	53	71	54		2.61382	1.98272	1.4907	0.981507	1.24742	0.97118	1.10535	0.00139694	up	Type I inositol-1,4,5-trisphosphate 5-phosphatase
TraesCS1D02G306200	chr1D	403334903	403336201	-	3787	2296	4034	1067	1331	1183		101.737	57.2835	142.047	26.605	31.4856	28.6465	1.45927	5.25779e-08	up	Chlorophyll a-b binding protein, chloroplastic
TraesCS1D02G307900	chr1D	404066144	404067575	-	587	444	713	194	246	207		16.2578	11.4203	25.8836	4.98699	5.99939	5.16768	1.36077	6.42738e-09	up	Photosystem I assembly protein Ycf4
TraesCS1D02G310600	chr1D	406640645	406645609	-	141	104	114	43	48	41		3.00033	2.05521	3.17955	0.849243	0.899374	0.786386	1.57909	5.412e-06	up	receptor like protein 34
TraesCS1D02G311000	chr1D	407159790	407161900	-	233	268	206	93	103	105		4.26158	4.55222	4.93849	1.57874	1.65883	1.73104	1.41198	1.03666e-11	up	Polygalacturonase
TraesCS1D02G312300	chr1D	407916372	407918093	-	123	92	113	53	51	60		5.44029	3.77901	6.55098	2.17574	1.98626	2.39205	1.07583	0.00224764	up	Adenine phosphoribosyltransferase-like protein, putative (DUF2358)
TraesCS1D02G312600	chr1D	408431786	408435115	+	107	92	88	19	36	28		1.763	1.40776	1.90047	0.290559	0.522299	0.415841	1.94921	2.27039e-06	up	Glycerol-3-phosphate dehydrogenase [NAD(+)]
TraesCS1D02G312800	chr1D	408526319	408530346	+	220	140	156	55	50	60		4.65581	2.75153	4.32722	1.08031	0.931735	1.14453	1.8147	4.84606e-07	up	'putative beta-1,3-glucanase
TraesCS1D02G313900	chr1D	409058285	409064697	-	155	124	177	43	76	57		3.47629	2.58273	5.20318	0.895089	1.50088	1.15229	1.35437	0.000201347	up	Mitochondrial transcription termination factor family protein, putative
TraesCS1D02G315500	chr1D	410601260	410603541	-	55	43	56	33	16	22		1.36804	0.993294	1.82573	0.76184	0.350433	0.493243	1.14293	0.0491688	up	Udp-glucose 4,6-dehydratase
TraesCS1D02G315700	chr1D	410790391	410792684	+	318	254	281	141	132	158		7.58536	5.62673	8.78551	3.12163	2.77251	3.3971	1.0922	1.30263e-05	up	Ribosomal protein L11 methyltransferase
TraesCS1D02G317700	chr1D	412507090	412508635	+	2486	1700	1259	651	717	627		64.5979	41.0242	42.88	15.7005	16.4054	14.6854	1.75933	1.29874e-14	up	Peroxidase
TraesCS1D02G319200	chr1D	413411872	413412900	-	1013	837	924	287	341	313		34.3548	26.3619	41.0735	9.03387	10.1831	9.56808	1.66103	1.06648e-19	up	ATP synthase subunit delta
TraesCS1D02G321300	chr1D	414775539	414778229	+	1544	1674	1064	771	941	838		36.2351	36.4847	32.7292	16.7939	19.4456	17.7267	1.015	7.43539e-17	up	GDSL esterase/lipase
TraesCS1D02G322300	chr1D	415393295	415396461	-	251	193	232	103	81	95		7.18561	5.13122	8.70541	2.73679	2.04185	2.45141	1.35336	3.59129e-06	up	U3 small nucleolar RNA-associated protein 14 B isoform 3
TraesCS1D02G324600	chr1D	416703537	416703962	+	80	67	40	31	34	30		8.38377	6.52075	5.49441	3.01526	3.13746	2.83382	1.31334	0.00097442	up	Isoleucine--tRNA ligase
TraesCS1D02G328000	chr1D	419994276	419995078	+	1128	843	1267	384	398	388		55.5993	38.5888	81.8556	17.5673	17.274	17.2383	1.43935	2.29547e-12	up	Photosystem II reaction center W protein
TraesCS1D02G328400	chr1D	420077908	420078123	+	37	35	35	8	18	13		5.9778	5.25147	7.41173	1.19962	2.56072	1.89315	1.57078	0.0109656	up	S-adenosyl-L-methionine-dependent methyltransferases superfamily protein
TraesCS1D02G333800	chr1D	423763810	423766821	+	1288	913	1066	179	225	186		35.0062	23.0448	37.975	4.51539	5.38469	4.55663	2.58986	2.34898e-27	up	Carboxypeptidase
TraesCS1D02G334800	chr1D	424987031	424990036	+	328	260	251	99	91	88		7.11838	5.24028	7.13991	1.99414	1.73899	1.72144	1.76457	3.53027e-12	up	Lysine--trna ligase
TraesCS1D02G335900	chr1D	426174580	426178353	+	155	110	84	48	63	60		2.94293	1.93961	2.09045	0.845869	1.05327	1.02684	1.3215	0.000234962	up	magnesium transporter NIPA (DUF803)
TraesCS1D02G336500	chr1D	426615875	426617362	-	67	68	61	22	28	26		1.66415	1.56855	1.98591	0.50717	0.612385	0.582093	1.50935	0.000136106	up	arginine N-methyltransferase, putative (DUF688)
TraesCS1D02G336700	chr1D	426746821	426748283	+	193	160	61	35	38	42		5.29497	4.07662	2.19355	0.891227	0.917993	1.03862	2.30227	2.30018e-13	up	Interactor of constitutive active ROPs protein, putative
TraesCS1D02G339000	chr1D	428612591	428612944	-	130	98	72	43	50	50		12.8154	8.97201	9.30324	3.93434	4.3402	4.44286	1.35973	0.000111915	up	NHL domain-containing protein
TraesCS1D02G341200	chr1D	431425835	431430931	+	529	845	453	324	384	349		3.79694	5.6326	4.26175	2.15843	2.42694	2.25791	1.04789	8.36884e-06	up	Protein EMBRYONIC FLOWER 1
TraesCS1D02G342200	chr1D	431955239	431958794	+	454	402	434	179	200	173		10.0914	8.29838	12.6443	3.69284	3.91447	3.46611	1.31589	4.87188e-12	up	Transcriptional regulatory plant protein, putative
TraesCS1D02G345500	chr1D	433511491	433512988	+	355	254	317	163	157	164		8.78623	5.83823	10.2836	3.74434	3.42155	3.65865	1.01817	0.000149849	up	Oxidative stress 3
TraesCS1D02G349400	chr1D	435748670	435750610	+	3321	2529	2920	860	974	878		90.4718	63.9833	104.265	21.7449	23.3643	21.5596	1.79684	5.181e-22	up	Calcium homeostasis regulator CHoR1
TraesCS1D02G351600	chr1D	436710123	436713581	-	43	29	48	3	7	4		1.33742	0.837668	1.95683	0.0866035	0.191711	0.112141	3.05504	2.5486e-05	up	WRKY family transcription factor
TraesCS1D02G356000	chr1D	440408968	440411513	-	258	183	223	79	86	83		6.94718	4.57628	7.87055	1.97437	2.03909	2.01451	1.51844	2.33362e-07	up	TPR repeat
TraesCS1D02G357600	chr1D	441569455	441573335	+	499	426	365	205	253	227		13.6152	10.7946	13.0535	5.19147	6.07845	5.58279	1.11836	3.00307e-08	up	Acid phosphatase/vanadium-dependent haloperoxidase-related protein
TraesCS1D02G358400	chr1D	442050271	442052467	+	27	31	32	9	6	7		0.709511	0.756538	1.10219	0.219509	0.138834	0.165804	2.07234	0.00162851	up	Calcineurin B-like protein
TraesCS1D02G360800	chr1D	443798009	443799610	+	107	93	103	34	26	32		2.33085	1.88143	2.9409	0.687422	0.498716	0.628323	1.80062	6.25808e-07	up	Pentatricopeptide repeat-containing protein, putative
TraesCS1D02G361300	chr1D	444144180	444147745	+	260	248	250	129	107	122		12.3447	10.9353	15.5581	5.68473	4.47342	5.22117	1.18341	1.75097e-07	up	Microtubule associated protein 65
TraesCS1D02G361700	chr1D	444343986	444348657	+	688	573	622	211	234	220		12.2435	9.46987	14.5083	3.48507	3.66675	3.52891	1.60777	1.08448e-17	up	30S ribosomal protein S1-like
TraesCS1D02G362800	chr1D	444863595	444865836	+	115	72	90	46	51	45		3.67847	2.13882	3.77331	1.36565	1.43644	1.29743	1.08764	0.00922704	up	Ras-like protein
TraesCS1D02G363800	chr1D	445226743	445228862	+	91	46	25	16	17	20		2.07424	0.973755	0.746913	0.338495	0.341206	0.410914	2.06561	0.000363012	up	Kinase family protein
TraesCS1D02G365200	chr1D	445640685	445642812	-	41	23	23	5	2	3		1.31871	0.687013	0.969624	0.149261	0.0566426	0.0869736	3.36563	0.000116319	up	Bidirectional sugar transporter SWEET
TraesCS1D02G367600	chr1D	447528006	447534599	+	1406	1161	1330	563	607	574		27.7836	21.3063	34.4482	10.3258	10.5619	10.2239	1.24252	1.02548e-13	up	Homogentisate phytyltransferase
TraesCS1D02G368900	chr1D	448019093	448023113	-	434	319	248	167	194	189		6.89058	4.70359	5.16094	2.46091	2.71217	2.70477	1.1414	6.83621e-06	up	Alpha/beta-hydrolase
TraesCS1D02G371400	chr1D	449660106	449661918	+	262	173	90	56	60	58		5.38782	3.30393	2.42586	1.06884	1.08646	1.07508	2.01174	2.29921e-09	up	MYB transcription factor
TraesCS1D02G371500	chr1D	449674394	449676018	+	110	94	47	38	35	38		2.5422	2.01752	1.42372	0.815106	0.712252	0.791594	1.55994	9.54074e-06	up	MYB transcription factor
TraesCS1D02G374900	chr1D	452261386	452262183	-	2022	1521	2538	884	1036	931		88.4243	61.7722	145.477	35.8803	39.8933	36.698	1.00191	5.47288e-07	up	Chlorophyll a-b binding protein, chloroplastic
TraesCS1D02G375000	chr1D	452264146	452265125	-	3676	2490	3408	996	1099	1027		142.221	89.4663	172.822	35.7651	37.4398	35.8146	1.67238	5.47514e-14	up	Chlorophyll a-b binding protein, chloroplastic
TraesCS1D02G375100	chr1D	452268875	452270083	-	12026	8890	8740	3118	3439	3220		347.127	238.31	330.667	83.5328	87.4075	83.7771	1.78552	9.97804e-22	up	Chlorophyll a-b binding protein, chloroplastic
TraesCS1D02G379900	chr1D	455772652	455775711	-	309	277	180	127	110	130		3.8171	3.17781	2.91447	1.4561	1.19651	1.44751	1.35557	3.56504e-09	up	Phospholipase D
TraesCS1D02G380000	chr1D	455782623	455785126	+	338	231	139	129	111	132		11.3308	7.19164	6.10758	4.01371	3.27654	3.98859	1.30007	2.51124e-05	up	RING/U-box superfamily protein
TraesCS1D02G382400	chr1D	457529369	457531885	-	445	362	190	176	224	216		7.06844	5.34005	3.95575	2.59472	3.133	3.09257	1.07626	3.96288e-06	up	Transporter-like protein
TraesCS1D02G383500	chr1D	458116935	458121614	+	5414	4441	4693	1952	1888	1905		74.3545	56.6426	84.4794	24.8818	22.8318	23.5823	1.46254	2.0661e-20	up	Chloroplastic group IIA intron splicing facilitator CRS1, chloroplastic
TraesCS1D02G384600	chr1D	458286036	458286266	+	16	16	0	2	4	3		2.41714	2.24479	0	0.280431	0.532097	0.408512	2.51362	0.0219263	up	plasma membrane H+-ATPase
TraesCS1D02G385500	chr1D	458805320	458808254	-	222	145	203	63	89	74		4.48076	2.71794	5.37039	1.18019	1.58175	1.34627	1.39216	7.7606e-05	up	Oxygen-independent coproporphyrinogen-III oxidase-like protein
TraesCS1D02G386800	chr1D	459816528	459817580	+	710	544	534	220	219	235		23.5301	16.7432	23.1963	6.76708	6.39085	7.01997	1.5815	2.99015e-13	up	Short-chain dehydrogenase/reductase
TraesCS1D02G387000	chr1D	459831193	459838843	+	285	238	273	122	102	102		3.74888	2.90741	4.70685	1.48946	1.18142	1.20937	1.36348	7.76733e-08	up	Oligopeptide transporter
TraesCS1D02G387100	chr1D	459879406	459880864	-	426	428	270	108	113	113		10.9231	10.1918	9.07425	2.57024	2.55131	2.61166	2.03382	6.06635e-30	up	Myb transcription factor
TraesCS1D02G391000	chr1D	462121354	462122850	-	180	160	185	62	87	70		7.94126	6.55557	10.6979	2.53876	3.37976	2.78367	1.31926	2.63742e-06	up	Photosynthetic NDH subcomplex B 3
TraesCS1D02G392300	chr1D	462381333	462386490	+	241	231	146	89	97	95		4.67498	4.16148	3.71216	1.60238	1.65685	1.66107	1.42892	7.2516e-11	up	2-oxoglutarate (2OG) and Fe(II)-dependent oxygenase superfamily protein
TraesCS1D02G393600	chr1D	463017112	463019518	+	3363	2367	1502	1359	1386	1356		69.9822	45.7438	40.9677	26.2478	25.3965	25.4344	1.17111	4.33771e-08	up	Cytochrome b561 and DOMON domain-containing protein
TraesCS1D02G395200	chr1D	463994837	463998666	+	655	801	395	313	334	292		13.1897	14.9796	10.4257	5.84996	5.9223	5.30005	1.30781	2.78886e-17	up	Eukaryotic aspartyl protease family protein
TraesCS1D02G400000	chr1D	466425820	466430104	+	178	91	76	64	54	58		4.30176	2.0424	2.40742	1.43556	1.14913	1.26345	1.30519	0.00479792	up	Pirin-like protein
TraesCS1D02G400100	chr1D	466479965	466480902	+	14317	10664	13374	4900	5661	5295		578.942	400.476	708.852	183.905	201.57	192.997	1.34459	7.68098e-13	up	Photosystem I reaction center subunit VI
TraesCS1D02G404300	chr1D	469052491	469054132	+	26724	17914	13168	8552	9824	9267		636.586	396.298	411.138	189.076	206.06	198.974	1.38281	4.57193e-10	up	Xyloglucan endotransglucosylase/hydrolase
TraesCS1D02G404600	chr1D	469586708	469587989	+	5420	4926	4341	1517	1854	1742		147.538	124.53	154.884	38.327	44.439	42.7421	1.70095	1.61489e-35	up	Fasciclin-like arabinogalactan protein
TraesCS1D02G404700	chr1D	469608095	469608964	+	7571	6700	4656	3221	3728	3401		303.688	249.587	244.793	119.916	131.674	122.965	1.14767	8.37392e-18	up	Fasciclin-like arabinogalactan protein
TraesCS1D02G408300	chr1D	470729014	470732089	-	8728	7077	8388	2644	2844	2748		263.71	198.579	332.186	74.1458	75.6642	74.8394	1.626	1.08244e-25	up	Dehydrin 3 protein
TraesCS1D02G409700	chr1D	471590841	471595629	+	1865	1615	1827	609	714	648		30.1593	24.2543	38.7251	9.14057	10.1669	9.44538	1.50479	1.0423e-22	up	Ribosome maturation factor rimM
TraesCS1D02G410100	chr1D	471618853	471624754	-	657	418	428	201	300	252		10.5028	6.20568	8.96799	2.98229	4.2229	3.63114	1.20877	0.000138589	up	Mitogen-activated protein kinase
TraesCS1D02G411300	chr1D	472560802	472562069	+	56188	40782	46635	16385	19553	17989		1546.39	1042.36	1682.28	418.538	473.846	446.255	1.53643	5.39161e-15	up	Chlorophyll a-b binding protein, chloroplastic
TraesCS1D02G412000	chr1D	473524229	473525023	-	1059	769	444	235	237	235		56.2502	37.9339	30.9117	11.5854	11.0847	11.2512	2.0579	6.39495e-20	up	B12D protein
TraesCS1D02G412600	chr1D	473858883	473862458	-	1833	1625	1839	589	609	613		43.7232	35.9978	57.4967	13.04	12.7913	13.1799	1.61577	6.14756e-31	up	GTPase Era
TraesCS1D02G413600	chr1D	474010191	474014673	+	90	80	74	29	31	27		1.55869	1.28671	1.67982	0.466155	0.472748	0.421487	1.64848	6.95929e-06	up	Sugar transporter protein
TraesCS1D02G414800	chr1D	474506206	474506550	-	50	40	30	16	29	19		5.0576	3.75758	3.97747	1.50213	2.58298	1.73233	1.18095	0.0355396	up	Transmembrane protein, putative
TraesCS1D02G414900	chr1D	474507177	474507716	+	4894	3763	4604	1104	1366	1276		316.274	225.843	389.984	66.219	77.732	74.328	1.8972	7.01862e-24	up	50S ribosomal protein L7/L12
TraesCS1D02G416000	chr1D	474924307	474927621	-	734	598	759	293	361	354		16.9859	12.8519	23.0221	6.29323	7.35612	7.3841	1.08859	8.02411e-08	up	Serine protease
TraesCS1D02G417000	chr1D	475502577	475503851	+	753	618	755	198	216	225		34.4853	26.2845	45.3208	8.41623	8.71047	9.28802	1.78629	2.0458e-20	up	tRNA dimethylallyltransferase
TraesCS1D02G417900	chr1D	475815936	475818162	+	1776	1612	1569	647	692	634		33.4293	28.1788	38.7096	11.3032	11.4694	10.7566	1.46236	2.44481e-27	up	Protein ROOT PRIMORDIUM DEFECTIVE 1
TraesCS1D02G418700	chr1D	475923043	475926200	-	798	684	933	284	344	330		14.9963	11.9374	22.9813	4.95352	5.69232	5.58982	1.31439	2.23161e-13	up	1-acyl-sn-glycerol-3-phosphate acyltransferase
TraesCS1D02G419900	chr1D	476701940	476706346	+	194	167	114	88	94	95		2.89692	2.31593	2.23127	1.21964	1.23598	1.27868	1.06503	3.58576e-05	up	Protein CHUP1, chloroplastic
TraesCS1D02G420900	chr1D	477188447	477190795	+	115	69	71	28	32	21		1.81101	1.00913	1.46553	0.409256	0.443734	0.298089	1.87584	8.74398e-05	up	3-ketoacyl-CoA synthase
TraesCS1D02G421000	chr1D	477204206	477208660	+	581	576	462	329	275	300		4.63968	4.27177	4.83577	2.43849	1.93372	2.15941	1.03351	5.54963e-09	up	Pentatricopeptide repeat-containing protein
TraesCS1D02G421100	chr1D	477213034	477219456	+	5854	5442	4071	1490	1651	1612		75.5509	65.2257	68.8652	17.8479	18.7622	18.7523	1.93124	3.45894e-65	up	Glutamyl-tRNA(Gln) amidotransferase subunit A
TraesCS1D02G422000	chr1D	477499555	477500518	-	30	21	19	7	7	7		1.08602	0.706007	0.901533	0.235195	0.223133	0.228411	1.96677	0.0070238	up	Glycerol-3-phosphate dehydrogenase [NAD(+)], cytoplasmic
TraesCS1D02G422700	chr1D	478120975	478126059	-	2133	1427	1542	529	556	568		20.7343	12.8824	19.6469	4.77275	4.75908	4.97679	1.79698	1.42316e-14	up	Protein CHUP1, chloroplastic
TraesCS1D02G425200	chr1D	479119488	479120955	-	44	43	16	13	26	9		1.04597	0.949313	0.498539	0.28683	0.54424	0.192847	1.54471	0.0260968	up	DUF1645 family protein
TraesCS1D02G425600	chr1D	479227885	479231447	-	66	57	62	38	25	31		1.20022	0.962646	1.47782	0.641381	0.400321	0.508139	1.06656	0.0187147	up	Pectin lyase-like superfamily protein
TraesCS1D02G428200	chr1D	480517074	480517988	+	45000	31893	37279	13263	15241	14217		1945.95	1280.82	2112.98	532.323	580.34	554.154	1.53794	2.1662e-14	up	Chlorophyll a-b binding protein, chloroplastic
TraesCS1D02G428600	chr1D	480759041	480761303	-	196	212	98	79	99	95		5.25742	5.28111	3.44551	1.96679	2.3383	2.2969	1.25892	1.06591e-07	up	Plant basic secretory protein family protein, putative
TraesCS1D02G429600	chr1D	481325279	481327069	-	327	245	183	122	161	122		6.37156	4.4334	4.6737	2.20634	2.76231	2.14269	1.18709	3.50634e-05	up	Carboxypeptidase
TraesCS1D02G431400	chr1D	481556383	481559743	-	96	64	44	28	31	28		1.3764	0.85217	0.82687	0.372602	0.391367	0.361854	1.56802	0.000390609	up	Receptor-like protein kinase, putative,expressed
TraesCS1D02G431900	chr1D	481805921	481808126	+	249	235	203	88	118	107		4.94	4.32981	5.2788	1.62041	2.06138	1.91343	1.3118	2.401e-08	up	Cytochrome P450, putative
TraesCS1D02G432300	chr1D	482208616	482209628	-	191	136	108	45	25	37		6.57987	4.35107	4.87663	1.43883	0.758357	1.14892	2.29413	3.28925e-08	up	Late embryogenesis abundant hydroxyproline-rich glycoprotein family, putative
TraesCS1D02G435800	chr1D	483972551	483974757	+	126	97	134	49	58	56		2.07409	1.48287	2.89117	0.74863	0.840688	0.830898	1.13833	0.000625363	up	Polyol transporter
TraesCS1D02G436700	chr1D	484300722	484303768	+	520	452	422	223	232	220		5.95559	4.80765	6.33498	2.3705	2.33969	2.27115	1.20883	3.94656e-11	up	Pentatricopeptide repeat-containing protein, putative
TraesCS1D02G437000	chr1D	484405610	484410325	+	2081	1902	1933	731	730	754		35.4771	30.1134	43.1936	11.5666	10.9584	11.5864	1.52803	5.9015e-32	up	Protein N-methyltransferase
TraesCS1D02G437100	chr1D	484415545	484419706	-	1419	1587	986	765	715	759		16.005	16.6235	14.5768	8.00845	7.10115	7.71644	1.10077	8.1833e-21	up	TPR repeat-containing thioredoxin TTL1
TraesCS1D02G437300	chr1D	484555792	484558798	-	1014	844	949	372	432	413		21.3684	16.5177	26.2127	7.27595	8.01616	7.84486	1.29578	2.29335e-13	up	muscle M-line assembly protein
TraesCS1D02G437700	chr1D	485053411	485056739	+	1415	1272	1437	642	648	592		31.4722	26.2743	41.8928	13.2532	12.691	11.8685	1.19559	2.90495e-16	up	Tryptophan synthase alpha chain
TraesCS1D02G440900	chr1D	486155358	486158190	+	491	393	441	225	207	228		8.27761	6.15303	9.74481	3.52062	3.07286	3.46466	1.10526	4.6515e-07	up	RNA polymerase sigma factor
TraesCS1D02G445000	chr1D	487910375	487911516	+	64	66	35	30	32	31		1.95572	1.87303	1.40187	0.850868	0.861047	0.853869	1.1621	0.00323005	up	Heat-shock protein, putative
TraesCS1D02G445100	chr1D	487948967	487950365	+	264	203	157	77	86	72		6.58536	4.70268	5.13319	1.78271	1.88896	1.61886	1.67704	2.05346e-09	up	Heat shock family protein
TraesCS1D02G445300	chr1D	487956489	487960482	-	3570	2889	3219	1204	1288	1234		80.0153	60.1348	94.5665	25.0464	25.4197	24.93	1.47919	4.84516e-20	up	ATP-dependent Clp protease proteolytic subunit
TraesCS1D02G448900	chr1D	491042370	491045393	+	187	163	196	62	56	57		3.90534	3.16139	5.36519	1.20177	1.0298	1.07299	1.68135	4.48251e-10	up	50S ribosomal protein L2, chloroplastic
TraesCS1D02G449000	chr1D	491049265	491052136	+	252	229	237	90	86	87		4.99384	4.21447	6.15594	1.65535	1.50066	1.55402	1.55183	6.97172e-12	up	telomeric repeat binding protein 1
TraesCS1D02G450100	chr1D	492533816	492538033	-	357	259	234	65	102	70		5.98098	4.02974	5.13845	1.01072	1.50471	1.05707	2.06973	1.42686e-10	up	Flavonoid 3'-hydroxylase
TraesCS1D02G451500	chr1D	493636782	493638868	-	243	144	145	55	69	62		5.0962	2.80463	3.98584	1.07057	1.2742	1.17202	1.75101	3.06739e-06	up	Pectinesterase
TraesCS1D02G451900	chr1D	493764957	493769048	+	118	105	121	49	43	51		3.86657	3.19526	5.19686	1.49023	1.24069	1.50632	1.32165	3.00643e-05	up	UDP-glucose-4-epimerase
TraesCS1D02G453700	chr1D	494473725	494474945	-	368	406	191	141	193	169		13.3357	13.6636	9.07219	4.74242	6.15848	5.52022	1.30156	1.2031e-10	up	Reticulon-like protein
TraesCS2A02G000600	chr2A	389168	391345	+	476	339	456	75	105	87		12.1073	8.00779	15.2025	1.77058	2.35168	1.99462	2.30082	3.28366e-16	up	Reductase 1
TraesCS2A02G002400	chr2A	1364422	1365450	-	93	84	42	46	43	45		3.154	2.64564	1.86698	1.44794	1.28409	1.3756	1.08213	0.00201787	up	Zinc finger family protein
TraesCS2A02G002800	chr2A	1776596	1778573	+	843	474	529	137	122	121		14.8729	7.76639	12.233	2.24337	1.89529	1.92422	2.48553	2.17523e-14	up	Cytochrome P450 family protein, expressed
TraesCS2A02G002900	chr2A	1783499	1785409	-	1089	567	744	222	216	233		19.8866	9.61588	17.8081	3.7627	3.47325	3.83523	1.99866	2.22733e-09	up	Cytochrome P450 family protein, expressed
TraesCS2A02G003200	chr2A	2226935	2231232	+	593	290	0	162	126	124		8.89307	4.03895	0	2.25489	1.66386	1.67618	1.79352	1.7881e-05	up	Fatty acid hydroxylase superfamily protein
TraesCS2A02G004600	chr2A	2463117	2466740	-	245	190	202	70	80	78		4.69	3.3778	5.06839	1.24371	1.34849	1.34587	1.61818	3.38237e-09	up	C2H2-like zinc finger protein
TraesCS2A02G005100	chr2A	2655708	2657588	+	135	70	25	29	30	22		2.5046	1.20608	0.607934	0.499363	0.490089	0.3679	2.03446	9.15193e-05	up	Cytochrome P450
TraesCS2A02G005300	chr2A	2693455	2697385	+	142	112	109	70	55	52		3.74278	2.74155	3.76568	1.71245	1.27649	1.23541	1.2031	0.000622419	up	WEB family protein
TraesCS2A02G007500	chr2A	3333157	3336110	-	185	94	123	86	68	69		3.22479	1.52171	2.81026	1.39137	1.04373	1.08413	1.0156	0.0302404	up	Major Facilitator Superfamily protein, expressed
TraesCS2A02G009500	chr2A	3816477	3818177	+	118	103	140	36	59	45		2.42087	1.96246	3.76469	0.685497	1.06584	0.832154	1.34498	0.00015262	up	Glycosyltransferase
TraesCS2A02G013600	chr2A	5634066	5637365	+	202	189	218	74	52	70		4.39481	3.81878	6.21666	1.49429	0.996189	1.37274	1.6742	5.75907e-09	up	Fructokinase-2
TraesCS2A02G014300	chr2A	5689525	5692873	-	2285	2050	1938	1091	1168	1124		79.3439	66.1081	88.2049	35.1614	35.7124	35.18	1.04043	1.55256e-15	up	Inosine-5'-monophosphate dehydrogenase
TraesCS2A02G016500	chr2A	7687208	7692711	-	2960	2481	1887	990	1055	1012		47.9334	37.3118	40.0525	14.8797	15.0435	14.7716	1.51626	1.6983e-23	up	Pectate lyase
TraesCS2A02G022700	chr2A	10992541	10996031	-	296	242	257	104	137	114		9.60004	7.28903	10.9251	3.13061	3.91247	3.33264	1.28626	3.93208e-07	up	ATP-dependent Clp protease adapter protein clpS
TraesCS2A02G025100	chr2A	11981890	11983311	-	387	259	247	82	89	79		9.4974	5.90292	7.94516	1.86776	1.92324	1.74752	2.05937	5.20182e-12	up	Cytochrome P450
TraesCS2A02G028600	chr2A	13010050	13012283	+	51	44	72	20	20	21		1.15494	0.925373	2.13715	0.420373	0.398814	0.428659	1.32108	0.00360757	up	Glyoxylate reductase/hydroxypyruvate reductase
TraesCS2A02G030600	chr2A	14060340	14064952	+	65	47	67	25	16	21		1.19638	0.80339	1.61637	0.42708	0.259313	0.348399	1.53587	0.00226949	up	Exocyst complex component, putative
TraesCS2A02G032500	chr2A	14808977	14813420	+	1427	970	1078	469	479	458		28.1189	17.7509	27.8423	8.57752	8.31113	8.13472	1.45891	6.194e-10	up	ATP sulfurylase (Sulfate adenylyltransferase)
TraesCS2A02G032700	chr2A	14820863	14824016	-	230	168	116	94	105	88		8.85917	6.00963	5.85646	3.36052	3.56126	3.05527	1.15918	0.00012849	up	Carbohydrate esterase, putative (DUF303)
TraesCS2A02G033000	chr2A	14897250	14898288	+	385	338	238	100	117	120		12.9312	10.5431	10.4777	3.11739	3.4603	3.63297	1.78485	1.50712e-16	up	Maternal effect embryo arrest protein
TraesCS2A02G033300	chr2A	14955059	14958494	-	701	614	778	289	322	317		24.269	19.7413	35.304	9.28634	9.81608	9.89224	1.18626	1.38286e-12	up	NAD(P)-binding Rossmann-fold superfamily protein
TraesCS2A02G033400	chr2A	14967085	14972029	-	1455	1084	840	408	380	391		26.0522	18.0254	19.7139	6.7804	5.99121	6.31045	1.79262	1.56563e-17	up	Hfr-2-like protein
TraesCS2A02G033600	chr2A	14997322	15001086	+	324	207	110	76	120	100		6.64713	3.94396	2.95797	1.44716	2.1678	1.84923	1.53814	2.32014e-05	up	Chitinase
TraesCS2A02G035000	chr2A	15235753	15237752	+	317	238	306	123	138	130		7.59265	5.294	9.60654	2.73434	2.91047	2.80659	1.19228	3.27858e-06	up	Glyoxylate reductase/hydroxypyruvate reductase
TraesCS2A02G035400	chr2A	15399725	15402232	-	460	412	493	222	243	222		11.7949	9.81083	16.5689	5.28326	5.48644	5.13086	1.02645	8.36808e-09	up	Glyoxylate reductase/hydroxypyruvate reductase
TraesCS2A02G035500	chr2A	15407720	15410057	-	210	156	176	70	66	68		6.25829	4.31752	6.87481	1.93619	1.73193	1.82662	1.52872	3.35876e-07	up	Glyoxylate reductase/hydroxypyruvate reductase
TraesCS2A02G037200	chr2A	15874833	15876687	+	4809	3581	4499	1160	1302	1219		136.774	94.586	167.717	30.6211	32.6069	31.2503	1.87689	2.82869e-23	up	dimethylallyl, adenosine tRNA methylthiotransferase
TraesCS2A02G038200	chr2A	16024956	16025736	-	267	282	173	140	154	144		11.9304	11.7021	10.1321	5.8061	6.05916	5.79972	1.00455	1.13483e-07	up	Vascular endothelial growth factor receptor 3
TraesCS2A02G038300	chr2A	16065663	16075869	+	70	44	44	20	17	20		3.11982	1.8212	2.57037	0.827324	0.66716	0.803459	1.68816	0.00122931	up	Beta-glucosidase
TraesCS2A02G039300	chr2A	16418247	16421651	+	437	393	311	139	188	135		7.42824	6.20398	6.9291	2.19297	2.81392	2.06843	1.53	4.82824e-11	up	RING/U-box superfamily protein
TraesCS2A02G045800	chr2A	17954158	17956530	+	1349	1078	968	350	387	377		34.0641	25.28	32.0385	8.2029	8.6049	8.58082	1.80942	5.3429e-23	up	GDSL esterase/lipase
TraesCS2A02G045900	chr2A	17981360	17985762	+	60	53	45	10	16	12		1.1626	0.953738	1.14289	0.179843	0.272992	0.209586	2.25716	7.07758e-06	up	Cytochrome P450
TraesCS2A02G046100	chr2A	18015865	18025736	-	1975	1860	1778	955	957	909		20.1705	17.6415	23.8008	9.05244	8.60617	8.36786	1.12367	4.71337e-20	up	Cyclopropane-fatty-acyl-phospholipid synthase
TraesCS2A02G046200	chr2A	18058353	18059469	-	377	264	326	126	136	130		15.4417	10.0423	17.5018	4.79003	4.90504	4.79954	1.39797	2.57528e-07	up	Nuclear transport factor 2 (NTF2)-like protein
TraesCS2A02G053200	chr2A	21261065	21267439	+	483	365	411	168	193	196		4.39288	3.08296	4.89954	1.41816	1.54564	1.60679	1.2938	5.09595e-08	up	Peptidylprolyl isomerase
TraesCS2A02G054000	chr2A	22120305	22120718	+	79	81	49	28	24	23		6.65917	6.34091	5.41378	2.19061	1.78137	1.74752	1.77052	4.84733e-06	up	Disease resistance protein
TraesCS2A02G055700	chr2A	23883802	23884068	-	88	68	70	18	25	22		11.5018	8.254	11.992	2.18358	2.87721	2.59183	1.95025	4.72956e-06	up	Penicillin-binding protein 1A
TraesCS2A02G058700	chr2A	24530232	24532708	+	1704	1367	1649	533	468	530		61.6859	45.9577	78.2436	17.9084	14.918	17.294	1.6877	9.20099e-19	up	Chaperone protein DnaJ
TraesCS2A02G061600	chr2A	27555023	27561447	-	932	851	747	287	287	292		10.72	9.09036	11.2619	3.06389	2.90676	3.02735	1.72327	5.31523e-30	up	Endo-1,4-beta-xylanase
TraesCS2A02G061800	chr2A	27619284	27620443	-	3679	3025	3245	773	934	851		120.213	91.7954	138.979	23.4431	26.8731	25.0642	2.07654	6.74672e-36	up	Proline-rich protein, putative, expressed
TraesCS2A02G061900	chr2A	27628404	27629729	+	3262	2819	4485	698	776	724		96.5525	77.4904	174.002	19.1756	20.2251	19.3161	2.1523	6.20054e-52	up	Proline-rich protein, putative, expressed
TraesCS2A02G062000	chr2A	27632102	27633230	-	2221	1700	2096	445	600	519		68.6512	48.8002	84.9185	12.7665	16.3305	14.46	2.0156	8.76196e-22	up	Proline-rich protein, putative, expressed
TraesCS2A02G062100	chr2A	27638728	27640070	+	2590	1990	3280	372	461	409		75.5091	53.8798	125.339	10.066	11.8345	10.7479	2.57116	4.0956e-40	up	Proline-rich protein, putative, expressed
TraesCS2A02G062200	chr2A	27642931	27643966	+	2862	2393	2240	449	548	500		104.583	81.2094	107.288	15.2283	17.6328	16.4688	2.49771	3.44005e-51	up	Proline-rich protein, putative, expressed
TraesCS2A02G062400	chr2A	27733481	27734367	-	3548	2915	4412	523	607	579		139.59	106.508	227.519	19.0979	21.0285	20.5329	2.60509	5.95378e-58	up	Proline-rich protein, putative, expressed
TraesCS2A02G062600	chr2A	27742284	27743377	-	9823	7491	6613	2258	2546	2408		340.415	241.089	300.382	72.6276	77.6912	75.2182	1.9513	4.07977e-28	up	Proline-rich protein
TraesCS2A02G062700	chr2A	27746808	27747974	-	698	608	410	123	159	140		22.8932	18.5195	17.6257	3.7443	4.59196	4.13887	2.31479	6.61442e-31	up	Proline-rich protein, putative, expressed
TraesCS2A02G062800	chr2A	27810648	27811375	-	7048	5646	4812	1099	1296	1149		388.558	289.071	347.718	56.2343	62.9135	57.0968	2.52772	2.20431e-51	up	Proline-rich protein, putative, expressed
TraesCS2A02G062900	chr2A	27854944	27855671	-	4865	4031	3477	839	1012	930		268.209	206.384	251.25	42.9305	49.1269	46.2141	2.36391	1.22658e-48	up	Proline-rich protein, putative, expressed
TraesCS2A02G063000	chr2A	27910993	27912646	-	3211	2427	2285	386	419	398		72.7634	51.0759	67.8689	8.11846	8.36058	8.12939	2.91599	1.76432e-53	up	Proline-rich protein, putative, expressed
TraesCS2A02G063100	chr2A	27939396	27940981	-	13127	10378	10686	1680	1930	1803		309.945	227.565	330.709	36.8165	40.126	38.3722	2.80559	5.20673e-65	up	Proline-rich protein
TraesCS2A02G064200	chr2A	28786053	28791810	-	481	425	421	229	223	226		15.095	12.3866	17.3174	6.67019	6.1623	6.39292	1.09994	1.77501e-09	up	UPF0307 protein
TraesCS2A02G064900	chr2A	29261790	29262932	+	3789	2385	2322	1601	1679	1701		136.035	79.5223	109.27	53.3497	53.0796	55.047	1.00157	8.49869e-05	up	Heavy metal-associated domain containing protein, expressed
TraesCS2A02G065700	chr2A	29719687	29722235	-	6280	7963	5493	3116	3485	3261		111.814	131.67	128.191	51.493	54.6373	52.3348	1.20468	1.3994e-24	up	Aquaporin
TraesCS2A02G067300	chr2A	30125890	30127338	-	6939	4292	7067	1871	2149	1979		253.298	145.502	338.129	63.3903	69.0751	65.1154	1.59809	1.71663e-10	up	Ribulose bisphosphate carboxylase small chain
TraesCS2A02G072400	chr2A	32139542	32143165	-	790	658	706	266	262	274		30.7689	23.8004	36.0414	9.6157	8.98537	9.61918	1.53592	5.75032e-17	up	Thylakoid lumenal 15.0 kDa protein 2, chloroplastic
TraesCS2A02G072800	chr2A	32335806	32340824	-	1571	1111	1486	488	504	470		29.7794	19.5581	36.9207	8.58565	8.41239	8.03045	1.56377	1.12583e-12	up	GDT1-like protein
TraesCS2A02G075000	chr2A	33269755	33271055	-	19102	12274	17136	3687	4117	3937		512.383	305.757	602.473	91.7916	97.2403	95.1884	2.11026	5.65869e-20	up	Germin-like protein
TraesCS2A02G076100	chr2A	34089824	34093354	-	605	351	292	235	263	236		12.734	6.86103	8.0557	4.59082	4.87432	4.47737	1.07521	0.000949472	up	IAA-amino acid hydrolase ILR1
TraesCS2A02G079200	chr2A	35975801	35977086	+	42	45	58	21	14	21		1.13973	1.13407	2.06297	0.528915	0.334526	0.513658	1.31054	0.00929151	up	Dof zinc finger protein
TraesCS2A02G081100	chr2A	36700022	36701587	-	46	48	22	21	26	25		1.02508	0.993382	0.642593	0.434345	0.510181	0.502162	1.06448	0.0248318	up	UDP-glycosyltransferase
TraesCS2A02G081500	chr2A	36880311	36881178	+	239	150	112	36	32	31		9.60886	5.60065	5.90206	1.34335	1.13285	1.12341	2.6637	3.35312e-12	up	RING/U-box superfamily protein
TraesCS2A02G084800	chr2A	38912335	38915575	-	3052	2186	2517	708	742	733		61.2109	40.7163	66.1666	13.1793	13.1038	13.2511	1.95115	1.5259e-21	up	Omega-3 fatty acid desaturase
TraesCS2A02G089600	chr2A	42719093	42721613	-	784	728	343	186	204	203		11.1854	9.64588	6.4142	2.463	2.56281	2.61057	2.03217	1.53629e-36	up	Methyltransferase
TraesCS2A02G094500	chr2A	48249835	48251370	+	88	87	46	18	20	18		2.26473	2.07934	1.55168	0.429952	0.453224	0.41755	2.32395	3.56565e-09	up	Hexosyltransferase
TraesCS2A02G096200	chr2A	49929883	49938589	-	290	257	188	110	102	107		2.61438	2.15168	2.22147	0.9204	0.809692	0.869473	1.4592	9.30969e-11	up	Disease resistance protein (NBS-LRR class) family
TraesCS2A02G097600	chr2A	51513767	51517380	-	1217	983	1166	465	476	470		34.0306	25.5274	42.7355	12.0683	11.7202	11.8462	1.32559	8.32028e-14	up	Peptidyl-prolyl cis-trans isomerase
TraesCS2A02G098400	chr2A	51644589	51650293	-	394	306	300	151	164	152		5.3438	3.85433	5.33318	1.90083	1.95861	1.85823	1.26986	6.21671e-08	up	Alpha-L-arabinofuranosidase 1
TraesCS2A02G100000	chr2A	52746090	52748912	+	295	260	265	147	139	148		7.3168	5.98889	8.61503	3.384	3.03573	3.30875	1.0362	1.45768e-06	up	Short chain dehydrogenase/reductase
TraesCS2A02G100300	chr2A	53289346	53291298	-	55	34	47	24	15	20		1.19289	0.684841	1.33612	0.483128	0.286469	0.390994	1.27871	0.0301546	up	Alpha/beta-hydrolase superfamily protein
TraesCS2A02G101400	chr2A	54472197	54474276	-	67	57	32	28	33	23		1.32773	1.04902	0.831181	0.514998	0.575834	0.410832	1.24572	0.00561601	up	NAC domain-containing protein
TraesCS2A02G102500	chr2A	55936804	55938989	-	1739	1446	1603	528	616	556		60.1453	46.4455	72.6687	16.9492	18.76	17.3332	1.59138	2.01544e-21	up	NADH-cytochrome b5 reductase
TraesCS2A02G103400	chr2A	57149335	57150306	-	218	196	152	47	82	63		7.82679	6.53517	7.15291	1.56617	2.59233	2.03878	1.79529	1.5016e-08	up	Polyadenylate-binding protein 1-B-binding protein
TraesCS2A02G106900	chr2A	59069257	59070212	-	31	23	20	9	11	11		1.63417	1.126	1.3819	0.440344	0.510596	0.522673	1.48739	0.0267355	up	B12D protein
TraesCS2A02G107800	chr2A	59941954	59943509	-	38	27	1	5	0	4		1.01617	0.670533	0.0350505	0.124099	0	0.0964151	3.52863	0.00171867	up	Peroxidase
TraesCS2A02G108700	chr2A	60759190	60761229	-	45	31	25	16	10	19		1.25731	0.804389	0.915551	0.41492	0.246026	0.478505	1.44029	0.0259574	up	Peroxidase
TraesCS2A02G109500	chr2A	61383717	61386742	-	582	469	615	147	156	141		18.0376	13.499	24.9828	4.2285	4.25725	3.93891	1.92809	3.14679e-20	up	Peroxiredoxin
TraesCS2A02G111300	chr2A	62397490	62398289	+	15087	11790	14630	5487	7011	6168		658.122	477.629	836.488	222.153	269.298	242.521	1.21475	7.30023e-11	up	Multidrug resistance protein MdtC
TraesCS2A02G111500	chr2A	62698424	62702885	-	1489	1296	1363	676	671	682		23.4487	18.9541	28.134	9.88062	9.30456	9.68078	1.13949	2.86671e-14	up	Fructokinase-2
TraesCS2A02G113600	chr2A	65173671	65175248	+	185	124	77	11	12	16		6.27408	3.90547	3.42279	0.346246	0.358351	0.489103	3.67573	3.04651e-16	up	3-oxo-5-alpha-steroid 4-dehydrogenase family protein
TraesCS2A02G114400	chr2A	65402708	65403703	+	12594	9464	12495	5013	6327	5584		535.321	373.593	696.143	197.771	236.809	213.943	1.07189	6.72943e-08	up	Photosystem I reaction center subunit N
TraesCS2A02G116000	chr2A	66311510	66313579	-	178	132	68	52	42	35		3.27451	2.25514	1.63963	0.887857	0.680338	0.580359	1.94893	1.9856e-07	up	Cation calcium exchanger
TraesCS2A02G117000	chr2A	67067107	67073711	-	4143	3296	3662	1248	1304	1260		46.1033	34.0626	53.4131	12.8898	12.7775	12.6383	1.65026	2.90779e-23	up	GTPase obg
TraesCS2A02G118600	chr2A	69202808	69204600	+	516	284	269	87	95	86		11.0202	5.63291	7.53018	1.72454	1.78655	1.65555	2.27267	8.67098e-11	up	GDSL esterase/lipase
TraesCS2A02G119600	chr2A	70102039	70104699	+	98	82	62	31	24	22		2.24259	1.74265	1.85963	0.658414	0.483598	0.453783	1.90603	2.88406e-06	up	CONSTANS-like zinc finger protein
TraesCS2A02G122000	chr2A	71589625	71593274	-	1722	1347	1465	592	638	592		58.9151	42.7991	65.6966	18.7987	19.2204	18.2565	1.43856	4.47755e-15	up	Membrane-associated 30 kDa protein, chloroplastic
TraesCS2A02G122100	chr2A	71612807	71614150	-	250	121	67	49	84	71		6.96834	3.13219	2.4478	1.26765	2.06166	1.78381	1.56534	0.00141396	up	Short-chain dehydrogenase/reductase
TraesCS2A02G123900	chr2A	73170478	73175209	+	82	69	87	40	35	39		2.01237	1.57259	2.7985	0.911103	0.75633	0.862702	1.08707	0.00381615	up	Tyrosine-specific transport protein, putative
TraesCS2A02G124400	chr2A	73282912	73284496	+	832	604	748	227	191	214		18.3184	12.3502	21.5863	4.63878	3.70294	4.24698	1.86951	1.45471e-14	up	Membrane-associated zinc metalloprotease family protein, expressed
TraesCS2A02G125300	chr2A	74106422	74108967	+	373	359	356	173	151	169		6.24604	5.58295	7.81371	2.68878	2.2265	2.55085	1.24906	8.99568e-11	up	Pentatricopeptide repeat-containing protein
TraesCS2A02G128100	chr2A	75649982	75654115	-	401	338	308	191	143	159		7.58476	5.93728	7.63589	3.35308	2.38168	2.71079	1.26423	6.78984e-07	up	Pseudouridine synthase family protein
TraesCS2A02G129200	chr2A	77321064	77321978	-	110	58	87	25	22	28		4.19532	2.05435	4.34914	0.884965	0.73883	0.962571	1.85642	0.000240915	up	Auxin-induced in root cultures protein 12, putative
TraesCS2A02G129600	chr2A	77528094	77533300	-	1027	838	838	404	483	431		15.63	11.8442	16.7165	5.70669	6.47271	5.91247	1.18706	2.15864e-10	up	NAD(P)-binding Rossmann-fold superfamily protein
TraesCS2A02G132200	chr2A	79314566	79322810	-	1653	1274	1309	562	604	575		27.6139	19.765	28.662	8.71375	8.88467	8.65815	1.43618	2.55287e-14	up	Thioredoxin reductase
TraesCS2A02G132500	chr2A	79353549	79355673	-	95	85	34	42	46	51		3.22496	2.67974	1.51283	1.32332	1.37502	1.56053	1.05512	0.00303605	up	TRAF type zinc finger domain containing 1
TraesCS2A02G132600	chr2A	79441433	79443007	-	593	411	261	197	199	203		13.1392	8.45723	7.57993	4.05129	3.88254	4.05426	1.43352	3.04267e-08	up	Glycosyltransferase
TraesCS2A02G133800	chr2A	80480237	80483305	-	507	414	399	182	193	193		13.8551	10.5069	14.2918	4.61623	4.64418	4.75403	1.38188	1.60282e-11	up	Methyltransferase-like protein
TraesCS2A02G133900	chr2A	80536558	80537801	-	1114	822	1001	384	441	430		45.9524	31.4897	54.1214	14.7017	16.0181	15.988	1.31386	9.55867e-10	up	Structural constituent of ribosome, putative
TraesCS2A02G134000	chr2A	80586966	80592975	+	10085	7113	8030	3444	3530	3493		70.7134	46.3182	73.7994	22.4131	21.7947	22.0763	1.40507	5.25365e-12	up	Magnesium-chelatase subunit H
TraesCS2A02G134500	chr2A	81004982	81007990	+	305	145	226	36	44	38		5.74715	2.53743	5.58178	0.629606	0.730053	0.645414	2.63026	1.34724e-09	up	Glycerol-3-phosphate acyltransferase 3, putative
TraesCS2A02G139600	chr2A	84645933	84648082	+	151	85	132	24	37	17		2.45094	1.28129	2.80828	0.36156	0.528818	0.248717	2.29459	8.83841e-06	up	Hexosyltransferase
TraesCS2A02G141900	chr2A	87460411	87462561	+	2720	2413	1608	1002	1148	1063		84.4493	69.5757	65.4372	28.8741	31.3847	29.7483	1.35972	8.65585e-23	up	Glycoprotein membrane GPI-anchored
TraesCS2A02G142500	chr2A	87882257	87885876	-	329	322	180	170	138	153		4.94456	4.49428	3.54581	2.37134	1.82625	2.07265	1.17554	5.80383e-08	up	Sulfotransferase
TraesCS2A02G143200	chr2A	88280689	88282109	+	180	130	91	72	89	84		4.42051	2.96494	2.92922	1.64114	1.92459	1.85943	1.02808	0.00178429	up	Gibberellin receptor GID1A
TraesCS2A02G143300	chr2A	88287180	88288217	-	167	107	53	18	34	23		5.61452	3.34082	2.33552	0.561671	1.00652	0.696989	2.56475	3.41135e-08	up	Gibberellin receptor GID1A
TraesCS2A02G145900	chr2A	90688741	90690297	+	257	206	298	78	109	93		7.00675	5.21584	10.6491	1.97375	2.61673	2.28543	1.41298	2.29961e-07	up	Plastid-lipid associated protein PAP / fibrillin family protein
TraesCS2A02G152000	chr2A	100128782	100129781	-	1836	1995	1011	740	981	864		107.684	108.666	77.7212	40.283	50.6635	45.6765	1.24784	6.85465e-18	up	Low temperature and salt responsive protein
TraesCS2A02G152400	chr2A	100631163	100633268	-	188	120	67	55	70	63		3.63273	2.15343	1.69692	0.986398	1.19103	1.09728	1.40428	0.000191887	up	Cytochrome P450
TraesCS2A02G152600	chr2A	100781549	100781818	+	20	11	15	1	0	0		2.585	1.32037	2.54116	0.119962	0	0	5.543	0.000987763	up	cyclin-dependent kinase inhibitor
TraesCS2A02G152700	chr2A	100824741	100826609	-	1153	1130	775	318	384	344		25.1637	22.9032	22.1696	6.44148	7.37948	6.76715	1.80754	7.53634e-39	up	MYB transcription factor
TraesCS2A02G152900	chr2A	100970543	100972022	-	223	237	169	60	85	71		6.02332	5.94501	5.98314	1.50417	2.02162	1.72859	1.77115	7.37268e-13	up	MYB transcription factor
TraesCS2A02G153000	chr2A	101093855	101098152	-	5550	4624	4271	1615	1727	1666		90.7595	70.2248	91.5462	24.5124	24.868	24.5571	1.70738	9.96652e-31	up	Pectin acetylesterase
TraesCS2A02G154600	chr2A	101992377	101994804	+	2134	1770	1303	930	963	951		30.6718	23.6261	24.5471	12.4063	12.1877	12.3205	1.14142	7.99033e-13	up	Calcium ion-binding protein
TraesCS2A02G156100	chr2A	103098666	103100984	-	35382	28430	32076	9553	10867	10210		989.376	738.294	1175.63	247.932	267.57	257.34	1.74552	2.46102e-28	up	RNA-binding protein
TraesCS2A02G156400	chr2A	103139797	103141036	-	391	263	223	137	140	140		11.004	6.87386	8.22599	3.57854	3.46936	3.55142	1.33826	3.2703e-06	up	Calmodulin, putative
TraesCS2A02G158500	chr2A	105498159	105499055	-	64	38	30	19	30	24		2.4899	1.37296	1.5298	0.68607	1.02771	0.841617	1.17737	0.0402378	up	SAUR-like auxin-responsive protein family
TraesCS2A02G159500	chr2A	107218729	107220421	+	479	390	529	113	150	133		9.87352	7.46577	14.2924	2.16187	2.72256	2.4711	1.82071	1.67075e-15	up	Phytoene desaturase
TraesCS2A02G160100	chr2A	111410000	111413106	-	127	101	145	55	61	59		3.37032	2.48922	5.04368	1.3547	1.42543	1.41131	1.06645	0.000748306	up	Chaperone protein dnaJ
TraesCS2A02G161700	chr2A	114300142	114301571	-	1455	969	591	314	373	348		35.5075	21.9611	18.9041	7.11215	8.01522	7.65489	1.91937	1.11607e-14	up	Leucine-rich repeat protein kinase family protein
TraesCS2A02G162900	chr2A	115139845	115142305	-	783	633	721	317	348	352		25.2073	18.9252	30.4236	9.4719	9.8649	10.2143	1.16291	1.19657e-09	up	Copper-translocating P-type ATPase family protein, expressed
TraesCS2A02G166000	chr2A	118465040	118466008	-	45	28	6	14	17	10		1.62062	0.936486	0.283226	0.467963	0.539098	0.324618	1.52355	0.0258133	up	calmodulin-binding protein (DUF1645)
TraesCS2A02G166900	chr2A	119089791	119095772	-	153	105	97	79	52	64		2.13231	1.35901	1.77191	1.02188	0.638134	0.803973	1.08762	0.00812848	up	Receptor-like protein kinase
TraesCS2A02G168200	chr2A	121141338	121145857	-	643	597	740	175	179	181		8.99001	7.75169	13.561	2.27091	2.20369	2.28102	1.89386	1.02505e-31	up	Sucrose synthase
TraesCS2A02G169300	chr2A	124211446	124213855	-	2879	2056	1027	1004	1184	1118		69.3373	45.9856	32.4196	22.4426	25.1088	24.27	1.26791	3.49241e-09	up	Jasmonate-zim-domain protein
TraesCS2A02G170200	chr2A	125251161	125253229	-	268	174	265	79	86	74		5.86364	3.53554	7.59959	1.60426	1.65684	1.45937	1.57727	1.06634e-06	up	Adipocyte plasma membrane-associated protein
TraesCS2A02G171000	chr2A	126640678	126644046	+	183	103	65	57	80	68		5.3486	2.79576	2.49009	1.54624	2.05887	1.79143	1.1767	0.00678637	up	Alpha/beta-hydrolase superfamily protein
TraesCS2A02G172600	chr2A	129104160	129105853	-	78	54	85	32	38	27		2.76907	1.78036	3.95522	1.0544	1.18788	0.863985	1.13293	0.0121408	up	DUF2996 family protein
TraesCS2A02G174400	chr2A	133343280	133346585	-	70	65	51	39	33	36		1.46804	1.26598	1.40192	0.759134	0.609401	0.680526	1.00111	0.0111078	up	Alpha-1,4-glucan-protein synthase [UDP-forming] 1
TraesCS2A02G175000	chr2A	133670550	133672689	+	570	359	255	118	150	149		11.7216	6.85614	6.87327	2.2522	2.71614	2.76185	1.84898	1.92638e-09	up	COBRA-like protein
TraesCS2A02G177300	chr2A	136641029	136646937	-	920	777	836	318	346	328		20.4364	16.0292	24.3408	6.55629	6.76773	6.5674	1.45877	1.57501e-17	up	Alpha/beta hydrolase, putative
TraesCS2A02G177400	chr2A	136734317	136751044	+	59	42	90	15	20	18		2.03052	1.34239	4.05985	0.479138	0.606087	0.558381	1.61851	0.000823023	up	Dihydroflavonol-4-reductase
TraesCS2A02G177800	chr2A	137129182	137129890	+	214	102	128	32	47	44		10.5332	4.66252	8.25789	1.46188	2.03702	1.9521	2.06197	1.70879e-05	up	IgA FC receptor
TraesCS2A02G177900	chr2A	137131067	137131721	+	351	192	289	87	78	84		18.7008	9.50007	20.1819	4.30215	3.65928	4.03398	1.81757	9.10382e-07	up	IgA FC receptor
TraesCS2A02G178100	chr2A	137212718	137213406	+	300	153	264	69	75	68		15.1948	7.19679	17.5263	3.24367	3.34491	3.10446	1.79172	7.37639e-06	up	IgA FC receptor
TraesCS2A02G178200	chr2A	137229356	137229915	+	81	42	45	23	30	27		5.04767	2.43068	3.67561	1.33029	1.64618	1.5166	1.31688	0.0177118	up	IgA FC receptor
TraesCS2A02G178300	chr2A	137240283	137240639	+	125	68	87	23	36	26		12.219	6.17316	11.147	2.08673	3.09868	2.29087	1.88064	0.000157944	up	Hydroxyproline-rich glycoprotein family protein
TraesCS2A02G178400	chr2A	137256392	137256691	+	66	30	49	13	19	14		7.67744	3.24091	7.47102	1.40355	1.94615	1.46792	1.76143	0.00674963	up	Arf-GAP with SH3 domain, ANK repeat and PH domain-containing protein 1
TraesCS2A02G179000	chr2A	137936087	137936842	+	818	455	522	153	138	137		37.7594	19.5055	31.583	6.55506	5.60919	5.70026	2.26527	4.57289e-12	up	IgA FC receptor
TraesCS2A02G179100	chr2A	137942301	137943416	+	202	120	116	34	33	36		6.31656	3.48485	4.75444	0.986784	0.908642	1.01469	2.33585	5.92315e-09	up	IgA FC receptor
TraesCS2A02G179200	chr2A	137951211	137952375	+	456	240	239	77	79	82		13.6594	6.67655	9.38377	2.14078	2.08374	2.21403	2.24345	1.61591e-09	up	IgA FC receptor
TraesCS2A02G179300	chr2A	138084328	138085404	+	451	239	301	67	71	66		14.6135	7.19199	12.7837	2.01496	2.02575	1.92763	2.45345	3.21021e-11	up	IgA FC receptor
TraesCS2A02G179500	chr2A	138133652	138134089	-	62	31	40	7	7	9		4.93982	2.29379	4.17726	0.517644	0.491096	0.646345	2.71059	6.71071e-05	up	IgA FC receptor
TraesCS2A02G182300	chr2A	141505770	141510673	-	271	248	294	100	112	106		5.90337	5.01714	8.39441	2.02183	2.14832	2.08132	1.38865	5.06775e-11	up	tRNA guanosine-2'-O-methyltransferase
TraesCS2A02G182700	chr2A	142308066	142317170	+	401	308	262	174	175	176		7.00745	4.9985	6.00107	2.82214	2.69279	2.77224	1.11893	2.508e-06	up	WRKY transcription factor
TraesCS2A02G183100	chr2A	143027333	143029218	+	1038	767	907	275	272	271		31.0399	21.3006	35.5502	7.63254	7.16211	7.30456	1.82854	2.15617e-17	up	transmembrane protein
TraesCS2A02G183400	chr2A	143241086	143243557	+	140	125	125	61	73	65		4.59609	3.81104	5.37876	1.85868	2.11024	1.92343	1.09612	0.000118862	up	Mediator of RNA polymerase II transcription subunit 10
TraesCS2A02G185500	chr2A	146785884	146789212	+	9547	8271	5920	4024	4380	4235		178.354	143.499	144.961	69.7732	72.051	71.3136	1.1795	8.05024e-19	up	Tubulin alpha chain
TraesCS2A02G187200	chr2A	148869610	148871166	+	22054	15220	20062	6583	7901	7247		673.34	431.554	802.848	186.546	212.412	199.438	1.46966	7.94007e-12	up	Chlorophyll a-b binding protein, chloroplastic
TraesCS2A02G187900	chr2A	150487748	150489017	-	1745	1326	1514	380	426	405		59.8781	42.2561	68.0942	12.1024	12.8716	12.5265	2.03005	2.37308e-25	up	Geranylgeranyl pyrophosphate synthase
TraesCS2A02G189200	chr2A	155590011	155594345	+	526	430	458	196	204	200		6.67008	5.06392	7.61241	2.30683	2.27785	2.28601	1.3564	1.71295e-11	up	Mitochondrial transcription termination factor family protein
TraesCS2A02G190200	chr2A	156666712	156669046	+	190	146	136	26	32	30		4.79083	3.41888	4.49478	0.608477	0.710488	0.681837	2.61973	7.35674e-15	up	Kinase family protein
TraesCS2A02G191600	chr2A	158553345	158556004	+	983	561	579	161	210	176		20.2863	10.7519	15.6617	3.08382	3.81609	3.2739	2.19346	4.49894e-12	up	Transferase
TraesCS2A02G191700	chr2A	158589633	158592846	+	918	538	538	145	165	171		17.8473	9.7137	13.7095	2.61644	2.82464	2.99659	2.29208	5.24857e-14	up	Transferase
TraesCS2A02G193700	chr2A	161941544	161947293	+	444	373	234	195	225	200		5.58963	4.36096	3.86125	2.2785	2.49421	2.26951	1.0827	1.95024e-07	up	Formin-like protein
TraesCS2A02G193800	chr2A	161950161	161955929	-	2468	1966	2479	889	963	937		44.3268	32.7927	58.3591	14.8196	15.2299	15.1692	1.35488	2.04035e-15	up	Fatty-acid desaturase
TraesCS2A02G194400	chr2A	162413667	162418991	+	632	579	663	268	255	284		14.8921	12.6704	20.4769	5.86121	5.29088	6.03197	1.26636	4.16235e-14	up	UPF0553 protein
TraesCS2A02G194700	chr2A	163854665	163855477	-	31	24	21	6	6	7		1.33065	0.956726	1.1815	0.239039	0.226779	0.270834	2.21812	0.00182213	up	serine/arginine repetitive matrix-like protein
TraesCS2A02G194800	chr2A	164266981	164268547	+	110	86	72	39	58	46		2.44972	1.77867	2.10169	0.806126	1.13737	0.923389	1.14297	0.00293685	up	Pentatricopeptide repeat-containing protein
TraesCS2A02G197900	chr2A	168980629	168985035	-	3310	2677	3309	1098	1208	1161		90.5255	67.9931	118.618	27.8714	29.091	28.6205	1.474	1.48736e-19	up	Ribosome recycling factor
TraesCS2A02G198000	chr2A	169339150	169344295	+	3174	3119	2383	1369	1564	1444		110.875	101.185	109.11	44.3859	48.1076	45.4671	1.20494	5.71527e-30	up	Blue copper protein
TraesCS2A02G198700	chr2A	171076784	171079172	+	717	531	776	192	256	227		20.9912	14.4373	29.7777	5.21714	6.59943	5.99026	1.57647	5.91542e-11	up	Chaperonin-like RbcX protein
TraesCS2A02G199500	chr2A	171956891	171958411	+	292	250	255	57	86	63		12.7535	10.1405	14.5982	2.31066	3.30746	2.48022	2.08218	6.33503e-14	up	Basic-leucine zipper (bZIP) transcription factor family protein
TraesCS2A02G199800	chr2A	172525894	172529109	+	1190	972	1104	300	370	359		35.4032	26.8556	43.0503	8.28382	9.69274	9.62703	1.75773	2.16918e-20	up	Protein TIC 20, chloroplastic
TraesCS2A02G200900	chr2A	173798293	173799512	+	344	272	354	88	88	86		14.7297	10.8163	19.8678	3.4973	3.31794	3.31922	1.91806	3.52379e-15	up	Cytochrome c6
TraesCS2A02G202100	chr2A	176655467	176656258	+	7679	7958	5715	2104	2471	2308		338.355	325.646	330.063	86.0454	95.8717	91.6656	1.86403	2.03841e-85	up	Cell wall protein
TraesCS2A02G202300	chr2A	176671654	176677679	-	1003	729	988	362	348	347		21.3428	14.4062	27.5561	7.14944	6.52046	6.65551	1.39923	2.84199e-10	up	Peptidyl-prolyl cis-trans isomerase chloroplastic-like
TraesCS2A02G204800	chr2A	182283177	182284452	-	33553	22296	25921	8645	10023	9258		994.829	613.928	1007.35	237.901	261.676	247.421	1.69171	2.99523e-14	up	Chlorophyll a-b binding protein, chloroplastic
TraesCS2A02G204900	chr2A	182309367	182311184	-	1331	1514	280	510	497	506		25.5492	26.9898	7.04481	9.08623	8.4005	8.75492	1.58688	9.1711e-42	up	Organic cation/carnitine transporter
TraesCS2A02G205300	chr2A	183207180	183208162	-	1180	1085	951	403	443	420		41.8911	35.772	44.2519	13.2788	13.8482	13.4398	1.5214	9.49913e-28	up	Late embryogenesis abundant (LEA) hydroxyproline-rich glycoprotein family
TraesCS2A02G205400	chr2A	183514108	183515983	+	776	726	487	305	360	342		15.248	13.2483	12.5427	5.56242	6.22877	6.0573	1.25919	3.77328e-16	up	U-box domain-containing protein
TraesCS2A02G205500	chr2A	183549451	183552113	+	301	197	205	40	55	46		5.12397	3.11443	4.57409	0.631995	0.824426	0.705829	2.51284	2.56853e-13	up	Sugar transporter, putative
TraesCS2A02G206100	chr2A	185120045	185125077	+	4107	3105	3794	1575	1575	1561		103.858	72.9205	125.754	36.9665	35.0707	35.5811	1.30086	2.32631e-12	up	Protein THYLAKOID FORMATION1, chloroplastic
TraesCS2A02G206200	chr2A	185125696	185127138	+	27787	20086	25030	8735	10722	9566		716.7	481.13	846.191	209.109	243.512	222.397	1.41236	3.10574e-12	up	Chlorophyll a-b binding protein, chloroplastic
TraesCS2A02G206500	chr2A	185362486	185365009	-	274	146	183	58	49	51		4.23468	2.09554	3.70708	0.831977	0.66683	0.710464	2.10314	2.50273e-07	up	Laccase
TraesCS2A02G206800	chr2A	186399710	186407139	-	2431	1983	2333	820	890	818		67.0108	50.764	84.292	20.9791	21.6023	20.3243	1.48947	1.31365e-19	up	YGGT family protein
TraesCS2A02G207900	chr2A	187952035	187954260	-	6663	4966	5513	1976	2301	2155		133.556	92.4432	144.842	36.7617	40.6126	38.9354	1.54319	4.28459e-16	up	Cytochrome b6-f complex iron-sulfur subunit
TraesCS2A02G209800	chr2A	193875302	193877902	-	466	415	385	163	215	178		48.8355	40.3897	52.8837	15.8544	19.8398	16.814	1.34868	7.98377e-11	up	Mitochondrial pyruvate carrier
TraesCS2A02G210100	chr2A	194167697	194178882	-	244	238	115	131	133	121		2.72479	2.46828	1.68327	1.35778	1.30781	1.21795	1.00384	2.59983e-06	up	Cellulose synthase-like protein
TraesCS2A02G210400	chr2A	194471187	194474733	-	134	127	89	29	17	28		1.60973	1.41685	1.40136	0.32334	0.179823	0.303185	2.49555	9.04961e-11	up	Cellulose synthase-like protein
TraesCS2A02G210700	chr2A	194676321	194680347	+	395	258	206	34	41	38		4.76807	2.89227	3.2593	0.380924	0.435791	0.413458	3.2221	6.81774e-22	up	Cellulose synthase-like protein
TraesCS2A02G211000	chr2A	194953806	194953967	-	19	18	7	0	1	1		4.09291	3.60101	1.97646	0	0.189683	0.194169	4.89406	0.000874283	up	Ribosomal protein L2
TraesCS2A02G212200	chr2A	197088104	197089901	-	20	22	55	6	8	2		0.683593	0.698335	2.46401	0.190341	0.240773	0.0616169	2.07133	0.00885446	up	Basic helix-loop-helix (BHLH) Transcription Factor
TraesCS2A02G213508	chr2A	199028344	199031224	+	580	478	539	225	187	210		9.95109	7.6163	12.1211	3.58293	2.8251	3.24761	1.44839	3.16578e-11	up
TraesCS2A02G213600	chr2A	199100100	199105253	+	478	374	439	187	154	165		8.50636	6.18103	10.2398	3.08867	2.41316	2.64668	1.43483	3.76497e-09	up	Peptide chain release factor, putative
TraesCS2A02G214300	chr2A	200056679	200066549	-	821	646	824	355	371	380		24.9571	18.2372	32.8315	10.016	9.93059	10.4121	1.09311	2.92131e-08	up	Pentatricopeptide repeat-containing protein family
TraesCS2A02G215000	chr2A	202042180	202043575	-	23740	18106	21916	8250	9981	9042		734.455	520.212	888.704	236.893	271.899	252.145	1.30638	1.29885e-12	up	Oxygen-evolving enhancer protein 3-2, chloroplastic
TraesCS2A02G215100	chr2A	202047228	202050696	-	1351	797	638	222	266	238		20.954	11.48	12.9701	3.19579	3.6328	3.32729	2.25967	8.15446e-15	up	Beta-amylase
TraesCS2A02G215300	chr2A	202067032	202070146	-	72	46	38	1	13	3		1.11821	0.663471	0.773545	0.0144147	0.17778	0.0419966	3.50327	0.000296678	up	Beta-amylase
TraesCS2A02G218400	chr2A	205218513	205219121	-	54	51	32	26	19	22		3.09435	2.71406	2.40347	1.38281	0.958692	1.13632	1.32598	0.00523267	up	Late embryogenesis abundant (LEA) hydroxyproline-rich glycoprotein family
TraesCS2A02G218700	chr2A	205910871	205911831	+	70	47	25	13	10	9		2.54196	1.58504	1.18993	0.438154	0.319757	0.294588	2.55666	8.64784e-06	up	Glutathione S-transferase
TraesCS2A02G220600	chr2A	209205693	209209174	-	220	171	145	73	69	65		4.41994	3.19053	3.81833	1.36123	1.22065	1.17709	1.60192	3.06597e-08	up	Ras-related protein Rab-18
TraesCS2A02G221000	chr2A	209395283	209396541	-	2454	1997	2586	899	1036	957		72.6981	54.9414	100.413	24.7185	27.0245	25.5542	1.30824	5.52671e-15	up	Protein kinase family protein / ankyrin repeat family protein
TraesCS2A02G223600	chr2A	219149064	219150140	+	6141	4383	5576	1938	2119	2033		198.983	131.893	236.817	58.2835	60.4586	59.3769	1.47831	2.09768e-13	up	ATP synthase gamma chain
TraesCS2A02G225100	chr2A	227828980	227835633	-	1181	1022	1131	437	422	423		23.5239	18.9053	29.528	8.07894	7.40153	7.59455	1.46347	6.45677e-20	up	Methionine aminopeptidase
TraesCS2A02G225300	chr2A	229672023	229673249	+	575	456	491	179	198	196		16.3537	12.0445	18.3038	4.72515	4.95865	5.02467	1.53326	3.54421e-13	up	Lon protease
TraesCS2A02G226800	chr2A	236827327	236834045	-	965	758	960	337	329	323		45.8177	33.4233	59.7433	14.8508	13.7547	13.8233	1.48581	3.48364e-14	up	Peptidylprolyl isomerase
TraesCS2A02G230100	chr2A	262573269	262577316	+	241	218	240	114	88	102		2.15483	1.81019	2.81266	0.946049	0.69283	0.822048	1.2735	6.75349e-07	up	Receptor-like kinase
TraesCS2A02G231600	chr2A	271909726	271912201	-	157	132	137	38	64	61		3.04045	2.37403	3.47753	0.683024	1.09136	1.06481	1.51395	1.92379e-05	up	WAT1-related protein
TraesCS2A02G234900	chr2A	288987431	288989171	-	1801	1290	1911	612	648	648		54.5102	36.26	75.8118	17.1921	17.2698	17.6783	1.38447	6.07277e-11	up	Ribose-5-phosphate isomerase A
TraesCS2A02G237200	chr2A	309687612	309691951	-	1373	1020	1124	497	564	514		35.8103	24.7065	38.4251	12.0312	12.9529	12.0838	1.29168	4.7778e-10	up	Tetratricopeptide repeat protein 1
TraesCS2A02G239200	chr2A	329686994	329705572	-	3987	3409	3710	1457	1314	1396		42.188	33.4999	51.4551	14.3092	12.243	13.3147	1.50981	5.45613e-22	up	Polyribonucleotide nucleotidyltransferase, putative
TraesCS2A02G241300	chr2A	335828438	335828914	-	78	72	118	31	19	31		5.7065	4.89194	11.3154	2.10499	1.22399	2.04427	1.56649	0.000198355	up	30S ribosomal protein S3, chloroplastic
TraesCS2A02G246200	chr2A	360428438	360436954	-	1486	1252	1434	696	713	714		26.6757	20.8725	33.741	11.5963	11.2703	11.5531	1.05078	3.79551e-11	up	Proline--tRNA ligase
TraesCS2A02G246900	chr2A	362432976	362455700	-	1348	1119	1366	513	450	488		13.6511	10.524	18.1318	4.8218	4.01273	4.45451	1.44818	2.50898e-15	up	Valine--tRNA ligase
TraesCS2A02G247100	chr2A	364480914	364482047	+	76	57	93	26	18	18		2.92738	2.03898	4.69526	0.929506	0.610502	0.624942	1.7835	0.000117402	up	Alpha/beta-Hydrolases superfamily protein
TraesCS2A02G247300	chr2A	365284065	365285879	-	44822	33041	39803	16436	18258	17142		904.669	619.334	1052.99	307.899	324.49	311.862	1.27557	1.08335e-11	up	Oxygen-evolving enhancer protein 1
TraesCS2A02G248800	chr2A	372734382	372737548	-	2221	1881	1394	921	1012	967		38.3699	30.179	31.5658	14.7678	15.3947	15.0581	1.18481	7.54001e-15	up	Fasciclin-like arabinogalactan protein
TraesCS2A02G249600	chr2A	376076771	376080353	+	3790	2846	3088	848	890	911		92.0399	64.1867	98.2937	19.1138	19.0316	19.9415	2.01216	8.53994e-27	up	RNA-binding protein
TraesCS2A02G250800	chr2A	378849885	378853653	-	1858	1400	1934	716	787	792		42.4342	29.6942	57.8946	15.1774	15.8268	16.3041	1.1931	1.18807e-09	up	Peroxisomal (S)-2-hydroxy-acid oxidase
TraesCS2A02G251800	chr2A	382807166	382811070	+	71	60	39	25	36	27		1.28446	1.00806	0.924778	0.419773	0.573473	0.440278	1.2597	0.00406004	up	Non-specific serine/threonine protein kinase
TraesCS2A02G252600	chr2A	384330542	384331485	-	12854	9205	12479	4384	5317	4800		528.353	351.385	672.322	167.252	192.443	177.84	1.29562	3.40662e-10	up	Photosystem I reaction center subunit psaK
TraesCS2A02G252900	chr2A	384877711	384890995	+	294	267	189	132	98	103		3.24679	2.73836	2.73577	1.35299	0.952976	1.02529	1.4309	5.88384e-08	up	WPP domain-associated protein
TraesCS2A02G253300	chr2A	385332323	385333669	+	40	38	29	0	0	0		2.38615	2.10521	2.2675	0	0	0	7.82367	4.20673e-08	up	Cyclin-H1-1
TraesCS2A02G254100	chr2A	387039470	387042354	-	253	269	372	101	121	112		6.00207	5.92661	11.5674	2.2239	2.52764	2.39498	1.32337	1.33621e-11	up	Aldo/keto reductase family-like protein
TraesCS2A02G254600	chr2A	387775955	387776908	+	21602	16259	19837	7738	9091	8424		966.48	675.563	1163.29	321.323	358.146	339.719	1.273	6.65863e-12	up	Oxygen-evolving enhancer protein 2-1, chloroplastic
TraesCS2A02G255500	chr2A	390887201	390889322	-	453	242	498	101	108	102		8.03688	3.98729	11.5806	1.66312	1.68718	1.63114	1.85538	1.60227e-07	up	Laccase
TraesCS2A02G258600	chr2A	406662506	406663756	+	114	89	68	20	40	31		3.45339	2.50383	2.69999	0.562322	1.06697	0.846457	1.8484	3.1321e-05	up	Blue copper protein
TraesCS2A02G259500	chr2A	407739279	407742701	-	63	63	66	26	30	23		1.22209	1.13495	1.6781	0.468112	0.512428	0.402154	1.35355	0.000816889	up	Sugar transporter, putative
TraesCS2A02G262700	chr2A	414988849	414994598	+	1537	1304	1667	473	482	458		24.0418	18.9428	34.1776	6.86703	6.63881	6.45746	1.69116	2.01426e-26	up	Aspartyl/glutamyl-tRNA(Asn/Gln) amidotransferase subunit B
TraesCS2A02G263000	chr2A	416007486	416010239	+	149	130	152	70	73	79		2.31717	1.87753	3.09832	1.01037	0.999638	1.10739	1.01201	0.000267635	up	Pentatricopeptide repeat-containing protein
TraesCS2A02G263700	chr2A	418807451	418809688	+	233	185	215	101	87	80		3.6332	2.67904	4.39424	1.46173	1.19454	1.12441	1.32416	3.5415e-06	up	peptidylprolyl cis/trans isomerase, NIMA-interacting 1
TraesCS2A02G267200	chr2A	425869392	425870048	-	72	80	37	10	24	16		4.58507	4.73125	3.08835	0.591053	1.34578	0.918407	2.2873	6.61225e-06	up	Phytosulfokines 3
TraesCS2A02G268100	chr2A	430481749	430482382	-	60	58	68	36	21	27		4.74795	4.26242	7.05303	2.64406	1.46327	1.92584	1.16555	0.0136201	up	Epidermal patterning factor-like protein, putative
TraesCS2A02G268800	chr2A	432591407	432593021	+	161	100	164	62	68	66		3.72085	2.1463	4.96789	1.32991	1.3838	1.37487	1.1041	0.00320797	up	Pyridoxal 5'-phosphate synthase subunit PdxS
TraesCS2A02G269400	chr2A	434984367	434986371	+	1594	1545	1215	737	886	786		41.4814	37.3393	41.4431	17.8011	20.3024	18.437	1.06382	3.174e-16	up	CASP-like protein
TraesCS2A02G272000	chr2A	445331562	445336458	+	960	755	849	303	328	313		28.8806	21.0938	33.4776	8.46042	8.68878	8.48754	1.54738	1.4591e-15	up	Methionine-tRNA ligase, putative
TraesCS2A02G272400	chr2A	445752512	445770331	-	2659	1938	2440	952	899	924		27.5512	18.6487	33.1377	9.15529	8.2022	8.6297	1.41491	5.67075e-12	up	Protein kinase family protein
TraesCS2A02G272500	chr2A	446019777	446020454	-	341	258	279	120	115	106		17.5517	12.3327	18.8226	5.73269	5.21208	4.91781	1.49807	8.57285e-09	up	Preprotein translocase subunit SECE1
TraesCS2A02G274000	chr2A	448500176	448509220	-	487	376	361	232	231	225		11.4676	8.22255	11.142	5.07046	4.78968	4.77562	1.01223	7.48124e-06	up	Carboxypeptidase
TraesCS2A02G275600	chr2A	454690233	454693571	+	411	283	282	129	138	137		7.11451	4.54949	6.39829	2.07256	2.10345	2.1376	1.46952	9.49241e-08	up	Basic helix-loop-helix transcription factor
TraesCS2A02G276700	chr2A	457440707	457441030	-	38	36	25	6	12	8		4.09291	3.60101	3.52939	0.59981	1.1381	0.776677	2.1939	0.00053634	up	reticulata-like protein, putative (DUF3411)
TraesCS2A02G277000	chr2A	457941499	457944540	-	691	566	689	280	252	295		9.52375	7.24469	12.4469	3.5818	3.0583	3.66483	1.28711	3.76865e-10	up	Pentatricopeptide repeat-containing protein
TraesCS2A02G277600	chr2A	459799862	459800567	+	59	41	31	19	30	24		2.91636	1.88211	2.00846	0.871678	1.30575	1.06931	1.14497	0.0326594	up	RALF
TraesCS2A02G280500	chr2A	468498210	468500916	-	968	706	912	227	257	245		18.2106	12.3347	22.4883	3.96359	4.25728	4.15449	1.88781	1.87513e-17	up	Violaxanthin de-epoxidase
TraesCS2A02G281100	chr2A	469786530	469792925	+	369	329	379	150	124	137		10.1315	8.38914	13.6395	3.82255	2.99791	3.39055	1.44416	3.95767e-11	up	Alpha/beta-Hydrolases superfamily protein
TraesCS2A02G281400	chr2A	470235125	470246952	-	382	301	326	140	164	150		6.34499	4.64309	7.09736	2.15829	2.39862	2.24575	1.27551	4.89813e-08	up	Small ribosomal subunit biogenesis GTPase RsgA
TraesCS2A02G282600	chr2A	473600695	473601027	+	58	59	37	21	38	28		6.07823	5.74215	5.08233	2.0426	3.50657	2.6449	1.11116	0.0199934	up	Chaperone protein dnaJ-related
TraesCS2A02G282800	chr2A	474306659	474310414	+	301	263	235	129	122	136		15.3794	12.4796	15.7381	6.11753	5.48886	6.26345	1.22509	3.45452e-08	up	UPF0250 protein mma_3250
TraesCS2A02G285300	chr2A	480648719	480650958	+	514	381	148	141	142	133		10.0264	6.9021	3.78405	2.5528	2.43905	2.3385	1.79188	6.93307e-13	up	Bifunctional uridylyltransferase/uridylyl-removing enzyme
TraesCS2A02G285900	chr2A	485260674	485263481	+	400	268	79	19	24	25		8.64333	5.3781	2.23748	0.381056	0.456648	0.486926	3.9872	1.26938e-27	up	Glycerophosphodiester phosphodiesterase
TraesCS2A02G287300	chr2A	489961926	489969143	-	11406	9804	10987	5667	5614	5663		148.08	118.206	186.963	68.2859	64.178	66.2694	1.00707	2.96798e-13	up	Chloroplast ATP-dependent Clp protease chaperone protein
TraesCS2A02G288900	chr2A	497013489	497015025	-	285	219	109	89	96	101		7.7099	5.50201	3.86493	2.23464	2.28678	2.46279	1.50351	2.97209e-08	up	Heavy metal transport/detoxification superfamily protein
TraesCS2A02G291500	chr2A	502327203	502335796	-	195	164	147	88	87	88		4.10187	3.20379	4.053	1.71808	1.61145	1.66852	1.13168	1.56942e-05	up	Initiation factor 4F subunit (DUF1350)
TraesCS2A02G292000	chr2A	502933616	502935332	+	609	354	262	234	237	230		12.3777	6.6819	6.97969	4.41421	4.24151	4.2136	1.15091	0.000358933	up	Arogenate dehydratase
TraesCS2A02G292400	chr2A	503630725	503632743	-	2307	2431	1888	764	915	865		39.8754	39.0225	42.7731	12.2564	13.926	13.4764	1.577	7.79453e-46	up	Cytochrome P450
TraesCS2A02G294200	chr2A	505333880	505335817	-	348	257	157	126	100	132		7.53369	5.16696	4.45492	2.5317	1.90624	2.57576	1.44141	1.37312e-06	up	Purple acid phosphatase
TraesCS2A02G296400	chr2A	510301526	510302671	+	8966	6457	8702	3096	3740	3433		362.982	242.767	461.761	116.332	133.324	125.274	1.27697	4.84247e-10	up	Photosystem I subunit O
TraesCS2A02G296800	chr2A	510948127	510949727	+	45	26	38	9	8	7		1.58946	0.852871	1.75927	0.295048	0.248815	0.222862	2.25497	0.000821317	up	HVA22-like protein
TraesCS2A02G297300	chr2A	511115945	511116741	+	923	722	817	289	297	302		54.5014	39.5928	63.2324	15.8386	15.4423	16.0737	1.57508	1.44393e-15	up	FAM210B-like protein
TraesCS2A02G297500	chr2A	511474142	511477203	+	14738	12220	14377	5224	6269	5744		468.841	361.02	599.469	154.242	175.604	164.704	1.33165	1.8803e-17	up	Peroxiredoxin
TraesCS2A02G297700	chr2A	511922209	511924396	-	6532	5360	4397	1669	1958	1793		139.933	106.638	123.464	33.1851	36.9347	34.6222	1.81998	2.6536e-30	up	Late embryogenesis abundant (LEA) hydroxyproline-rich glycoprotein family
TraesCS2A02G298600	chr2A	514231854	514233503	+	551	449	302	214	238	227		11.6536	8.8192	8.37198	4.20085	4.43237	4.32751	1.24366	1.08538e-09	up	U-box domain containing protein
TraesCS2A02G300200	chr2A	515959001	515961447	+	614	539	547	231	271	280		17.3921	14.179	20.3087	6.07307	6.7593	7.14896	1.24406	1.85572e-11	up	Plastid-lipid associated protein PAP / fibrillin family protein
TraesCS2A02G301400	chr2A	516431605	516432518	+	92	50	76	23	40	36		3.51265	1.77293	3.8034	0.815059	1.3448	1.23894	1.21863	0.0257996	up	Disease resistance protein (TIR-NBS-LRR class) family
TraesCS2A02G303400	chr2A	520312953	520315413	-	1438	1156	1460	451	526	499		41.8188	31.2208	55.6515	12.1731	13.4694	13.0802	1.49995	1.05523e-16	up	GrpE protein homolog
TraesCS2A02G304200	chr2A	522568406	522572654	-	321	181	301	56	48	46		4.62132	2.41999	5.67988	0.748277	0.608487	0.596927	2.4343	1.122e-10	up	Neutral/alkaline invertase
TraesCS2A02G305800	chr2A	526063813	526065186	+	681	531	568	165	141	157		25.309	18.3272	27.6686	5.69148	4.6142	5.25932	2.07219	1.07533e-19	up	PsbP domain protein
TraesCS2A02G306100	chr2A	526344388	526346178	-	57	60	58	29	36	28		1.71184	1.67345	2.28311	0.808349	0.952005	0.757962	1.01083	0.0139069	up	Glutathione S-transferase
TraesCS2A02G306300	chr2A	526741295	526742524	-	310	332	277	147	170	154		9.43997	9.38902	11.0561	4.1547	4.55834	4.227	1.12564	3.45421e-10	up	Glutamate-1-semialdehyde 2,1-aminomutase 1
TraesCS2A02G307300	chr2A	528116438	528119387	-	817	668	819	287	280	297		21.2453	16.1321	27.9149	6.92686	6.41133	6.96145	1.46528	6.81214e-15	up	Ribosome maturation factor RimP
TraesCS2A02G309600	chr2A	532859077	532865674	+	316	286	255	137	179	154		5.07482	4.26553	5.36767	2.04206	2.53126	2.22924	1.04101	2.35471e-06	up	Acyl-CoA N-acyltransferase isoform 2
TraesCS2A02G309700	chr2A	532865797	532867753	-	325	315	140	131	152	140		16.2256	14.605	9.16128	6.07018	6.68204	6.30009	1.27847	5.00786e-11	up	Response regulator
TraesCS2A02G310900	chr2A	534619275	534623209	+	307	272	359	133	131	155		8.34386	6.86548	12.7889	3.35501	3.13508	3.79719	1.14844	1.69491e-07	up	Glutathione S-transferase family protein
TraesCS2A02G311700	chr2A	535414009	535419650	-	533	474	657	255	237	238		8.11533	6.7024	13.1116	3.60357	3.17743	3.26631	1.14521	1.84176e-10	up	60 kDa chaperonin
TraesCS2A02G313500	chr2A	537963265	537967712	-	3220	2476	3060	728	813	768		57.1565	40.8163	71.1939	11.9938	12.7072	12.2878	1.99003	5.21571e-28	up	3-oxoacyl-[acyl-carrier-protein] synthase
TraesCS2A02G313900	chr2A	538367033	538367623	-	266	212	182	77	116	101		15.7068	11.6256	14.086	4.21998	6.03133	5.37563	1.38973	2.50294e-06	up	organic solute transporter ostalpha protein (DUF300)
TraesCS2A02G314900	chr2A	539970615	539972656	+	506	447	465	184	189	185		8.64746	7.09445	10.416	2.91856	2.84413	2.84978	1.45447	9.81613e-16	up	Pentatricopeptide repeat-containing protein
TraesCS2A02G315800	chr2A	541775824	541778034	+	398	332	239	129	139	130		8.01453	6.20878	6.30819	2.41101	2.46467	2.35961	1.5592	6.31663e-13	up	Glutamate decarboxylase
TraesCS2A02G317000	chr2A	542648355	542654469	+	800	630	653	352	365	356		11.4277	8.35765	12.2263	4.66688	4.59105	4.58376	1.0998	2.66904e-08	up	Zeaxanthin epoxidase, chloroplastic
TraesCS2A02G320300	chr2A	549681657	549683702	-	652	555	506	256	274	261		16.5598	13.091	16.8449	6.03477	6.12783	5.97516	1.29335	6.57174e-13	up	Restriction endonuclease, type II-like protein
TraesCS2A02G321300	chr2A	550873024	550875791	+	53	19	0	4	14	7		1.59445	0.530839	0	0.111689	0.370862	0.189817	2.23994	0.0271178	up	Short-chain dehydrogenase/reductase 3
TraesCS2A02G324500	chr2A	554519777	554520845	-	112	82	100	17	29	24		4.10127	2.78861	4.79968	0.577781	0.935078	0.792162	2.16101	4.46711e-07	up	Methyltransferase, putative
TraesCS2A02G328700	chr2A	560771998	560772528	+	90	74	72	28	40	32		5.91482	4.51652	6.20216	1.70793	2.31477	1.89562	1.39991	0.000372455	up	nuclear RNA polymerase D1A
TraesCS2A02G330600	chr2A	563202402	563203119	+	309	225	224	80	99	81		15.0185	10.1561	14.2702	3.60888	4.23695	3.54859	1.72712	1.86826e-09	up	DNA-directed RNA polymerase subunit
TraesCS2A02G334000	chr2A	567735196	567736166	+	3549	4253	3261	1947	2099	2034		139.629	155.396	168.164	71.0967	72.7163	72.1312	1.03525	3.13194e-25	up	MLP protein
TraesCS2A02G334500	chr2A	568306857	568314163	-	444	377	399	185	207	186		6.11704	4.82362	7.20515	2.36561	2.51118	2.3098	1.19031	2.46966e-09	up	ATP-dependent zinc metalloprotease FtsH
TraesCS2A02G337600	chr2A	571147779	571149443	+	313	230	320	101	109	100		8.82302	6.02108	11.8232	2.64246	2.70551	2.54083	1.4958	1.93014e-08	up	Transmembrane protein, putative
TraesCS2A02G338100	chr2A	572479123	572480776	-	6729	5485	6551	1973	2204	2133		251.958	190.734	321.512	68.5675	72.6672	71.9897	1.63877	1.13824e-25	up	30S ribosomal protein 3, chloroplastic
TraesCS2A02G338600	chr2A	572706473	572708153	-	264	230	275	105	103	100		6.96366	5.63423	9.50776	2.57061	2.39233	2.37758	1.36355	1.77408e-09	up	Amino acid transporter, putative
TraesCS2A02G338800	chr2A	572746865	572748390	-	227	210	184	65	68	66		5.89414	5.06392	6.26215	1.56647	1.55472	1.54469	1.81605	2.53579e-14	up	Amino acid transporter, putative
TraesCS2A02G339400	chr2A	573368249	573379701	-	513	416	463	255	230	243		11.189	8.42636	13.2363	5.16211	4.41724	4.77729	1.03483	1.38764e-06	up	Serine protease
TraesCS2A02G341800	chr2A	578386118	578394059	-	1058	857	841	505	514	482		23.4273	17.6235	24.4087	10.3787	10.0219	9.62025	1.03599	1.57339e-08	up	Lipoyl synthase
TraesCS2A02G342000	chr2A	578653630	578655455	+	43	44	21	16	12	13		3.4027	3.23356	2.17814	1.17514	0.836153	0.927258	1.76194	0.00107466	up	Iron-sulfur cluster repair protein ScdA
TraesCS2A02G342600	chr2A	579615762	579617095	-	21487	15748	21031	7074	7882	7527		618.681	421.104	793.711	189.047	199.837	195.351	1.41659	7.79223e-14	up	Chlorophyll a-b binding protein, chloroplastic
TraesCS2A02G344400	chr2A	581577209	581578211	+	338	259	365	87	113	108		13.3582	9.50618	18.9076	3.19129	3.93243	3.84732	1.64279	3.98555e-10	up	Photosynthetic NDH subcomplex L 3
TraesCS2A02G344600	chr2A	581941117	581942597	+	26055	18596	23348	8161	8775	8285		753.941	499.734	885.539	219.181	223.585	216.093	1.51306	1.59605e-14	up	Glyceraldehyde-3-phosphate dehydrogenase
TraesCS2A02G347400	chr2A	585740152	585742392	-	283	249	177	115	107	109		4.57645	3.73951	3.75169	1.72605	1.52361	1.58881	1.36596	1.98941e-09	up	Kinase family protein
TraesCS2A02G348500	chr2A	587271322	587276807	-	936	623	845	384	367	362		7.71651	4.76987	9.1309	2.93826	2.66416	2.69002	1.17505	4.72379e-06	up	Phosphoglycolate phosphatase
TraesCS2A02G348700	chr2A	587441551	587445126	+	1400	1050	1192	513	585	581		29.5741	20.599	33.0044	10.0581	10.8815	11.0627	1.23325	1.87126e-09	up	cDNA clone:001-108-A06, full insert sequence
TraesCS2A02G352000	chr2A	592689857	592693445	+	3640	3631	2454	1669	1756	1700		49.9515	46.275	44.1401	21.2577	21.2188	21.028	1.18441	3.08515e-38	up	Cytochrome b561 and DOMON domain-containing protein
TraesCS2A02G352800	chr2A	593443073	593447001	+	3531	2443	2328	882	977	909		50.4598	32.4224	43.6056	11.6985	12.294	11.7088	1.79986	8.71076e-17	up	Endoglucanase
TraesCS2A02G352900	chr2A	593487294	593488146	-	81	50	24	16	32	21		3.31382	1.89971	1.28697	0.607545	1.15277	0.774401	1.62169	0.00493694	up	RING/U-box superfamily protein
TraesCS2A02G353100	chr2A	593508789	593510196	+	1793	1723	1656	760	1041	887		44.4397	39.6597	53.7976	17.4831	22.7191	19.816	1.07128	1.01216e-10	up	Fasciclin-like arabinogalactan protein
TraesCS2A02G353900	chr2A	594579959	594581671	+	316	170	224	85	115	102		6.85795	3.42633	6.37187	1.71214	2.19763	1.99531	1.38392	0.000419026	up	CONSTANS-like protein
TraesCS2A02G355600	chr2A	598615636	598617296	-	380	310	344	157	143	135		10.5163	7.96734	12.4781	4.03266	3.48469	3.36755	1.34852	7.06206e-09	up	Photosystem II reaction center PsbP family protein
TraesCS2A02G355800	chr2A	598641041	598642773	-	1456	893	854	192	213	224		36.1899	20.6135	27.8225	4.42936	4.66182	5.01853	2.59385	6.46549e-21	up	Peroxidase
TraesCS2A02G356000	chr2A	599165851	599168196	-	502	482	381	240	205	218		8.58751	7.65744	8.54279	3.81056	3.08792	3.36141	1.24821	1.05146e-11	up	Glycine cleavage system H protein
TraesCS2A02G356200	chr2A	600528382	600530175	-	112	71	48	46	43	43		2.17866	1.28263	1.22384	0.830506	0.736527	0.753949	1.16	0.00704347	up	BTB/POZ domain-containing protein
TraesCS2A02G359500	chr2A	603545891	603547668	+	1478	921	1030	103	144	128		29.0092	16.7878	26.4978	1.87635	2.48871	2.26451	3.37237	1.8269e-31	up	Leucine-rich repeat protein kinase family protein
TraesCS2A02G362200	chr2A	606674389	606675908	-	174	130	193	52	62	53		4.95282	3.43653	7.20065	1.37379	1.55398	1.35982	1.55143	7.59408e-07	up	Protein LOW PSII ACCUMULATION 1, chloroplastic
TraesCS2A02G362800	chr2A	607481662	607483729	-	324	275	322	106	109	101		12.6333	9.9581	16.4565	3.8361	3.74237	3.54972	1.60573	5.50539e-13	up	Ubiquinone/menaquinone biosynthesis methyltransferase
TraesCS2A02G364400	chr2A	608250036	608252252	+	1118	778	587	267	308	281		26.1322	16.8883	17.9839	5.7924	6.33919	5.92028	1.83729	1.08612e-14	up	PURPLE ACID PHOSPHATASE family protein
TraesCS2A02G365000	chr2A	608871057	608872541	+	44	40	17	12	16	14		1.034	0.872972	0.523634	0.261735	0.331083	0.29655	1.68319	0.002019	up	Ammonium transporter
TraesCS2A02G365400	chr2A	610115198	610117224	-	552	430	487	141	225	185		20.7804	15.0333	24.03	4.92659	7.4584	6.27751	1.52415	2.78356e-08	up	Ubiquinone/menaquinone biosynthesis methyltransferase
TraesCS2A02G365600	chr2A	610234856	610238291	-	602	587	579	378	253	314		9.83072	8.90226	12.3931	5.72921	3.63797	4.6219	1.00668	5.48175e-05	up	BTB/POZ domain-containing protein
TraesCS2A02G365800	chr2A	610643068	610662000	+	32	25	31	6	8	4		0.999748	0.72536	1.26944	0.173982	0.22008	0.112643	2.34927	0.00109553	up	Basic helix-loop-helix (BHLH) DNA-binding superfamily
TraesCS2A02G368300	chr2A	611939210	611941919	-	67	59	87	29	19	18		2.45344	2.00644	4.17572	0.985626	0.612637	0.594122	1.61111	0.000479993	up	ATP-dependent DNA helicase DDM1
TraesCS2A02G368900	chr2A	612081984	612088225	-	61	49	63	31	33	23		1.01562	0.757655	1.37485	0.479046	0.4838	0.345169	1.0224	0.0273566	up	O-glucosyltransferase rumi
TraesCS2A02G369800	chr2A	612418459	612422480	+	3798	3541	2190	1790	2090	1935		103.466	89.5867	78.1988	45.2596	50.1349	47.5147	1.01864	9.64749e-17	up	Remorin
TraesCS2A02G371100	chr2A	613688405	613690142	-	196	125	103	53	72	51		5.40276	3.19995	3.72142	1.35597	1.7476	1.26716	1.55994	5.88654e-05	up	Short chain dehydrogenase/reductase
TraesCS2A02G372300	chr2A	615119948	615120988	-	18	8	28	2	3	2		1.97533	0.815323	4.0275	0.203709	0.289893	0.197833	2.59069	0.0176167	up	sequence-specific DNA binding transcription factor ATNDX
TraesCS2A02G374300	chr2A	617435243	617439916	-	370	348	356	142	202	178		18.659	16.2982	23.5315	6.64645	8.96991	8.09114	1.14395	2.38305e-07	up	UPF0426 protein, chloroplastic
TraesCS2A02G374600	chr2A	617638957	617642584	-	1774	1517	1600	710	770	743		43.6587	34.6718	51.6118	16.2177	16.6862	16.4819	1.25008	1.24253e-16	up	Ribosomal RNA small subunit methyltransferase J
TraesCS2A02G375100	chr2A	617730694	617732175	+	143	163	77	43	44	42		3.6267	3.83916	2.55963	1.01218	0.982601	0.960122	1.92264	8.52774e-12	up	GRAM domain-containing protein / ABA-responsive
TraesCS2A02G375200	chr2A	617812779	617814161	+	142	139	109	52	55	54		3.83548	3.48674	3.85895	1.30361	1.30811	1.3147	1.48346	5.71405e-08	up	GRAM domain-containing protein / ABA-responsive protein-related
TraesCS2A02G375800	chr2A	618040526	618041724	-	121	81	104	23	22	21		3.52176	2.18944	3.96752	0.621321	0.563828	0.550929	2.30182	4.09017e-08	up	Sulfotransferase
TraesCS2A02G376400	chr2A	618989194	618998767	+	51	74	20	26	21	33		1.03295	1.39192	0.530945	0.48876	0.374522	0.602455	1.31334	0.0076353	up	UDP-glycosyltransferase
TraesCS2A02G376600	chr2A	619197034	619198324	+	165	139	143	78	71	78		7.46832	5.84288	8.48373	3.27678	2.82974	3.18226	1.1034	9.45807e-05	up	E3 ubiquitin-protein ligase, putative (DUF177)
TraesCS2A02G377000	chr2A	619613327	619617459	+	195	174	159	91	107	90		4.94549	4.09824	5.28547	2.14205	2.38951	2.0574	1.04047	3.69314e-05	up	Patatin
TraesCS2A02G377100	chr2A	619618878	619623081	-	149	106	78	33	34	39		3.00736	1.98691	2.0635	0.618196	0.604264	0.709521	1.9538	1.55917e-07	up	Pectin acetylesterase
TraesCS2A02G377200	chr2A	619624164	619628174	-	51	35	57	16	17	17		0.875871	0.558227	1.28309	0.255037	0.25708	0.263161	1.46976	0.00524758	up	Yellow stripe-like transporter 12
TraesCS2A02G378200	chr2A	621036081	621037922	+	49	31	105	9	11	10		0.928325	0.54543	2.60738	0.158256	0.183504	0.170768	2.10486	0.000167315	up	Glycosyltransferase
TraesCS2A02G378400	chr2A	621264737	621274068	-	638	482	346	158	172	164		14.552	10.2099	10.344	3.34482	3.45446	3.37169	1.86789	2.52995e-16	up	Alpha/beta-Hydrolases superfamily protein
TraesCS2A02G378700	chr2A	621481684	621482668	-	286	217	231	81	93	94		11.1267	7.84033	11.7794	2.92482	3.18591	3.29633	1.59526	3.43898e-09	up	Oxygen-evolving enhancer protein 3-2, chloroplastic
TraesCS2A02G379300	chr2A	622456333	622456863	+	471	270	279	71	99	91		34.6766	18.4609	26.9235	4.85163	6.418	6.03891	2.20191	5.58073e-10	up	Leguminosin group485 secreted peptide
TraesCS2A02G379800	chr2A	622745716	622748142	-	1560	1141	1068	573	719	643		45.1784	30.6878	40.5405	15.4019	18.3352	16.7849	1.17106	1.23039e-07	up	Aquaporin
TraesCS2A02G379900	chr2A	622851565	622853991	-	440	272	272	100	130	117		10.6928	6.13877	8.66402	2.25555	2.78184	2.56287	1.73079	8.0322e-08	up	Aquaporin
TraesCS2A02G380500	chr2A	623941108	623946240	-	2505	1966	988	1087	1145	1077		60.3299	43.9726	31.1884	24.2979	24.2817	23.3799	1.12025	3.75689e-10	up	Transporter-related family protein
TraesCS2A02G382700	chr2A	627511053	627514324	-	1130	1037	407	306	323	331		22.6633	19.3151	10.6992	5.69612	5.70422	5.98376	1.85646	3.42226e-36	up	L-allo-threonine aldolase
TraesCS2A02G384200	chr2A	628749472	628751500	-	849	674	826	192	250	210		24.9393	18.387	31.803	5.2347	6.46646	5.5603	1.91172	4.80942e-19	up	plastid transcriptionally active 5
TraesCS2A02G384600	chr2A	630077994	630090605	+	1488	768	1	524	645	577		25.2197	12.0885	0.0222151	8.24294	9.62601	8.81486	1.06813	0.00227198	up	Beta-glucosidase, putative
TraesCS2A02G384700	chr2A	630091590	630093035	-	692	505	659	235	255	237		25.7727	17.467	32.17	8.12336	8.36264	7.95618	1.40724	8.40415e-10	up	Enolase
TraesCS2A02G387000	chr2A	632624987	632629836	-	10318	7746	10496	2967	3075	2951		133.707	93.2198	178.276	35.6852	35.0874	34.469	1.69342	8.49916e-21	up	Elongation factor G
TraesCS2A02G387800	chr2A	633490192	633491728	+	831	582	705	199	211	214		29.6521	19.2864	32.9728	6.59055	6.62959	6.88289	1.86795	7.13035e-15	up	NAD(P)H-quinone oxidoreductase subunit M
TraesCS2A02G388900	chr2A	636921932	636926354	-	872	926	951	395	480	432		16.7846	16.5531	23.9932	7.05678	8.13554	7.49517	1.13976	8.59114e-18	up	Aldehyde dehydrogenase
TraesCS2A02G389100	chr2A	637221903	637223652	-	83	65	54	34	51	32		1.65514	1.20377	1.41143	0.629286	0.895519	0.575185	1.02743	0.0229976	up	Kinase family protein
TraesCS2A02G389200	chr2A	637677414	637681950	-	1962	2234	1658	949	1031	974		19.12	20.2184	21.178	8.58359	8.84702	8.5556	1.18323	8.19944e-34	up	Trihelix transcription factor GT-2
TraesCS2A02G389500	chr2A	638033720	638036023	+	69	81	58	41	40	38		1.94658	2.12218	2.14468	1.07355	0.993649	0.966295	1.00956	0.00512246	up	Ubiquitin-specific protease family C19-related protein
TraesCS2A02G390100	chr2A	639055850	639057916	+	35	48	47	18	21	19		0.724443	0.922679	1.2751	0.345798	0.382741	0.35448	1.19093	0.016832	up	Cationic amino acid transporter, putative
TraesCS2A02G391500	chr2A	641794347	641796986	-	181	107	67	51	82	73		5.362	2.94378	2.60156	1.40227	2.139	1.94928	1.18001	0.00754819	up	Cyclin-like
TraesCS2A02G391600	chr2A	641951985	641955453	-	2030	1588	1678	536	598	605		33.306	24.1964	36.0852	8.16215	8.63926	8.94713	1.74375	2.68213e-21	up	Pentatricopeptide repeat-containing protein
TraesCS2A02G392400	chr2A	642574238	642578267	-	749	620	694	263	294	282		15.3124	11.7713	18.5965	4.99033	5.29245	5.1965	1.3913	5.13327e-14	up	ELMO domain-containing protein A
TraesCS2A02G392500	chr2A	642713567	642714553	-	12246	9545	5741	2422	3060	2648		474.838	343.716	291.776	87.1643	104.477	92.5489	2.11109	1.20335e-30	up	Endo-1,4-beta-xylanase B
TraesCS2A02G392600	chr2A	642717732	642718638	-	144	82	73	16	26	18		6.18871	3.27284	4.11218	0.638221	0.983921	0.697288	2.61002	1.30086e-07	up	Blue copper protein
TraesCS2A02G393300	chr2A	642967142	642968018	+	68	68	75	24	39	32		5.77379	5.36209	8.34689	1.89137	2.91585	2.44909	1.20048	0.00350686	up	Protein transport protein GOT1
TraesCS2A02G393900	chr2A	643762422	643764576	-	253	229	201	113	102	98		4.27143	3.59056	4.44796	1.7707	1.51636	1.49136	1.30323	2.53714e-08	up	Pentatricopeptide repeat-containing protein
TraesCS2A02G394700	chr2A	645311137	645312351	+	47	80	43	36	34	30		1.34994	2.13393	1.61882	0.959695	0.859895	0.776677	1.01186	0.0311873	up	B3 domain-containing protein
TraesCS2A02G396200	chr2A	649619316	649621811	-	631	527	477	111	125	112		11.7945	9.14815	11.6864	1.92569	2.05735	1.88699	2.41912	5.9696e-32	up	Beta-carotene hydroxylase
TraesCS2A02G396600	chr2A	650259180	650260319	-	273	232	205	101	108	111		8.35702	6.59553	8.22535	2.86962	2.91113	3.06277	1.34161	8.83226e-09	up	transcription repressor
TraesCS2A02G398000	chr2A	651607525	651610227	-	132	85	109	40	37	42		1.815	1.08541	1.96445	0.510476	0.447974	0.520539	1.55528	9.70525e-05	up	S-type anion channel
TraesCS2A02G401800	chr2A	655287441	655288046	-	73	51	85	22	20	26		4.20382	2.7275	6.41581	1.17586	1.01415	1.34957	1.55301	0.000764751	up	3-hexulose-6-phosphate isomerase
TraesCS2A02G403371	chr2A	658744151	658746822	+	335	281	300	122	124	127		4.37524	3.40829	5.13559	1.47887	1.42603	1.49508	1.40708	1.68434e-10	up
TraesCS2A02G404700	chr2A	660272849	660291730	+	1786	1516	983	778	717	766		13.3691	10.5389	9.64465	5.40523	4.72596	5.16835	1.22884	1.10238e-13	up	Niemann-Pick C1 protein
TraesCS2A02G406200	chr2A	661721591	661724695	+	45	39	104	6	8	9		0.766415	0.616864	2.32165	0.0948455	0.119975	0.138164	2.55215	2.26002e-06	up	L-ascorbate oxidase-like protein
TraesCS2A02G406700	chr2A	662338440	662342920	+	696	550	417	297	280	272		8.03993	5.90036	6.3138	3.18429	2.84807	2.83213	1.23773	4.34293e-09	up	Sucrose synthase
TraesCS2A02G407500	chr2A	663144301	663146952	-	4059	3779	2217	1112	1292	1183		64.7389	55.9753	46.3472	16.4613	18.145	17.0072	1.81049	7.87943e-50	up	Cytochrome P450
TraesCS2A02G407700	chr2A	663327624	663330251	-	10286	10933	7112	4317	5077	4648		201.887	199.285	182.964	78.6425	87.7442	82.23	1.27519	7.89277e-43	up	Aquaporin
TraesCS2A02G409700	chr2A	667656691	667658983	-	696	580	616	295	346	310		15.6903	12.1429	18.2018	6.17246	6.86828	6.29922	1.10936	4.31374e-09	up	Haloacid dehalogenase-like hydrolase superfamily protein
TraesCS2A02G410100	chr2A	667959417	667961211	+	46	32	40	10	15	11		0.894308	0.577767	1.0193	0.180444	0.256785	0.192763	1.80533	0.0022992	up	Glycosyltransferase
TraesCS2A02G411700	chr2A	669619546	669619941	-	22	54	9	6	9	6		1.93875	4.41942	1.03957	0.490753	0.698377	0.476598	2.51792	0.00138133	up	14 kDa proline-rich protein DC2.15
TraesCS2A02G412500	chr2A	670109332	670115129	+	744	487	439	169	156	154		14.1878	8.62471	10.9728	2.99118	2.61949	2.64707	2.05067	1.04524e-13	up	Serine carboxypeptidase family protein, expressed
TraesCS2A02G413300	chr2A	670641058	670642467	-	95	67	30	38	42	44		2.35125	1.54001	0.973212	0.872915	0.91532	0.981588	1.07334	0.0107305	up	Cyclin family protein
TraesCS2A02G413700	chr2A	670791911	670794116	+	204	155	249	76	70	69		7.31663	5.16281	11.7055	2.52993	2.21069	2.23065	1.42422	8.80408e-07	up	Plastid-lipid associated protein PAP / fibrillin family protein
TraesCS2A02G415300	chr2A	672291703	672292796	-	113	99	74	44	59	46		3.60458	2.93282	3.09399	1.30269	1.65721	1.32262	1.19317	0.00045917	up	ethylene-responsive transcription factor
TraesCS2A02G418300	chr2A	674044097	674052137	+	95	58	88	29	30	26		1.02608	0.581779	1.24581	0.290716	0.285317	0.253123	1.53833	0.000775301	up	SHR5-receptor-like kinase
TraesCS2A02G419000	chr2A	674493561	674494666	-	490	289	249	73	107	100		19.0209	10.4185	12.6691	2.63009	3.65735	3.49894	2.17256	7.39092e-10	up	Lipid transfer protein
TraesCS2A02G419600	chr2A	675301838	675307082	+	196	133	178	70	53	55		3.44232	2.16931	4.09758	1.14106	0.819636	0.870684	1.57171	1.33452e-05	up	TOPLESS-related 2
TraesCS2A02G420000	chr2A	676159336	676164427	-	303	184	315	90	78	83		6.55544	3.69701	8.93267	1.80724	1.48595	1.6186	1.64598	1.48871e-06	up	Calcium-binding EF-hand family protein
TraesCS2A02G424861	chr2A	678898033	678899850	-	6270	5881	10843	1636	1614	1633		120.356	104.839	272.81	29.1472	27.2805	28.2545	1.99599	1.88365e-73	up
TraesCS2A02G425200	chr2A	678994182	678996335	+	109	62	73	44	36	43		2.0126	1.06316	1.76671	0.754046	0.585307	0.715653	1.16542	0.0143756	up	Cytochrome P450
TraesCS2A02G425500	chr2A	679276184	679280171	-	74	43	19	20	10	23		1.00718	0.543522	0.338954	0.25265	0.119846	0.282167	1.82943	0.00559137	up	Kaurene synthase
TraesCS2A02G426900	chr2A	679992259	679996458	-	6675	5482	6244	2131	2288	2220		141.176	107.677	173.095	41.8318	42.6103	42.3219	1.558	1.18421e-24	up	Oxygen-dependent coproporphyrinogen-III oxidase
TraesCS2A02G427600	chr2A	680273745	680278704	+	899	646	741	239	251	237		24.6836	16.4723	26.6672	6.09059	6.06836	5.86541	1.7756	7.40867e-15	up	Methionine aminopeptidase
TraesCS2A02G431000	chr2A	684246511	684248296	+	465	391	416	154	144	151		16.3253	12.7484	19.1431	5.01813	4.45163	4.77844	1.61356	7.43469e-15	up	Plastid-lipid associated protein PAP / fibrillin family
TraesCS2A02G431200	chr2A	684269432	684271584	+	103	80	83	37	35	37		4.03416	2.90991	4.26094	1.34503	1.20707	1.30623	1.43164	0.000107653	up	Ribosomal RNA large subunit methyltransferase H
TraesCS2A02G434800	chr2A	686874975	686880122	+	200	144	206	96	89	81		4.99605	3.34067	6.74491	2.22578	1.95766	1.82383	1.05675	0.000766497	up	Plastid-lipid associated protein PAP/fibrillin family-like
TraesCS2A02G434900	chr2A	686995363	686996522	+	78	65	34	23	28	16		3.0967	2.39658	1.76927	0.847513	0.978841	0.572568	1.77863	0.000167354	up	Calcium-binding EF hand family protein
TraesCS2A02G435900	chr2A	688228795	688235960	-	525	458	444	205	204	207		9.338	7.56543	10.3512	3.38425	3.19502	3.31869	1.35656	1.40396e-13	up	Putrescine-binding periplasmic protein
TraesCS2A02G436600	chr2A	688616796	688620977	+	397	316	323	107	143	127		4.92334	3.6394	5.25029	1.23159	1.56155	1.41963	1.60681	8.09146e-11	up	Pentatricopeptide repeat-containing protein
TraesCS2A02G437200	chr2A	688971773	688974901	-	98	67	9	28	27	27		2.19509	1.39372	0.264229	0.5821	0.532524	0.54512	1.69624	0.000179746	up	RING/U-box superfamily protein
TraesCS2A02G437600	chr2A	689201572	689203920	+	2605	2281	2442	896	1002	949		94.205	76.6064	115.751	30.0738	31.9068	30.9339	1.4631	1.27873e-25	up	DAG protein, chloroplastic
TraesCS2A02G437700	chr2A	689204300	689207386	+	3667	2886	3616	1294	1457	1363		83.3674	60.9333	107.752	27.3044	29.1672	27.9308	1.35848	3.83966e-15	up	Ascorbate peroxidase
TraesCS2A02G444000	chr2A	694443274	694448658	+	634	577	394	263	282	273		4.79726	4.05465	3.90762	1.84703	1.8789	1.86195	1.24802	1.23409e-14	up	Leucine-rich repeat receptor-like protein kinase
TraesCS2A02G447600	chr2A	696825141	696826586	+	38	30	14	8	1	5		1.03602	0.759588	0.500292	0.202436	0.0240067	0.122873	2.95426	0.00141691	up	MYB transcription factor
TraesCS2A02G448400	chr2A	697300181	697303042	+	2163	1640	1862	528	622	580		50.4904	35.5524	56.9697	11.4393	12.7847	12.2034	1.82462	8.08807e-21	up	RNA-binding family protein, putative
TraesCS2A02G449400	chr2A	699384687	699386225	-	89	53	59	21	12	12		2.50676	1.38635	2.17814	0.548978	0.297614	0.304653	2.34414	4.36226e-05	up	Heavy metal-associated protein
TraesCS2A02G453900	chr2A	703110898	703111791	+	474	366	218	182	196	177		18.5027	13.2682	11.1538	6.59388	6.73692	6.22775	1.28402	3.18332e-08	up	senescence-associated family protein (DUF581)
TraesCS2A02G454000	chr2A	703123052	703123947	+	318	242	100	136	135	147		12.3855	8.75335	5.10502	4.9163	4.62987	5.16066	1.10749	2.68781e-05	up	senescence-associated family protein (DUF581)
TraesCS2A02G454200	chr2A	703282420	703282710	+	22	17	1	2	6	2		2.63829	1.89331	0.157185	0.22261	0.63358	0.216189	2.65658	0.0130997	up	senescence-associated family protein (DUF581)
TraesCS2A02G454400	chr2A	703346045	703346275	+	59	63	49	33	33	31		8.9132	8.83884	9.70263	4.6271	4.3898	4.22129	1.00848	0.0109561	up	senescence-associated family protein (DUF581)
TraesCS2A02G455200	chr2A	703876338	703881384	+	626	429	248	245	242	248		6.27032	3.99067	3.25596	2.27769	2.13442	2.23908	1.20986	3.73373e-06	up	Glutamate receptor
TraesCS2A02G456300	chr2A	705068193	705070737	+	191	159	173	51	55	56		4.53738	3.50786	5.38678	1.12449	1.15049	1.19912	1.79521	1.24839e-10	up	Protein phosphatase 2c, putative
TraesCS2A02G459300	chr2A	706488178	706489475	-	53	40	9	8	6	7		1.94691	1.36459	0.433335	0.272756	0.194075	0.231777	2.83081	1.05168e-05	up	filamentous hemagglutinin transporter
TraesCS2A02G460600	chr2A	706922547	706922852	+	442	267	446	143	179	173		50.4074	28.2785	66.6682	15.1364	17.9752	17.7836	1.21241	0.000177601	up	Leguminosin group485 secreted peptide
TraesCS2A02G467900	chr2A	711977005	711980257	+	4883	3328	4606	1882	2053	1979		97.9898	62.0227	121.152	35.0532	36.2771	35.7966	1.1637	1.43426e-07	up	Aminomethyltransferase
TraesCS2A02G471600	chr2A	713543636	713545718	+	214	204	141	76	115	78		10.1606	8.99518	8.77479	3.34914	4.80788	3.33813	1.32019	6.62158e-06	up	Phospholipase A2
TraesCS2A02G472100	chr2A	713931827	713932285	-	108	52	70	19	16	21		8.21116	3.67162	6.97574	1.34075	1.07115	1.43914	2.20937	7.32349e-05	up	Leguminosin group485 secreted peptide
TraesCS2A02G476400	chr2A	716234422	716235325	+	40	36	24	13	20	9		1.54413	1.29063	1.21436	0.465781	0.679836	0.313163	1.54082	0.014824	up	Late embryogenesis abundant (LEA) hydroxyproline-rich glycoprotein family
TraesCS2A02G477700	chr2A	716549342	716549949	-	54654	52608	55994	22083	25672	23849		3136.98	2804.24	4212.53	1176.42	1297.47	1233.85	1.26516	5.87703e-34	up	Non-specific lipid-transfer protein
TraesCS2A02G478500	chr2A	717169668	717175216	-	880	654	904	168	111	143		11.5842	7.9953	15.5978	2.05261	1.28664	1.69677	2.54454	8.01084e-20	up	Beta-glucosidase
TraesCS2A02G480900	chr2A	718382815	718385583	-	4094	3058	1855	1524	1663	1582		59.6535	41.3808	35.4277	20.6104	21.3368	20.7777	1.27254	2.19278e-11	up	Glycosyltransferase
TraesCS2A02G481100	chr2A	718571842	718572262	-	718	520	238	204	260	235		93.8441	63.1188	40.7728	24.7472	29.923	27.6855	1.51458	1.15889e-09	up	At4g28290
TraesCS2A02G481400	chr2A	718722290	718723922	+	149	74	29	36	38	38		7.53582	3.47576	1.92245	1.6899	1.6923	1.73233	1.68968	0.000675545	up	Anthocyanidin reductase
TraesCS2A02G482100	chr2A	718880525	718885667	+	126	95	47	61	51	52		2.35895	1.65175	1.15334	1.05996	0.84075	0.877512	1.11403	0.00257756	up	Anthocyanidin reductase
TraesCS2A02G487900	chr2A	722519297	722522892	-	1362	1090	1286	575	619	598		36.3382	27.0076	44.9716	14.2386	14.5421	14.381	1.13803	1.72186e-10	up	Plastid-lipid associated protein PAP / fibrillin family protein
TraesCS2A02G488900	chr2A	722830825	722842044	+	11947	8324	3064	4807	4998	4950		174.516	112.923	58.6648	65.1726	64.287	65.1756	1.1474	4.79265e-08	up	Beta-fructofuranosidase, insoluble isoenzyme 1
TraesCS2A02G492600	chr2A	724747429	724752414	-	525	487	544	233	230	236		8.24906	7.10636	11.2035	3.39793	3.18216	3.34241	1.21456	1.50268e-13	up	Endoribonuclease YbeY
TraesCS2A02G494000	chr2A	726100324	726100761	+	7	11	36	0	3	1		0.557722	0.813927	3.75953	0	0.21047	0.0718161	2.84916	0.0296642	up	SAUR-like auxin-responsive protein family
TraesCS2A02G494900	chr2A	726560861	726561274	+	88	63	82	26	32	34		7.41781	4.93182	9.0598	2.03414	2.37516	2.5833	1.40294	0.000888413	up	Auxin responsive SAUR protein
TraesCS2A02G496200	chr2A	727244098	727245793	-	103	71	44	35	48	47		2.11936	1.35675	1.18668	0.66842	0.869678	0.871701	1.11092	0.00982369	up	Molybdate transporter 2
TraesCS2A02G499000	chr2A	728941455	728942060	+	373	217	102	94	89	87		21.4798	11.6052	7.69897	5.02415	4.51295	4.51588	1.8196	2.9055e-07	up	Transcription factor, putative
TraesCS2A02G500500	chr2A	729298724	729299301	-	152	142	106	57	73	68		11.4814	9.96124	10.4947	3.99613	4.85539	4.6298	1.25287	7.44596e-06	up	RING/U-box superfamily protein
TraesCS2A02G501700	chr2A	729833272	729833558	-	293	231	313	118	142	129		50.1223	36.6985	70.181	18.7352	21.3895	19.8909	1.11616	7.0496e-06	up	3-isopropylmalate dehydratase large subunit
TraesCS2A02G502300	chr2A	730613571	730617739	-	118	114	49	30	47	42		2.36118	2.11848	1.28515	0.557163	0.828122	0.757528	1.64665	3.19126e-06	up	Squamosa promoter-binding-like protein
TraesCS2A02G503600	chr2A	732988491	732990000	-	118	71	47	37	43	38		2.91223	1.62733	1.52039	0.847539	0.934463	0.845337	1.37173	0.00206956	up	UDP-glycosyltransferase
TraesCS2A02G504300	chr2A	733215922	733217547	-	623	438	515	273	249	253		13.8655	9.05305	15.0233	5.63928	4.87973	5.0754	1.13999	7.58836e-06	up	Glutathione S-transferase
TraesCS2A02G506000	chr2A	734090486	734095134	-	407	264	426	108	134	125		6.87476	4.14134	9.43158	1.69317	1.99305	1.90316	1.56254	1.79658e-07	up	Purple acid phosphatase
TraesCS2A02G511000	chr2A	735787351	735787966	-	141	83	83	40	38	47		9.76297	5.33721	7.53274	2.57061	2.31684	2.93334	1.53271	0.000418818	up	OSBP(oxysterol binding protein)-related protein 1C
TraesCS2A02G511200	chr2A	735856114	735858925	-	418	350	355	133	171	157		8.50561	6.6141	9.46824	2.51186	3.0639	2.87959	1.42214	1.71254e-10	up	cofactor assembly of complex C
TraesCS2A02G511900	chr2A	736546753	736549351	+	1054	919	1007	436	481	429		33.499	27.1256	41.95	12.8615	13.4613	12.29	1.23527	1.05805e-14	up	4-hydroxy-tetrahydrodipicolinate synthase
TraesCS2A02G512400	chr2A	737340454	737342156	-	2200	1567	797	844	878	809		45.0818	29.8209	21.4067	16.0522	15.8425	14.9427	1.26209	5.21918e-09	up	glucuronoxylan 4-O-methyltransferase-like protein (DUF579)
TraesCS2A02G513200	chr2A	738043662	738043886	+	257	141	14	83	100	84		39.8606	20.3097	2.8461	11.9482	13.6572	11.7434	1.27157	0.00196588	up	microtubule-associated proteins 70-1
TraesCS2A02G513400	chr2A	738202605	738202865	+	89	52	14	35	38	32		11.8999	6.45698	2.45354	4.34345	4.4739	3.85661	1.11722	0.0282439	up	dicer-like 3
TraesCS2A02G516300	chr2A	740067382	740070985	+	402	353	221	165	195	182		8.81204	7.18619	6.34972	3.35698	3.76387	3.59604	1.16189	8.20529e-09	up	EamA-like transporter family
TraesCS2A02G517100	chr2A	740360298	740372994	-	4761	3957	4941	2080	1887	2004		29.3961	22.6898	39.9869	11.9198	10.2592	11.153	1.2289	5.60542e-14	up	Clustered mitochondria protein
TraesCS2A02G517900	chr2A	741367550	741372066	+	1184	978	798	473	462	499		24.1629	18.5357	21.3458	8.95926	8.30211	9.1791	1.2761	5.99626e-13	up	alpha/beta-Hydrolases superfamily protein
TraesCS2A02G518000	chr2A	741373090	741373646	+	2005	1807	1032	325	432	384		125.618	105.14	84.748	18.8989	23.8326	21.6856	2.4252	1.91005e-47	up	14 kDa proline-rich protein DC2.15, putative
TraesCS2A02G518100	chr2A	741378571	741379512	+	70890	59587	46204	15050	16887	15675		2814.42	2197	2404.34	554.568	590.346	560.937	2.13968	2.57035e-52	up	Protease inhibitor/seed storage/lipid transfer protein
TraesCS2A02G519400	chr2A	742696471	742698656	-	173	121	49	54	66	59		5.94218	3.85974	2.20601	1.7215	1.99615	1.82664	1.40516	6.76947e-05	up	root meristem growth factor
TraesCS2A02G520300	chr2A	743104688	743109412	+	2765	2249	2762	914	975	958		51.3252	38.7702	67.2003	15.7469	15.9364	16.0289	1.50183	1.77348e-20	up	Glutamyl-tRNA(Gln) amidotransferase subunit A
TraesCS2A02G521600	chr2A	744444635	744448340	+	2233	1898	1461	919	997	933		52.0896	41.118	44.6708	19.8972	20.4789	19.6176	1.22031	6.66888e-16	up	RNA binding protein
TraesCS2A02G523600	chr2A	745036180	745038743	+	467	317	522	113	145	143		14.8832	9.38236	21.8053	3.3425	4.06908	4.10788	1.65858	4.98814e-09	up	translation initiation factor 3 subunit I
TraesCS2A02G524400	chr2A	745276805	745277100	-	449	451	123	220	236	221		84.2417	78.5833	30.248	38.3104	38.989	37.3745	1.09036	1.33585e-11	up	Endonuclease MutS2
TraesCS2A02G525000	chr2A	745427907	745430275	+	100	86	60	34	29	18		2.16217	1.72688	1.70041	0.682311	0.552125	0.350804	1.88013	2.47546e-05	up	Anthocyanin 5-aromatic acyltransferase
TraesCS2A02G525500	chr2A	745666877	745671118	-	9199	5643	7984	1304	1340	1296		103.656	59.0522	117.919	13.6378	13.2956	13.1631	2.60565	4.02283e-26	up	Lipoxygenase
TraesCS2A02G526000	chr2A	746598101	746606134	-	2297	1971	2013	1122	1111	1113		20.0399	15.9696	23.0191	9.08532	8.53487	8.75248	1.0341	3.23622e-12	up	DNA polymerase I
TraesCS2A02G527200	chr2A	746935323	746938076	+	722	643	575	216	230	222		19.0446	15.7514	19.8799	5.28812	5.34209	5.27824	1.71351	9.00055e-25	up	Cystathionine beta-lyase family protein
TraesCS2A02G530800	chr2A	748441134	748450407	+	1876	1497	1762	596	694	626		36.9456	27.3795	45.4828	10.8941	12.0348	11.1124	1.50266	5.09964e-17	up	Histidine--tRNA ligase
TraesCS2A02G530900	chr2A	748444614	748447297	-	59	45	53	21	25	24		0.929968	0.658721	1.09497	0.30722	0.346981	0.34098	1.25718	0.00719662	up	Cellulose synthase-like protein
TraesCS2A02G543700	chr2A	753439405	753441499	+	456	247	0	41	44	34		10.7813	5.42347	0	0.899715	0.916029	0.724583	3.25765	1.20463e-15	up	GDSL esterase/lipase
TraesCS2A02G545800	chr2A	754566596	754569311	-	105	65	68	35	37	37		1.34913	0.775623	1.14521	0.417393	0.418615	0.428517	1.33157	0.00243103	up	Serine/threonine-protein kinase
TraesCS2A02G551800	chr2A	758392063	758394078	-	93	90	119	26	17	17		3.18808	2.86524	5.34693	0.827242	0.51315	0.525287	2.28568	1.1963e-08	up	Tetratricopeptide repeat
TraesCS2A02G552300	chr2A	758504050	758506838	+	251	265	273	113	99	97		7.20334	7.06284	10.2691	3.0099	2.50175	2.50919	1.41654	3.16578e-11	up	Arabinanase/levansucrase/invertase, putative
TraesCS2A02G553600	chr2A	758950537	758954205	+	126	174	164	65	68	73		2.01979	2.59035	3.4458	0.967079	0.959828	1.05478	1.21491	1.50227e-05	up	BTB/POZ domain-containing protein
TraesCS2A02G555300	chr2A	759822758	759824170	-	484	388	479	129	130	126		32.544	24.2288	42.2156	8.05062	7.69695	7.63658	1.86402	1.35752e-17	up	Thioredoxin
TraesCS2A02G557900	chr2A	761304434	761308363	+	9338	6135	7288	2053	2291	2177		82.9192	50.5928	84.8244	16.9201	17.9133	17.4246	1.93813	1.04913e-17	up	C2 calcium/lipid-binding and GRAM domain protein
TraesCS2A02G559600	chr2A	762315642	762318533	+	5382	4728	4915	1865	2061	1937		120.165	98.036	143.837	38.648	40.5193	38.9822	1.46986	5.86691e-29	up	BTB/POZ domain-containing protein TNFAIP1 isoform 1
TraesCS2A02G560400	chr2A	762640207	762644579	+	229	220	217	106	85	96		3.50198	3.12445	4.3496	1.50452	1.14458	1.32328	1.32378	4.81341e-08	up	Pentatricopeptide repeat-containing family protein
TraesCS2A02G560500	chr2A	762645125	762646596	+	466	405	393	159	158	157		12.8049	10.3352	14.1545	4.05509	3.82293	3.88859	1.56015	7.54154e-16	up	Protein STAY-GREEN LIKE, chloroplastic
TraesCS2A02G562400	chr2A	763452916	763455060	-	1077	919	1143	379	387	367		23.7877	18.8506	33.0898	7.76943	7.52656	7.30642	1.50026	6.4968e-20	up	Glutamyl-tRNA(Gln) amidotransferase subunit A
TraesCS2A02G563100	chr2A	764008842	764009832	+	13884	11236	13482	3635	4280	4038		654.751	492.093	833.351	159.104	177.728	171.645	1.75831	9.87206e-28	up	30S ribosomal protein S17
TraesCS2A02G566100	chr2A	765392215	765394984	-	169	198	80	56	41	49		4.39141	4.77811	2.7247	1.35058	0.938103	1.14767	2.00299	1.15243e-11	up	NAC domain-containing protein, putative
TraesCS2A02G566200	chr2A	765441094	765443545	-	91	102	38	21	29	20		2.43907	2.53896	1.33499	0.522415	0.684431	0.483186	2.14212	3.79217e-08	up	NAC domain-containing protein, putative
TraesCS2A02G567400	chr2A	766158200	766159089	-	306	281	302	111	152	121		13.1835	11.2432	17.054	4.43859	5.76636	4.6989	1.29628	1.96143e-08	up	CAA30371.1 protein
TraesCS2A02G568000	chr2A	766592991	766594695	+	978	638	182	325	383	356		21.0158	12.7321	5.12614	6.48193	7.24696	6.8954	1.29485	1.42867e-06	up	Glycosyltransferase
TraesCS2A02G571800	chr2A	768466047	768469553	-	120	64	41	15	22	20		2.27098	1.12483	1.01702	0.263474	0.36661	0.341165	2.38786	6.7774e-06	up	Protein NRT1/ PTR FAMILY 5.5
TraesCS2A02G571900	chr2A	768517639	768529222	+	374	196	0	141	147	158		6.79773	3.30843	0	2.37862	2.35266	2.58852	1.04942	0.00916777	up	Protein NRT1/ PTR FAMILY 5.5
TraesCS2A02G573800	chr2A	769100147	769100542	-	183	163	190	88	92	93		16.1268	13.3401	21.9464	7.19772	7.13897	7.38726	1.02373	3.29208e-05	up	Histone-lysine N-methyltransferase, H3 lysine-36 specific
TraesCS2A02G582100	chr2A	774571911	774573949	+	185	123	172	51	49	44		12.5117	7.72542	15.247	3.20131	2.91803	2.68225	1.78508	4.67064e-07	up	Glutathione peroxidase
TraesCS2A02G582300	chr2A	774574085	774576639	-	4321	3544	2738	1741	1948	1839		83.5412	63.6331	69.3843	31.2413	33.1631	32.0479	1.19443	4.20478e-14	up	AT hook motif DNA-binding family protein, putative
TraesCS2A02G582700	chr2A	775012155	775021073	+	718	626	849	340	362	345		7.42851	6.01485	11.5132	3.2649	3.29788	3.21735	1.04328	2.29563e-10	up	Pentatricopeptide repeat-containing protein
TraesCS2A02G583300	chr2A	775271708	775272838	-	61	51	85	19	21	24		1.88218	1.46142	3.43765	0.544124	0.570558	0.667489	1.49083	0.000613516	up	transcription repressor
TraesCS2A02G583400	chr2A	775307976	775309258	-	225	251	195	69	76	65		6.11997	6.34036	6.95205	1.74193	1.82024	1.59361	1.85801	1.30353e-16	up	Late embryogenesis abundant (LEA) hydroxyproline-rich glycoprotein family, putative
TraesCS2A02G583500	chr2A	775358368	775360535	+	818	668	745	296	315	300		13.167	9.98583	15.7182	4.42221	4.46472	4.35269	1.39069	5.63606e-14	up	Late embryogenesis abundant (LEA) hydroxyproline-rich glycoprotein family
TraesCS2A02G583600	chr2A	775378165	775381098	-	684	443	285	170	175	169		8.1356	4.8934	4.44314	1.87671	1.83282	1.81185	1.82302	5.61421e-11	up	Late embryogenesis abundant (LEA) hydroxyproline-rich glycoprotein family
TraesCS2A02G583900	chr2A	775579822	775581359	-	248	214	114	102	100	101		5.62716	4.50946	3.39042	2.14808	1.99796	2.06567	1.29081	8.73324e-08	up	DNA-directed RNA polymerase subunit beta
TraesCS2A02G588000	chr2A	777516860	777521959	+	226	180	212	64	88	74		2.49504	1.8455	3.06773	0.655787	0.855463	0.736382	1.53243	9.13504e-08	up	DNA mismatch repair MutS family protein
TraesCS2A02G590600	chr2A	778722757	778724369	-	21144	16931	49023	6511	7002	6707		484.486	360.288	1472.33	138.47	141.275	138.524	1.59906	2.15166e-24	up	Protochlorophyllide reductase
TraesCS2B02G004000	chr2B	2109410	2113388	-	1025	950	922	387	408	375		15.319	13.1857	18.0613	5.36823	5.36928	5.05173	1.43683	4.6685e-24	up	Fructokinase-2
TraesCS2B02G012000	chr2B	6178676	6180145	+	318	274	286	126	156	120		7.54924	6.04088	8.89926	2.77626	3.26099	2.56779	1.24302	1.55134e-07	up	Glycosyltransferase
TraesCS2B02G016100	chr2B	7654561	7658535	+	146	122	89	54	75	69		3.29562	2.55751	2.63321	1.13134	1.49072	1.4039	1.12274	0.000482145	up	WEB family protein
TraesCS2B02G024500	chr2B	11358443	11363727	-	3556	3137	2238	1228	1255	1243		57.9073	47.4416	47.7687	18.5602	17.9955	18.245	1.52773	1.27608e-30	up	Pectate lyase
TraesCS2B02G029900	chr2B	13730862	13737387	+	32	19	65	3	5	2		0.466271	0.257108	1.2414	0.0405717	0.0641516	0.0262676	3.04337	0.000189517	up	transmembrane protein, putative (DUF594)
TraesCS2B02G035600	chr2B	17110603	17112284	+	842	774	1010	401	459	400		17.4695	14.9136	27.4663	7.72193	8.38551	7.48048	1.04151	8.28266e-12	up	Cytochrome P450
TraesCS2B02G037700	chr2B	17513569	17515328	-	202	152	125	50	59	52		4.00527	2.79897	3.24865	0.920163	1.03011	0.929365	1.82384	4.70971e-09	up	Cytochrome P450
TraesCS2B02G038500	chr2B	17835675	17838218	-	72	56	98	22	27	25		1.95382	1.41128	3.4857	0.554101	0.645157	0.611498	1.47633	0.000398286	up	2-oxoglutarate (2OG) and Fe(II)-dependent oxygenase superfamily protein
TraesCS2B02G039900	chr2B	18174920	18177089	+	831	465	380	219	270	218		20.0829	10.4364	12.0371	4.91229	5.74565	4.74881	1.57049	2.00206e-06	up	2-oxoglutarate (2OG) and Fe(II)-dependent oxygenase superfamily protein, putative
TraesCS2B02G041800	chr2B	18952979	18955540	-	467	298	226	148	149	154		9.36077	5.54733	5.93765	2.75341	2.62985	2.78239	1.45267	1.20849e-06	up	Glycosyltransferase
TraesCS2B02G046500	chr2B	23113724	23118094	+	1290	880	840	386	434	415		24.1771	15.3169	20.635	6.71452	7.16231	7.01074	1.50349	2.59478e-10	up	ATP sulfurylase (Sulfate adenylyltransferase)
TraesCS2B02G047000	chr2B	23542051	23545116	-	1111	920	1184	462	469	446		38.0108	29.2317	53.0954	14.6706	14.1291	13.754	1.24466	5.01537e-13	up	NAD(P)-binding Rossmann-fold superfamily protein
TraesCS2B02G047200	chr2B	23554523	23557215	-	66	42	42	18	11	16		1.2504	0.73897	1.04295	0.316512	0.183504	0.273229	1.94875	0.000655545	up	Hfr-2-like protein
TraesCS2B02G048100	chr2B	23808598	23812916	+	360	283	367	100	125	107		3.14943	2.29927	4.2083	0.811976	0.962917	0.843753	1.6406	2.89161e-11	up	Glyoxylate reductase/hydroxypyruvate reductase
TraesCS2B02G050300	chr2B	24909185	24910710	+	71	71	44	17	12	18		4.37759	4.06545	3.55583	0.972836	0.65149	1.00035	2.2724	5.71193e-07	up	Stress responsive A/B barrel domain protein
TraesCS2B02G050600	chr2B	24920958	24923152	-	6605	5030	6582	1625	1803	1692		183.81	129.998	240.085	41.9723	44.1816	42.4423	1.87188	1.17734e-25	up	dimethylallyl, adenosine tRNA methylthiotransferase
TraesCS2B02G051600	chr2B	25246679	25251560	+	310	174	42	69	79	75		6.98851	3.64288	1.24103	1.44373	1.56819	1.524	1.81263	2.23807e-06	up	Beta-glucosidase
TraesCS2B02G051700	chr2B	25256679	25260416	-	368	291	300	117	132	131		5.18879	3.81052	5.54436	1.53115	1.63886	1.66491	1.48013	3.61355e-10	up	RING/U-box superfamily protein
TraesCS2B02G051900	chr2B	25286504	25293825	+	129	123	194	73	49	61		1.86177	1.6486	3.66987	0.977854	0.622705	0.793541	1.13824	0.00049141	up	Ankyrin repeat family protein-like
TraesCS2B02G054600	chr2B	26574248	26578524	-	164	137	160	64	81	76		4.92953	3.82433	6.30366	1.78548	2.14386	2.0591	1.13076	8.43442e-05	up	Phosphoglycerate mutase-like protein
TraesCS2B02G058000	chr2B	28331574	28340802	+	250	205	241	30	46	42		4.68548	3.56813	5.92028	0.521854	0.759139	0.709521	2.63415	5.69125e-18	up	Cytochrome P450
TraesCS2B02G058200	chr2B	28365047	28374592	-	2307	1904	1837	855	856	858		26.5792	20.372	27.7405	9.14269	8.68395	8.91012	1.3971	3.78752e-18	up	Cyclopropane-fatty-acyl-phospholipid synthase
TraesCS2B02G058300	chr2B	28415852	28417182	-	276	246	211	132	135	132		9.03536	7.47902	9.05379	4.01073	3.89152	3.89504	1.06944	5.84425e-07	up	Nuclear transport factor 2 (NTF2)-like protein
TraesCS2B02G060200	chr2B	29036997	29039541	-	273	258	235	139	112	122		5.66073	4.96824	6.38688	2.67509	2.04492	2.28019	1.18792	3.2191e-07	up	Glycerol-3-phosphate acyltransferase
TraesCS2B02G064900	chr2B	31421336	31425016	-	78	62	122	36	34	35		1.26194	0.931555	2.58711	0.54058	0.484364	0.510403	1.09824	0.0039225	up	transmembrane protein, putative (DUF594)
TraesCS2B02G067100	chr2B	33848383	33851216	+	553	444	542	161	200	190		29.1075	21.7038	37.3931	7.86538	9.26956	9.01438	1.54224	1.30422e-12	up	Peptidylprolyl isomerase
TraesCS2B02G067300	chr2B	33939814	33949093	-	682	674	978	243	156	206		8.20975	7.53492	15.4311	2.71497	1.65356	2.23519	1.83927	5.50661e-14	up	Cyclopropane-fatty-acyl-phospholipid synthase
TraesCS2B02G070700	chr2B	37429602	37432028	-	973	803	1069	352	340	339		37.3134	28.5984	53.733	12.5288	11.481	11.718	1.46815	2.84076e-16	up	Chaperone protein DnaJ
TraesCS2B02G075000	chr2B	40889020	40894473	-	1155	1016	1138	322	330	320		20.398	16.6638	26.3427	5.27808	5.1318	5.094	1.84194	1.1052e-32	up	Endo-1,4-beta-xylanase
TraesCS2B02G075300	chr2B	40919215	40920221	-	1125	914	705	222	214	230		38.9867	29.416	32.0232	7.14053	6.53021	7.18446	2.29843	1.97354e-33	up	Proline-rich protein, putative, expressed
TraesCS2B02G075400	chr2B	40953788	40954893	+	574	421	306	102	108	99		19.5617	13.3244	13.6687	3.22632	3.24091	3.0411	2.37451	3.5034e-21	up	Proline-rich protein, putative, expressed
TraesCS2B02G075500	chr2B	41070571	41071153	+	38	36	23	2	6	4		2.64691	2.3288	2.09988	0.1293	0.368007	0.251141	3.30997	1.07683e-05	up	Proline-rich protein, putative, expressed
TraesCS2B02G075700	chr2B	41113830	41119970	-	5108	4087	3253	829	1024	911		173.232	128.723	144.602	26.0943	30.5793	27.8483	2.42167	2.08283e-43	up	Proline-rich protein, putative, expressed
TraesCS2B02G075800	chr2B	41123814	41125063	-	14441	11428	11499	2351	2699	2504		444.404	326.606	463.823	67.1501	73.1363	69.4572	2.46301	8.31887e-51	up	Proline-rich protein, putative, expressed
TraesCS2B02G077700	chr2B	43232567	43234314	+	11478	16447	9598	6185	7194	6610		244.538	325.417	268.023	122.302	134.958	126.936	1.15399	9.12053e-13	up	Aquaporin
TraesCS2B02G078600	chr2B	44027719	44029046	+	94	80	72	39	50	42		2.47015	1.95236	2.47993	0.951204	1.15695	0.994826	1.09401	0.00243741	up	Alcohol dehydrogenase, putative
TraesCS2B02G078700	chr2B	44108220	44109694	-	148	89	73	24	25	23		3.50157	1.95553	2.26379	0.527019	0.520824	0.490492	2.41029	4.3251e-08	up	Alcohol dehydrogenase, putative
TraesCS2B02G079100	chr2B	44272600	44274689	-	4416	2738	5466	1449	1900	1726		77.7141	44.7484	126.082	23.6675	29.4424	27.3788	1.19028	9.62127e-06	up	Ribulose bisphosphate carboxylase small chain
TraesCS2B02G079200	chr2B	44285559	44286975	-	3986	2483	3332	1332	1545	1462		144.897	83.8248	158.759	44.9407	49.4539	47.904	1.26947	6.93219e-07	up	Ribulose bisphosphate carboxylase small chain
TraesCS2B02G079300	chr2B	44310557	44311687	-	5146	3239	6152	1655	1885	1755		213.281	124.671	334.202	63.6639	68.7927	65.5633	1.35601	4.35967e-08	up	Ribulose bisphosphate carboxylase small chain
TraesCS2B02G079400	chr2B	44346180	44347892	-	1802	1122	2156	669	697	688		63.7781	36.8793	100.018	21.9764	21.7219	21.9486	1.20133	4.38962e-06	up	Ribulose bisphosphate carboxylase small chain
TraesCS2B02G079500	chr2B	44360475	44361961	-	5916	3371	5503	1865	2186	2039		212.182	112.283	258.697	62.0831	69.0367	65.9174	1.30445	4.14929e-06	up	Ribulose bisphosphate carboxylase small chain
TraesCS2B02G086900	chr2B	49100581	49104005	+	467	395	511	147	150	165		16.6808	13.103	23.9239	4.87338	4.7178	5.31233	1.58317	7.4131e-15	up	Thylakoid lumenal 15.0 kDa protein 2, chloroplastic
TraesCS2B02G087400	chr2B	49382521	49384538	-	390	356	252	210	172	181		10.6829	9.05623	9.04766	5.33897	4.1486	4.46894	1.08526	6.68787e-07	up	Peroxidase family protein
TraesCS2B02G087600	chr2B	49487867	49492490	-	1786	1365	1791	593	672	629		36.5553	25.9463	48.0481	11.2652	12.1112	11.6044	1.42191	1.07756e-13	up	GDT1-like protein
TraesCS2B02G090300	chr2B	51228758	51229396	+	9356	5642	8887	1900	2110	2003		510.955	286.154	636.15	96.3075	101.467	98.5997	2.01225	2.02391e-15	up	Germin-like protein
TraesCS2B02G094000	chr2B	54440166	54441447	+	47	41	51	19	16	21		1.27939	1.03648	1.81965	0.480035	0.383508	0.515261	1.33283	0.00711162	up	Dof zinc finger protein
TraesCS2B02G098100	chr2B	58090459	58091939	-	262	174	446	107	124	101		6.67869	4.1192	14.9017	2.53156	2.78331	2.32067	1.08336	0.00047402	up	Peroxidase
TraesCS2B02G099500	chr2B	58843544	58846856	-	4002	2969	3402	941	963	950		79.2619	54.6099	88.3148	17.2978	16.7944	16.9595	1.97566	3.26246e-25	up	Omega-3 fatty acid desaturase
TraesCS2B02G105100	chr2B	65370326	65375768	+	32	38	107	12	11	10		0.637033	0.702536	2.79195	0.221721	0.192821	0.179438	1.76017	0.000536717	up	Heat shock transcription factor
TraesCS2B02G105500	chr2B	66214540	66216015	-	494	477	324	181	181	165		11.6798	10.4737	10.0407	3.97191	3.76821	3.51636	1.56156	1.10007e-19	up	Methyltransferase
TraesCS2B02G111000	chr2B	72811061	72817327	+	544	467	511	180	186	180		5.60999	4.47253	6.9071	1.72286	1.68898	1.67316	1.57187	4.60396e-17	up	Dipeptidyl-peptidase, putative
TraesCS2B02G113300	chr2B	76883935	76888099	-	1051	802	930	408	419	412		28.8343	20.434	33.4427	10.3892	10.1221	10.1884	1.26695	2.86934e-10	up	Peptidyl-prolyl cis-trans isomerase
TraesCS2B02G117400	chr2B	80536648	80538576	-	75	78	95	31	33	30		1.66814	1.61116	2.76953	0.63995	0.6463	0.601442	1.38146	8.67603e-05	up	Alpha/beta-hydrolase superfamily protein
TraesCS2B02G118500	chr2B	83953621	83955548	-	75	62	25	14	14	17		1.62364	1.2465	0.709382	0.2813	0.266874	0.331726	2.28974	1.37388e-06	up	NAC domain-containing protein
TraesCS2B02G119600	chr2B	87187209	87188434	-	1757	1395	1654	531	578	519		50.0121	36.8766	61.7092	14.0285	14.4871	13.316	1.6392	9.38839e-20	up	Ferredoxin reductase-like protein
TraesCS2B02G120700	chr2B	88417560	88418838	-	458	344	209	99	123	92		12.4965	8.71675	7.47448	2.5071	2.95514	2.26263	2.04122	5.05087e-14	up	Polyadenylate-binding protein 1-B-binding protein
TraesCS2B02G122200	chr2B	89542911	89549763	+	215	184	235	98	96	87		4.10221	3.2604	5.87705	1.73548	1.61287	1.49624	1.18807	1.9936e-06	up	tRNA (Guanine(26)-N(2))-dimethyltransferase
TraesCS2B02G125300	chr2B	93699942	93701106	-	97	53	5	17	9	7		3.60495	1.82927	0.243562	0.586395	0.294523	0.234492	2.87177	2.75111e-05	up	Peroxidase
TraesCS2B02G127500	chr2B	95541957	95545012	-	835	665	925	234	258	222		24.6944	18.2644	35.8563	6.42305	6.71863	5.91789	1.75678	1.81936e-18	up	Peroxiredoxin
TraesCS2B02G129600	chr2B	97190231	97194968	-	1359	967	553	367	358	358		26.2455	17.3434	13.9982	6.57832	6.0879	6.2319	1.79042	1.77388e-15	up	UDP-glucuronate decarboxylase
TraesCS2B02G130200	chr2B	97435830	97437549	-	69	71	40	35	31	30		1.51537	1.44811	1.15144	0.71343	0.599488	0.593872	1.22176	0.00173207	up	Kelch repeat-containing protein
TraesCS2B02G130300	chr2B	97441318	97442363	+	14626	11395	14709	4980	6117	5523		487.964	353.061	643.216	154.207	179.701	166.088	1.33513	1.16269e-13	up	Ultraviolet-B-repressible protein
TraesCS2B02G131400	chr2B	98285766	98287057	-	34	28	64	14	16	15		1.20703	0.923148	2.97805	0.461298	0.50016	0.479991	1.1459	0.0359524	up	Universal stress protein
TraesCS2B02G133500	chr2B	99960175	99961343	+	3649	2672	3860	1333	1681	1483		130.74	88.9087	181.273	44.328	53.0337	47.8936	1.18136	2.08088e-08	up	Photosystem I reaction center subunit N
TraesCS2B02G133800	chr2B	100075904	100077408	+	178	143	81	48	78	65		7.83322	5.84426	4.67215	1.96054	3.02249	2.57831	1.43783	3.33716e-05	up	Uveal autoantigen with coiled-coil domains and ankyrin repeats isoform 2
TraesCS2B02G137100	chr2B	104062456	104067162	-	1848	1355	1667	462	452	458		23.701	16.139	28.0228	5.49947	5.10449	5.29459	1.91009	1.67359e-20	up	GTPase obg
TraesCS2B02G137600	chr2B	104572585	104584395	+	156	147	93	79	68	70		3.35222	2.93358	2.6194	1.57561	1.28667	1.35584	1.16066	2.83089e-05	up	Ankyrin repeat protein-like
TraesCS2B02G138500	chr2B	105688178	105689954	+	705	402	359	114	167	136		15.2339	8.06716	10.1678	2.28633	3.17751	2.64888	2.10612	8.54706e-10	up	GDSL esterase/lipase
TraesCS2B02G140300	chr2B	106954443	106956656	+	381	312	322	102	121	114		9.90754	7.53475	10.9751	2.46181	2.77061	2.67207	1.72553	4.56291e-14	up	CONSTANS-like zinc finger protein
TraesCS2B02G144100	chr2B	110408776	110412915	-	1023	803	917	405	335	355		24.0729	17.5486	28.2835	8.84547	6.94139	7.52979	1.42088	6.73949e-11	up	Membrane-associated 30 kDa, chloroplastic
TraesCS2B02G144200	chr2B	110416295	110417615	-	91	61	37	33	27	34		2.65302	1.65159	1.41388	0.89295	0.693126	0.893471	1.37981	0.0027652	up	Short-chain dehydrogenase/reductase
TraesCS2B02G145600	chr2B	111447778	111449322	+	107	72	58	22	24	25		2.78243	1.73879	1.97688	0.530979	0.549543	0.585981	2.02296	3.46159e-06	up	phospholipase D alpha 3
TraesCS2B02G146200	chr2B	112201036	112202418	+	1089	836	994	301	302	296		27.4789	19.5907	32.8753	7.04939	6.71008	6.73233	1.78435	5.81129e-19	up	Membrane-associated zinc metalloprotease family protein, expressed
TraesCS2B02G147800	chr2B	114046858	114049815	+	396	364	342	198	184	199		8.08624	6.90281	9.15354	3.75258	3.3084	3.66275	1.06782	1.51357e-08	up	Pentatricopeptide repeat-containing protein
TraesCS2B02G150200	chr2B	116469101	116473094	-	1118	898	867	375	368	358		26.7595	19.9612	27.1999	8.33069	7.75592	7.72363	1.55714	6.4607e-17	up	Pseudouridine synthase family protein
TraesCS2B02G150900	chr2B	117931518	117932854	+	122	97	78	36	62	44		3.18436	2.3513	2.66851	0.872124	1.42496	1.03518	1.31454	0.00104054	up	Glutaredoxin family protein, expressed
TraesCS2B02G151500	chr2B	118311639	118312606	-	36	17	21	5	2	3		1.29784	0.569168	0.992314	0.167302	0.0634889	0.0974859	3.09657	0.00106289	up	auxin-induced in root cultures-like protein
TraesCS2B02G151800	chr2B	118603315	118608503	-	715	535	633	205	236	226		11.0946	7.70959	12.8742	2.95238	3.22452	3.16093	1.59405	9.09386e-13	up	NAD(P)-binding Rossmann-fold superfamily protein
TraesCS2B02G154700	chr2B	122741144	122747015	-	1850	1407	1683	717	712	726		34.0328	24.0377	40.5809	12.2422	11.5334	12.0383	1.28201	2.67058e-11	up	Thioredoxin reductase
TraesCS2B02G156100	chr2B	127145471	127146774	-	55	53	50	21	30	25		1.4719	1.31724	1.75387	0.521614	0.706946	0.603057	1.18946	0.00740078	up	N-alpha-acetyltransferase
TraesCS2B02G157100	chr2B	131285785	131290738	+	565	343	168	221	242	232		8.42249	4.74853	3.28256	3.05772	3.17656	3.11733	1.07827	0.000550094	up	Carboxypeptidase
TraesCS2B02G157200	chr2B	131291188	131294132	-	426	331	415	163	170	167		11.715	8.45344	14.9586	4.16038	4.11652	4.13953	1.28391	1.53981e-08	up	Methyltransferase-like protein
TraesCS2B02G157500	chr2B	131308809	131310438	-	176	159	133	68	53	57		5.04265	4.23074	4.9947	1.80829	1.33712	1.47205	1.59158	4.47791e-08	up	Structural constituent of ribosome, putative
TraesCS2B02G157600	chr2B	131568447	131574164	+	6245	4453	4811	2354	2305	2341		46.0749	30.5111	46.5242	16.1195	14.9745	15.5681	1.29972	2.12718e-10	up	Magnesium-chelatase subunit H
TraesCS2B02G158000	chr2B	131895183	131898117	-	240	122	123	22	34	23		4.57922	2.16179	3.07607	0.389598	0.571226	0.395558	2.89573	1.00381e-09	up	Glycerol-3-phosphate acyltransferase 3, putative
TraesCS2B02G168500	chr2B	141282453	141284971	+	112	66	41	25	32	26		2.77593	1.51918	1.33195	0.575102	0.698377	0.580853	1.79427	0.00017407	up	Gibberellin receptor GID1A
TraesCS2B02G171300	chr2B	144596063	144597581	+	500	437	481	154	142	155		14.14	11.4771	17.8293	4.04215	3.53603	3.95105	1.7366	8.45336e-19	up	Plastid-lipid associated protein PAP / fibrillin family protein
TraesCS2B02G177100	chr2B	152175060	152176107	-	1941	1762	1348	837	893	887		105.344	88.81	95.8924	42.162	42.676	43.3919	1.18312	9.32826e-20	up	Low temperature and salt responsive protein
TraesCS2B02G177500	chr2B	152568875	152570973	-	312	208	203	107	77	96		5.7639	3.5686	4.91552	1.83467	1.25257	1.59858	1.57886	3.85134e-06	up	Cytochrome P450
TraesCS2B02G177900	chr2B	152843210	152844722	-	1134	1046	785	380	358	391		36.4399	31.2154	33.0632	11.3334	10.1297	11.3251	1.62993	2.0124e-27	up	MYB transcription factor
TraesCS2B02G178000	chr2B	153124400	153127325	-	441	446	339	183	233	205		5.78998	5.43809	5.83378	2.22999	2.69367	2.42602	1.19542	1.44186e-11	up	MYB transcription factor
TraesCS2B02G178100	chr2B	153223340	153227643	-	4767	4205	3332	1444	1552	1537		77.5191	63.5043	71.02	21.7944	22.2231	22.5289	1.66831	1.31523e-37	up	Pectin acetylesterase
TraesCS2B02G179500	chr2B	154233144	154236859	+	139	86	60	49	48	45		2.16454	1.24372	1.22466	0.708209	0.658176	0.631635	1.35396	0.00103583	up	Protein kinase family protein
TraesCS2B02G179800	chr2B	154269479	154271242	+	2727	2306	1660	1199	1203	1193		53.9486	42.367	43.0442	22.0155	20.9561	21.2734	1.16897	9.763e-15	up	Calcium ion binding
TraesCS2B02G181300	chr2B	155829166	155830383	+	71	45	47	13	23	20		2.03425	1.19738	1.76504	0.345703	0.580261	0.51651	1.74466	0.00148513	up	Y-family DNA polymerase H
TraesCS2B02G181600	chr2B	156590885	156593165	-	15333	12666	13366	3999	4582	4288		459.298	352.355	524.784	111.182	120.857	115.778	1.80744	3.8141e-33	up	RNA-binding protein
TraesCS2B02G182000	chr2B	157040789	157041745	-	173	100	112	60	66	53		6.30852	3.38653	5.35317	2.0307	2.11921	1.74205	1.30181	0.00158625	up	Calcium-binding family protein
TraesCS2B02G182900	chr2B	157734851	157736070	-	387	278	129	88	90	89		12.6336	8.42818	5.51972	2.66632	2.58707	2.61883	2.00397	5.55325e-13	up	Ribonuclease
TraesCS2B02G183100	chr2B	158146060	158147761	+	166	123	130	57	73	68		3.60036	2.47751	3.69566	1.14743	1.39415	1.32938	1.23373	0.000163991	up	Myb factor
TraesCS2B02G184200	chr2B	159255909	159256349	-	52	32	24	12	14	16		4.11489	2.35168	2.4893	0.881353	0.975511	1.14124	1.69102	0.00528369	up	SAUR-like auxin-responsive protein family
TraesCS2B02G185100	chr2B	160199733	160201148	+	389	276	397	80	94	79		9.58694	6.31703	12.8243	1.82993	2.03989	1.75493	2.08324	5.85905e-14	up	Phytoene desaturase
TraesCS2B02G187700	chr2B	163231279	163232388	-	547	413	463	142	192	157		17.1972	12.0585	19.0793	4.14355	5.31522	4.4491	1.65659	4.12333e-11	up	Leucine-rich repeat protein kinase family protein
TraesCS2B02G188000	chr2B	163404567	163414797	+	100	68	93	14	18	7		1.9409	1.22571	2.36591	0.2522	0.307628	0.122463	2.79725	2.48236e-07	up	Glycosyltransferase
TraesCS2B02G188700	chr2B	164107333	164109544	-	859	719	766	234	262	258		33.9105	26.3599	39.6353	8.57375	9.10735	9.18043	1.75018	3.69533e-22	up	Copper-transporting P-type ATPase
TraesCS2B02G193000	chr2B	168623649	168630147	-	223	143	97	81	77	79		3.00933	1.79215	1.71573	1.01453	0.914966	0.960936	1.31609	0.000168498	up	Receptor-like protein kinase
TraesCS2B02G193500	chr2B	169864360	169865163	+	58	53	11	13	11	9		2.51748	2.13642	0.625809	0.523714	0.420416	0.352113	2.42998	7.36814e-06	up	Ring finger protein, putative
TraesCS2B02G195600	chr2B	173203935	173206234	-	3992	2705	1317	1045	1290	1174		101.096	63.6187	43.7161	24.5626	28.7663	26.7988	1.62437	2.08946e-12	up	Jasmonate-zim-domain protein
TraesCS2B02G197000	chr2B	174827894	174831599	-	111	63	76	45	44	51		2.10637	1.11026	1.89033	0.792571	0.735214	0.872337	1.00543	0.0310406	up	Kinase family protein
TraesCS2B02G197400	chr2B	175409644	175411988	+	113	59	98	24	23	24		3.34187	1.62045	3.79882	0.658774	0.598947	0.639772	1.97023	7.24928e-05	up	Alpha/beta-hydrolase superfamily protein
TraesCS2B02G198900	chr2B	176413268	176415101	-	104	58	55	25	16	19		3.31144	1.71508	2.29539	0.738817	0.448593	0.545304	2.1218	8.10231e-05	up	DUF2996 family protein
TraesCS2B02G200900	chr2B	180420576	180423878	-	1336	1316	724	535	561	506		31.2696	28.6052	22.2109	11.6221	11.5619	10.675	1.40718	1.06179e-29	up	Alpha-1,4-glucan-protein synthase [UDP-forming] 1
TraesCS2B02G203700	chr2B	183262520	183263088	-	35	24	38	6	6	6		2.14659	1.36699	3.05476	0.341544	0.324027	0.331692	2.39988	0.000529783	up	Myosin-1
TraesCS2B02G204200	chr2B	184114196	184119087	+	1981	1602	1781	671	676	668		44.7455	33.6048	52.7279	14.067	13.445	13.6001	1.51511	4.12306e-19	up	Alpha/beta hydrolase, putative
TraesCS2B02G204500	chr2B	184326363	184332008	+	100	73	93	16	11	16		2.8675	1.94401	3.49541	0.42583	0.277744	0.413547	2.69265	5.41732e-09	up	Dihydroflavonol-4-reductase
TraesCS2B02G204900	chr2B	184494642	184495342	+	389	210	309	94	99	102		21.0794	10.5682	21.9471	4.72769	4.72381	4.98207	1.71668	2.40243e-06	up	IgA FC receptor
TraesCS2B02G205000	chr2B	184513528	184514001	+	386	212	285	60	83	68		35.0792	17.8925	33.9484	5.06089	6.64186	5.57023	2.20019	5.18398e-09	up	IgA FC receptor
TraesCS2B02G205100	chr2B	184572540	184638286	+	258	125	200	33	66	49		12.6989	5.71387	12.9029	1.50756	2.86049	2.17393	2.07567	2.61037e-05	up	IgA FC receptor
TraesCS2B02G205200	chr2B	184577510	184578171	+	285	140	214	61	63	61		15.0238	6.85389	14.7863	2.98455	2.92432	2.89846	1.89655	6.10135e-06	up	IgA FC receptor
TraesCS2B02G205300	chr2B	184655034	184655345	+	300	162	216	72	43	51		33.5552	16.8278	31.6668	7.47455	4.23503	5.14175	2.16548	1.03882e-06	up	Snake venom serine proteinase 1
TraesCS2B02G205600	chr2B	184770824	184771856	+	375	206	227	104	110	109		12.6685	6.46299	10.0515	3.26092	3.27217	3.31911	1.54142	2.09573e-05	up	Leguminosin group485 secreted peptide
TraesCS2B02G205800	chr2B	184800227	184801099	+	173	102	130	30	23	31		6.91553	3.78663	6.81137	1.11305	0.809574	1.11697	2.40072	3.21122e-08	up	IgA FC receptor
TraesCS2B02G208800	chr2B	190022307	190026958	-	201	201	213	108	97	103		4.56072	4.23552	6.33473	2.27444	1.93802	2.10657	1.06243	2.53502e-06	up	tRNA guanosine-2'-O-methyltransferase
TraesCS2B02G209700	chr2B	191877762	191880791	+	961	736	895	237	241	232		33.7728	24.0212	41.2267	7.73048	7.4578	7.3491	1.94315	3.82804e-21	up	transmembrane protein
TraesCS2B02G212000	chr2B	195691320	195693921	-	454	382	362	150	144	168		6.63461	5.18437	6.93393	2.03453	1.85298	2.21295	1.53862	8.78504e-13	up	Pentatricopeptide repeat-containing protein
TraesCS2B02G212500	chr2B	197147367	197152663	-	621	518	533	221	249	225		17.4347	13.506	19.6138	5.75875	6.15561	5.69386	1.39739	2.99906e-13	up	UPF0553 protein
TraesCS2B02G213000	chr2B	197681692	197687308	+	2485	1936	2410	739	805	768		51.1925	37.039	65.0742	14.1299	14.6024	14.2608	1.62189	1.01854e-19	up	Fatty-acid desaturase
TraesCS2B02G213200	chr2B	197704046	197709766	-	435	381	257	187	201	183		5.23101	4.25495	4.0508	2.08714	2.12834	1.98358	1.19791	6.41486e-10	up	Formin-like protein
TraesCS2B02G215000	chr2B	200382882	200385750	+	746	426	376	149	177	164		14.7165	7.80456	9.72221	2.72813	3.0746	2.91616	1.9533	1.02422e-09	up	Transferase
TraesCS2B02G215100	chr2B	200470579	200473320	-	930	486	549	136	114	118		19.3297	9.38107	14.9564	2.62359	2.0864	2.21069	2.63751	4.76293e-14	up	Transferase
TraesCS2B02G216400	chr2B	202482106	202485783	+	1057	599	843	389	433	404		20.058	10.5563	20.9677	6.85133	7.23517	6.91028	1.12852	0.000273565	up	Aldehyde dehydrogenase
TraesCS2B02G216800	chr2B	202919276	202921526	-	47	34	45	21	15	19		1.25014	0.83987	1.56886	0.518433	0.351318	0.455528	1.24174	0.0248404	up	Kinase family protein
TraesCS2B02G218100	chr2B	206751597	206755391	-	633	497	541	240	241	252		10.1191	7.37852	11.3357	3.56094	3.39239	3.63114	1.30958	3.67179e-10	up	Mitochondrial transcription termination factor family protein
TraesCS2B02G218600	chr2B	207481870	207483875	+	152	82	89	24	23	28		2.77137	1.38848	2.12693	0.406141	0.369257	0.460163	2.33508	7.49529e-07	up	Polyol transporter
TraesCS2B02G219400	chr2B	209826145	209827410	+	1316	1055	1078	335	338	342		44.8925	33.4229	48.2001	10.6066	10.1528	10.5159	1.90893	1.3754e-25	up	Geranylgeranyl pyrophosphate synthase
TraesCS2B02G220100	chr2B	210651572	210653486	-	17013	11613	15728	5323	6578	5931		646.039	409.539	782.822	187.607	219.949	203.006	1.37474	6.88794e-10	up	Chlorophyll a-b binding protein, chloroplastic
TraesCS2B02G221800	chr2B	211623756	211627190	-	7120	6541	4655	3271	3480	3342		133.946	114.279	114.784	57.1142	57.6472	56.6707	1.11888	3.97894e-23	up	Tubulin alpha chain
TraesCS2B02G225300	chr2B	215593543	215598490	-	3082	2552	3219	1031	1053	1019		87.7991	67.5167	120.196	27.2602	26.4141	26.1658	1.54482	2.92869e-23	up	Ribosome recycling factor
TraesCS2B02G225400	chr2B	215835145	215841899	+	3940	3744	3450	1704	1811	1706		130.328	115.014	149.579	52.3148	52.7483	50.8654	1.23872	3.98269e-31	up	Blue copper protein
TraesCS2B02G226100	chr2B	216939011	216941406	+	853	703	920	239	287	289		30.8472	23.6099	43.6079	8.02191	9.13897	9.42033	1.61889	5.81615e-17	up	Maturase K
TraesCS2B02G226800	chr2B	217409852	217415379	+	451	365	393	123	170	146		19.4066	14.5861	22.1655	4.91237	6.44126	5.66275	1.58188	5.11695e-11	up	DNAse I-like superfamily protein
TraesCS2B02G227100	chr2B	217907925	217911895	+	1383	1088	1241	343	413	418		36.3976	26.5921	42.8088	8.37834	9.57083	9.91582	1.76109	6.48267e-19	up	Protein TIC 20, chloroplastic
TraesCS2B02G228300	chr2B	222122937	222125065	+	1100	786	1039	361	348	329		23.977	15.911	29.6845	7.30337	6.6793	6.46398	1.54875	1.08579e-11	up	Cytochrome c6
TraesCS2B02G229200	chr2B	224645563	224646735	+	7175	7368	4999	2142	2572	2343		213.46	203.572	194.935	59.1465	67.3776	62.8304	1.72389	1.95807e-62	up	Leucine-rich repeat protein kinase family protein
TraesCS2B02G229400	chr2B	224649128	224655926	-	746	575	718	288	317	290		9.11218	6.52266	11.4953	3.26505	3.40951	3.19289	1.24828	2.07294e-09	up	Peptidyl-prolyl cis-trans isomerase, putative
TraesCS2B02G232400	chr2B	229992424	229994361	-	1248	1334	332	486	601	569		22.4727	22.3084	7.83591	8.1225	9.52936	9.23537	1.32055	5.35874e-23	up	Organic cation/carnitine transporter
TraesCS2B02G232700	chr2B	230593965	230594612	-	771	684	539	210	212	212		41.5215	34.2096	38.0469	10.4967	10.0532	10.291	1.88065	8.56136e-29	up	Late embryogenesis abundant (LEA) hydroxyproline-rich glycoprotein family
TraesCS2B02G232800	chr2B	230968864	230971162	+	1234	1031	722	316	394	375		19.5211	15.1468	14.9705	4.63969	5.48825	5.34714	1.74796	3.4301e-21	up	Armadillo/beta-catenin repeat family protein
TraesCS2B02G232900	chr2B	231232551	231235259	+	341	252	192	60	60	61		5.83049	4.00151	4.30292	0.952172	0.90334	0.940118	2.39858	2.29422e-17	up	Sugar transporter, putative
TraesCS2B02G233300	chr2B	231967131	231972146	+	3241	2518	2866	1269	1292	1340		76.1121	54.9166	88.2191	27.6599	26.7169	28.3649	1.24799	2.74274e-12	up	Protein THYLAKOID FORMATION1, chloroplastic
TraesCS2B02G233400	chr2B	231972646	231974543	+	31114	22447	27927	9514	11745	10711		599.227	401.483	704.971	170.064	199.176	185.938	1.43494	1.75567e-12	up	Chlorophyll a-b binding protein, chloroplastic
TraesCS2B02G233500	chr2B	232261319	232264420	+	196	100	116	47	44	46		3.95141	1.87228	3.06525	0.879444	0.781085	0.835904	1.80591	4.88434e-05	up	Laccase
TraesCS2B02G234000	chr2B	232779185	232788398	-	1983	1635	1772	655	801	727		56.3073	43.1154	65.9503	17.2622	20.0274	18.6071	1.41536	3.38827e-16	up	YGGT family protein
TraesCS2B02G234500	chr2B	233267619	233269292	-	8477	6151	7126	2679	2912	2782		217.359	146.472	239.493	63.7561	65.747	64.2976	1.49358	1.4207e-14	up	Cytochrome b6-f complex iron-sulfur subunit
TraesCS2B02G236300	chr2B	236583221	236592769	-	253	207	133	97	98	102		2.66176	2.02252	1.83405	0.947182	0.90787	0.967276	1.31498	2.12672e-07	up	Cellulose synthase-like protein
TraesCS2B02G236500	chr2B	236804915	236808617	-	271	239	204	44	43	42		3.164	2.59143	3.12183	0.476798	0.442064	0.441997	2.66513	1.59963e-24	up	Cellulose synthase-like protein
TraesCS2B02G236600	chr2B	236881376	236885677	-	186	124	174	23	22	24		2.27273	1.40712	2.78674	0.260842	0.236705	0.264331	2.85617	8.94964e-14	up	Cellulose synthase-like protein
TraesCS2B02G237800	chr2B	238606969	238608329	-	203	155	162	77	80	65		5.20513	3.69097	5.44455	1.83248	1.80624	1.50228	1.37497	5.40057e-06	up	Phosphate-responsive 1 family protein
TraesCS2B02G238300	chr2B	239642876	239646204	+	788	636	773	266	275	272		10.835	8.12143	13.9313	3.39467	3.32954	3.37111	1.49341	4.18091e-15	up	Pentatricopeptide repeat-containing protein, putative
TraesCS2B02G238500	chr2B	239850849	239854839	+	582	455	509	199	179	194		10.5126	7.63258	12.0508	3.33621	2.84701	3.15857	1.54248	4.48511e-12	up	Peptide chain release factor, putative
TraesCS2B02G240000	chr2B	244535498	244536694	-	17272	12840	16364	6011	6965	6475		643.275	444.112	798.831	207.785	228.415	217.368	1.31937	2.45108e-12	up	Oxygen-evolving enhancer protein 3-2, chloroplastic
TraesCS2B02G240100	chr2B	244569321	244572562	-	1179	616	258	145	163	141		20.7693	10.0777	5.95718	2.37078	2.5284	2.23888	2.69606	1.87807e-15	up	Beta-amylase
TraesCS2B02G241200	chr2B	245128909	245131359	+	190	99	97	9	11	10		3.02211	1.4624	2.02228	0.132866	0.154063	0.14337	3.96438	5.2788e-14	up	Glucan endo-1,3-beta-glucosidase 3
TraesCS2B02G242200	chr2B	246005596	246006628	-	200	139	96	85	73	65		6.75652	4.36095	4.25085	2.66518	2.17153	1.97929	1.29021	0.000251514	up	Cysteine-rich receptor kinase
TraesCS2B02G243800	chr2B	247936325	247936921	-	50	49	32	19	23	25		2.92273	2.66004	2.45178	1.03083	1.18385	1.31723	1.24419	0.00781087	up	Late embryogenesis abundant (LEA) hydroxyproline-rich glycoprotein family
TraesCS2B02G246600	chr2B	250743348	250744706	-	1349	1089	1352	426	504	462		36.7213	27.53	48.2385	10.7629	12.0805	11.3357	1.49503	2.1204e-16	up	Protein kinase family protein / ankyrin repeat family protein
TraesCS2B02G247300	chr2B	253713658	253716046	-	204	185	154	105	77	78		3.10064	2.61136	3.06799	1.48124	1.03053	1.06861	1.25949	2.15337e-05	up	Heat-shock protein, putative
TraesCS2B02G247600	chr2B	254237639	254238328	-	24	17	9	4	7	5		1.21382	0.798485	0.596621	0.187767	0.311739	0.227938	2.04793	0.0175503	up	O-glucosyltransferase rumi-like protein (DUF821)
TraesCS2B02G248900	chr2B	256326294	256327572	+	557	456	505	163	173	176		15.1977	11.5548	18.0603	4.12785	4.15641	4.3285	1.669	1.81425e-16	up	Lon protease
TraesCS2B02G251700	chr2B	265215556	265220140	+	332	353	290	162	200	179		2.59542	2.56282	2.97152	1.17543	1.37673	1.26132	1.02006	2.02109e-08	up	Receptor-like kinase
TraesCS2B02G253100	chr2B	273051936	273059041	-	2050	1681	1918	969	870	960		31.5153	23.9999	38.6481	13.8263	11.777	13.3027	1.09774	7.92139e-10	up	Zeta-carotene desaturase
TraesCS2B02G255900	chr2B	296012982	296028469	-	1769	1369	1791	650	678	681		36.9441	26.5518	49.0258	12.5992	12.468	12.8194	1.32963	6.71763e-13	up	Asparagine-tRNA ligase
TraesCS2B02G257300	chr2B	306885521	306908280	-	4529	3720	4259	1465	1443	1425		59.2615	45.205	73.0449	17.7919	16.6259	16.8069	1.613	1.09787e-24	up	Polyribonucleotide nucleotidyltransferase, putative
TraesCS2B02G263300	chr2B	353564383	353586910	+	2371	1858	2070	756	749	742		24.2289	17.6328	27.7258	7.17032	6.7396	6.83453	1.59769	4.16494e-19	up	Valine--tRNA ligase
TraesCS2B02G263900	chr2B	356315823	356319396	+	2616	2243	1535	1001	1182	1085		43.3484	34.5174	33.3392	15.3951	17.2465	16.2057	1.25736	2.6726e-16	up	Fasciclin-like arabinogalactan protein
TraesCS2B02G264100	chr2B	356594198	356597112	-	3878	2826	3468	1059	1277	1162		89.7429	60.7348	105.192	22.7458	26.0215	24.2382	1.62823	1.31053e-15	up	Peroxisomal (S)-2-hydroxy-acid oxidase
TraesCS2B02G266000	chr2B	358332628	358335024	+	241	234	121	117	111	93		3.809	3.43466	2.50664	1.7163	1.54478	1.32489	1.24449	2.27893e-07	up	Transporter
TraesCS2B02G267500	chr2B	360481412	360482730	-	24128	18354	22791	8737	9862	9343		739.899	522.703	916.065	248.672	266.297	258.25	1.29238	3.97073e-13	up	Oxygen-evolving enhancer protein 2-1, chloroplastic
TraesCS2B02G269300	chr2B	364947818	364949733	-	179	111	195	23	29	21		5.48432	3.15839	7.83098	0.654051	0.782379	0.579951	2.68245	5.13072e-11	up	3-oxo-5-alpha-steroid 4-dehydrogenase family protein
TraesCS2B02G269700	chr2B	367657356	367709290	+	903	696	838	318	326	310		12.857	9.20307	15.6389	4.20234	4.08712	3.97845	1.43103	1.59639e-12	up	Pentatricopeptide repeat-containing protein
TraesCS2B02G270300	chr2B	368613668	368615969	-	34214	26363	32182	14031	15379	14670		538.8	385.56	664.276	205.081	213.256	208.236	1.14591	3.26253e-11	up	Oxygen-evolving enhancer protein 1
TraesCS2B02G270500	chr2B	368972606	368980903	-	1620	1307	1594	653	656	643		29.8174	22.3411	38.4552	11.1553	10.6318	10.6676	1.26915	2.43199e-13	up	Proline--tRNA ligase
TraesCS2B02G270600	chr2B	369476063	369499273	+	748	641	618	362	349	367		5.8884	4.68627	6.3767	2.64495	2.41919	2.60414	1.04821	2.44963e-09	up	Aldehyde oxidase, putative
TraesCS2B02G271300	chr2B	371165255	371167495	-	5920	4716	5293	1460	1580	1468		143.667	106.287	168.364	32.8853	33.763	32.1117	1.92451	8.87496e-32	up	RNA-binding protein
TraesCS2B02G272300	chr2B	373746850	373747706	-	9770	7248	8741	3972	4614	4235		445.684	307.06	522.643	168.173	185.336	174.136	1.09748	1.25833e-08	up	Photosystem I reaction center subunit psaK
TraesCS2B02G273900	chr2B	375544513	375546058	+	6895	4729	5895	2142	2203	2155		155.639	99.1349	174.413	44.8763	43.7873	43.8464	1.528	9.21014e-13	up	ATP synthase gamma chain
TraesCS2B02G275000	chr2B	379094707	379104639	-	750	611	696	300	280	283		14.9049	11.2767	18.1297	5.53355	4.89978	5.06941	1.34069	6.5392e-12	up	Methionine aminopeptidase
TraesCS2B02G275300	chr2B	379880897	379881274	-	17	25	16	6	5	5		2.24718	3.06904	2.77218	0.73613	0.581981	0.595747	2.06222	0.0102903	up	Phytosulfokines 3
TraesCS2B02G275600	chr2B	380308325	380308807	+	50	50	54	11	22	12		3.61257	3.35498	5.11389	0.737654	1.39965	0.781502	1.8365	0.000673948	up	Sodium/myo-inositol cotransporter 2
TraesCS2B02G278400	chr2B	384341702	384342603	-	48	36	11	15	15	14		2.07055	1.44218	0.621941	0.600551	0.569752	0.544346	1.61817	0.00445764	up	Autophagy-related protein 2
TraesCS2B02G279400	chr2B	385563329	385569302	-	2211	1787	2354	650	684	697		37.8227	28.3897	52.7815	10.3203	10.3031	10.7473	1.66239	4.49866e-23	up	Aspartyl/glutamyl-tRNA(Asn/Gln) amidotransferase subunit B
TraesCS2B02G285400	chr2B	393184814	393189042	-	193	141	85	98	78	85		1.9282	1.30824	1.11308	0.90873	0.686181	0.765449	1.03989	0.00202196	up	Glutamate receptor
TraesCS2B02G286400	chr2B	394359693	394364641	-	359	195	79	149	124	132		3.9709	2.0031	1.14534	1.52966	1.20772	1.31604	1.14391	0.00364608	up	Potassium transporter
TraesCS2B02G287000	chr2B	396175334	396177454	+	284	144	282	75	37	52		5.03345	2.37019	6.55101	1.23374	0.577429	0.830717	2.07222	2.64255e-05	up	Laccase
TraesCS2B02G287500	chr2B	396925443	396928765	-	1006	856	982	418	458	425		16.9844	13.4215	21.7308	6.55003	6.80876	6.46762	1.20133	3.68356e-13	up	Glycogen synthase
TraesCS2B02G287600	chr2B	396956740	396958133	+	338	251	330	94	104	87		8.4615	5.8355	10.8282	2.1841	2.29252	1.96314	1.73448	8.84051e-11	up	Pyridoxal 5'-phosphate synthase subunit PdxS
TraesCS2B02G287800	chr2B	397244531	397251638	-	312	243	256	105	109	103		6.7293	4.86737	7.23713	2.10193	2.0701	2.00242	1.49331	2.322e-09	up	tRNA-dihydrouridine synthase
TraesCS2B02G288100	chr2B	397604150	397606976	+	1497	1385	1204	656	736	714		39.2203	33.6986	41.3454	15.9517	16.9792	16.8612	1.1349	6.15809e-18	up	CASP-like protein
TraesCS2B02G289000	chr2B	399706929	399708582	+	158	132	70	63	63	65		3.77141	2.92613	2.19006	1.39573	1.32415	1.3985	1.28554	1.41182e-05	up	WRKY transcription factor
TraesCS2B02G290200	chr2B	402675943	402678539	+	1735	1343	1543	500	594	565		51.0515	36.6993	59.5095	13.655	15.3902	14.9851	1.57944	2.37797e-16	up	Methionine-tRNA ligase, putative
TraesCS2B02G290500	chr2B	403100051	403119220	-	1300	900	1121	494	385	414		13.1269	8.43987	14.8367	4.62978	3.42318	3.7681	1.45236	2.90828e-08	up	Protein kinase family protein
TraesCS2B02G290700	chr2B	403561427	403562702	-	567	452	471	171	161	160		30.3945	22.5022	33.0937	8.5079	7.59955	7.73098	1.7345	1.01281e-15	up	Preprotein translocase subunit SECE1
TraesCS2B02G293300	chr2B	408723999	408727259	+	336	246	215	113	114	116		6.10387	4.15025	5.11937	1.90528	1.82356	1.89944	1.44949	5.93847e-08	up	Basic helix-loop-helix transcription factor
TraesCS2B02G293600	chr2B	409400473	409401171	+	54	54	83	14	36	20		2.69594	2.50371	5.43133	0.648721	1.58259	0.900012	1.31314	0.0196406	up	Cysteine proteinase inhibitor
TraesCS2B02G294500	chr2B	411140309	411143734	-	135	135	287	80	60	55		1.97781	1.83679	5.51119	1.08782	0.77402	0.726301	1.14574	0.000181356	up	Peptidylprolyl isomerase
TraesCS2B02G294600	chr2B	411490716	411493612	+	571	455	508	277	281	259		8.3549	6.18287	9.74273	3.76183	3.62044	3.41592	1.01333	1.26325e-06	up	Pentatricopeptide repeat-containing protein
TraesCS2B02G295000	chr2B	412058061	412058396	+	134	98	46	52	54	49		13.9174	9.45265	6.26215	5.0127	4.93853	4.58725	1.26828	0.000430098	up	DNA-directed RNA polymerase subunit beta
TraesCS2B02G297800	chr2B	416874711	416877391	-	966	673	814	232	236	247		18.8434	12.1919	20.8123	4.20034	4.05363	4.34292	1.88537	2.25091e-15	up	Violaxanthin de-epoxidase
TraesCS2B02G298500	chr2B	418266235	418272300	+	532	414	462	147	141	145		13.0375	9.42231	14.8401	3.3436	3.04265	3.20298	1.81237	8.15234e-16	up	Alpha/beta-Hydrolases superfamily protein
TraesCS2B02G298700	chr2B	418665100	418681179	-	354	279	300	146	149	162		7.37534	5.39829	8.19241	2.82322	2.73347	3.04226	1.15498	1.18275e-06	up	Small ribosomal subunit biogenesis GTPase RsgA
TraesCS2B02G299900	chr2B	421247098	421247878	+	91	87	39	39	48	37		4.06615	3.61023	2.28412	1.61741	1.88857	1.49021	1.20322	0.000805035	up	Chaperone protein dnaJ-related
TraesCS2B02G300100	chr2B	421704640	421708341	+	473	404	412	206	239	237		17.5788	13.9438	20.0695	7.10573	7.82123	7.93923	1.04712	1.11485e-07	up	UPF0250 protein mma_3250
TraesCS2B02G302400	chr2B	425794751	425797399	+	418	298	154	132	132	128		6.42322	4.25271	3.10176	1.88263	1.78607	1.77292	1.55648	7.4128e-09	up	Bifunctional uridylyltransferase/uridylyl-removing enzyme
TraesCS2B02G303200	chr2B	429436293	429439998	-	53	74	22	18	19	23		1.25309	1.62485	0.681776	0.394997	0.395558	0.490159	1.75418	0.000164278	up	Glycerophosphodiester phosphodiesterase
TraesCS2B02G304200	chr2B	432134773	432142922	-	12202	10205	11307	5714	5343	5658		126.506	98.2575	153.652	54.9836	48.7769	52.8743	1.10594	7.12491e-13	up	ATP-dependent Clp protease ATP-binding subunit ClpB
TraesCS2B02G305600	chr2B	436015263	436016507	-	695	378	498	127	162	143		21.5206	10.8701	20.2121	3.64995	4.41707	3.99124	2.00968	3.76106e-09	up	Heavy metal transport/detoxification superfamily protein
TraesCS2B02G307500	chr2B	440209694	440215040	+	934	738	710	370	365	339		9.40941	6.90471	9.37531	3.45964	3.23786	3.07835	1.32342	2.73686e-11	up	ATP-dependent Clp protease ATP-binding subunit
TraesCS2B02G307600	chr2B	440222232	440225445	-	2112	1851	1779	955	1102	1049		58.3558	47.4974	64.4285	24.491	26.8115	26.1257	1.03574	1.20356e-12	up	Mitochondrial import inner membrane translocase subunit TIM22
TraesCS2B02G308000	chr2B	440814041	440825740	-	429	341	323	175	227	199		9.02411	6.66154	8.90556	3.41664	4.20458	3.77314	1.04486	1.16428e-05	up	Initiation factor 4F subunit (DUF1350)
TraesCS2B02G308900	chr2B	442085168	442087493	+	2650	2732	1660	872	904	910		39.7585	38.0661	32.644	12.1427	11.9427	12.3063	1.68152	6.98379e-73	up	Cytochrome P450
TraesCS2B02G310500	chr2B	443264555	443266555	-	275	252	98	97	75	75		5.74658	4.89047	2.6842	1.88132	1.38003	1.41267	1.77206	3.63817e-11	up	Purple acid phosphatase
TraesCS2B02G311100	chr2B	445170571	445173098	+	1084	1033	1057	363	397	371		51.3281	45.4255	65.6013	15.9531	16.5526	15.8344	1.58559	3.91687e-33	up	Ferredoxin
TraesCS2B02G312600	chr2B	448080147	448080868	+	11343	8403	10916	4050	4615	4275		909.981	626.054	1147.83	301.559	326.006	309.131	1.29845	7.10605e-12	up	Photosystem I subunit O
TraesCS2B02G313500	chr2B	448872985	448874201	+	983	764	715	275	343	312		34.1335	24.6374	32.5421	8.86286	10.4875	9.76527	1.59754	2.59822e-14	up	FAM210B-like protein
TraesCS2B02G313700	chr2B	448904726	448907854	+	17744	14637	17587	6422	7439	6834		550.418	421.664	715.063	184.895	203.191	191.081	1.33201	3.78062e-18	up	Peroxiredoxin
TraesCS2B02G313900	chr2B	449119622	449121173	-	4729	3993	3246	1065	1300	1204		135.715	106.422	122.101	28.3676	32.8513	31.145	1.97516	6.74672e-36	up	Late embryogenesis abundant (LEA) hydroxyproline-rich glycoprotein family
TraesCS2B02G315100	chr2B	450369513	450370838	+	265	163	157	95	102	106		6.97422	3.98392	5.41578	2.32053	2.36374	2.51454	1.18983	0.000589022	up	U-box domain containing protein
TraesCS2B02G316500	chr2B	451833336	451836114	+	324	230	228	90	73	81		8.75137	5.76942	8.07193	2.25625	1.73621	1.97205	1.86848	5.7889e-10	up	Plastid-lipid associated protein PAP / fibrillin family protein
TraesCS2B02G317500	chr2B	453029977	453032074	+	88	56	79	18	31	32		3.40841	2.01433	4.01058	0.647075	1.05726	1.11717	1.52412	0.0027206	up	Disease resistance protein (TIR-NBS-LRR class) family
TraesCS2B02G317600	chr2B	453077889	453079490	+	7229	4483	6960	1855	2246	2025		171.149	98.5685	215.982	40.7618	46.8226	43.2139	1.62897	1.11591e-10	up	Abscisic stress ripening
TraesCS2B02G318900	chr2B	454739854	454741755	-	38	32	15	13	13	11		1.1725	0.916968	0.606644	0.372296	0.353202	0.305933	1.60247	0.00730105	up	Cytochrome P450, putative
TraesCS2B02G320000	chr2B	456051013	456053488	-	2794	2262	2998	856	994	910		80.4484	60.4863	113.145	22.8759	25.2015	23.6175	1.55976	1.98095e-20	up	GrpE protein homolog
TraesCS2B02G320900	chr2B	457383470	457386063	-	356	222	271	51	88	78		5.59869	3.24237	5.58621	0.744424	1.21862	1.10569	2.10972	1.75515e-08	up	Neutral/alkaline invertase
TraesCS2B02G322500	chr2B	461091666	461092884	+	416	311	401	111	135	129		19.7515	13.7132	24.9553	4.89151	5.64403	5.52075	1.64319	6.75514e-11	up	PsbP domain protein
TraesCS2B02G323000	chr2B	461575358	461576352	-	307	224	205	90	130	114		10.7674	7.29612	9.42401	2.92972	4.01479	3.60394	1.35936	7.18952e-06	up	Glutamate-1-semialdehyde 2,1-aminomutase 1
TraesCS2B02G323800	chr2B	462946758	462949679	-	920	832	911	338	363	353		24.1942	20.3198	31.4017	8.24998	8.40579	8.36757	1.41541	1.85347e-21	up	Ribosome maturation factor RimP
TraesCS2B02G326800	chr2B	467870720	467873343	-	474	422	327	165	148	161		12.6754	10.4802	11.4615	4.09525	3.48493	3.88071	1.59956	6.16428e-16	up	Response regulator
TraesCS2B02G327100	chr2B	468454406	468455154	-	53	38	27	23	21	23		2.46938	1.64425	1.64887	0.994611	0.86155	0.965921	1.12703	0.031287	up	DUF538 family protein, putative (Protein of unknown function, DUF538)
TraesCS2B02G327800	chr2B	470028858	470031720	+	260	208	282	129	123	115		6.85815	5.09531	9.74977	3.15818	2.85685	2.73422	1.03435	4.35072e-05	up	Glutathione S-transferase family protein
TraesCS2B02G328500	chr2B	470912598	470917033	-	1197	987	1115	355	365	375		18.0598	13.8296	22.0498	4.97119	4.84909	5.09978	1.6804	3.98628e-22	up	60 kDa chaperonin
TraesCS2B02G332300	chr2B	475301986	475305888	-	3080	2424	2907	751	695	691		59.6802	43.62	73.8306	13.5062	11.8581	12.0687	2.04938	2.1369e-29	up	3-oxoacyl-[acyl-carrier-protein] synthase
TraesCS2B02G332500	chr2B	475609909	475610706	-	175	157	130	63	111	88		7.65295	6.37623	7.45153	2.55708	4.27428	3.46877	1.02887	0.00270153	up	Mediator of RNA polymerase II transcription subunit 13
TraesCS2B02G333400	chr2B	476561579	476563740	+	498	434	421	192	197	197		8.03836	6.5058	8.907	2.87642	2.79997	2.8662	1.35202	2.79344e-13	up	Pentatricopeptide repeat-containing protein
TraesCS2B02G334000	chr2B	477573285	477575685	+	334	278	222	93	109	93		6.25308	4.83354	5.44769	1.61601	1.7969	1.5694	1.73766	2.57962e-13	up	Glutamate decarboxylase
TraesCS2B02G334100	chr2B	477595344	477595967	-	24	25	12	7	8	8		1.34221	1.29844	0.879634	0.363346	0.393956	0.403275	1.77031	0.0127084	up	transcription repressor
TraesCS2B02G334600	chr2B	478180320	478181669	+	643	355	326	141	168	147		16.6215	8.52239	11.0456	3.38293	3.824	3.42515	1.82597	6.76125e-08	up	Aspartic proteinase nepenthesin-1
TraesCS2B02G335400	chr2B	478901181	478907709	-	586	463	623	271	230	257		8.12794	5.96399	11.3262	3.48872	2.80905	3.21306	1.15196	3.3035e-07	up	Zeaxanthin epoxidase, chloroplastic
TraesCS2B02G336800	chr2B	481048634	481054363	+	1321	931	1107	294	256	272		30.4087	19.9029	33.4005	6.28138	5.189	5.64372	2.14061	1.54626e-19	up	Phage capsid scaffolding protein (GPO) serine peptidase
TraesCS2B02G338000	chr2B	482854089	482854508	+	11	12	10	2	2	3		0.913981	0.925974	1.08907	0.154237	0.146327	0.224682	2.39375	0.0332185	up	50S ribosomal protein L22, chloroplastic
TraesCS2B02G338400	chr2B	483463343	483470039	+	72	38	22	10	7	7		1.33508	0.654381	0.534698	0.172103	0.114293	0.116997	2.8877	1.69773e-05	up	Sugar transporter, putative
TraesCS2B02G338500	chr2B	483544376	483548719	+	173	144	110	67	68	71		3.36713	2.60285	2.80619	1.21032	1.16539	1.24559	1.30512	3.97676e-06	up	Sugar transporter, putative
TraesCS2B02G339100	chr2B	484591155	484595970	+	375	217	266	119	113	115		6.41497	3.44744	5.96426	1.8894	1.70212	1.77322	1.46261	2.14678e-05	up	Sugar transporter, putative
TraesCS2B02G340300	chr2B	485870402	485871783	-	25077	17819	24189	8103	9274	8756		690.705	455.799	873.266	207.146	224.923	217.383	1.40488	3.14661e-12	up	Chlorophyll a-b binding protein, chloroplastic
TraesCS2B02G340500	chr2B	485923376	485928072	-	580	401	340	236	242	228		10.3058	6.61713	7.91849	3.89204	3.78632	3.65165	1.1631	7.17795e-06	up	Gamma-glutamyltranspeptidase family protein
TraesCS2B02G341300	chr2B	486951351	486953325	+	66	45	90	23	11	17		1.66901	1.05682	2.98311	0.539829	0.244938	0.387495	1.80402	0.00121166	up	Aldose 1-epimerase
TraesCS2B02G341400	chr2B	486963821	486966996	+	546	416	332	158	175	161		11.59	8.20084	9.23722	3.11288	3.27099	3.08049	1.64837	7.82078e-13	up	Aldose 1-epimerase
TraesCS2B02G342000	chr2B	488008996	488009982	+	603	474	670	133	161	153		23.8855	17.4369	34.786	4.88971	5.61556	5.46275	1.95563	5.37663e-19	up	Photosynthetic NDH subcomplex L 3
TraesCS2B02G342200	chr2B	488191655	488193668	+	20887	14958	19917	7160	7769	7325		419.633	279.088	524.48	133.512	137.438	132.649	1.37672	2.83753e-12	up	Glyceraldehyde-3-phosphate dehydrogenase
TraesCS2B02G342600	chr2B	488862147	488867824	+	486	441	431	250	237	239		10.6333	8.96076	12.3601	5.07676	4.56594	4.71339	1.0334	5.83504e-09	up	Serine protease
TraesCS2B02G343200	chr2B	489015617	489017163	+	37	34	42	17	16	16		0.969373	0.827259	1.44228	0.413382	0.369112	0.377843	1.21525	0.021503	up	Amino acid transporter, putative
TraesCS2B02G343900	chr2B	489880243	489881866	+	5490	4481	5440	1615	1845	1742		226.462	171.661	294.126	61.8314	67.0145	64.7699	1.62483	1.29969e-24	up	30S ribosomal protein 3, chloroplastic
TraesCS2B02G344400	chr2B	491023624	491025241	-	692	501	640	186	244	219		20.2593	13.6216	24.5589	5.0541	6.29008	5.77914	1.56851	2.54681e-10	up	Transmembrane protein, putative
TraesCS2B02G346500	chr2B	493251396	493259976	-	943	863	843	443	369	403		9.58587	8.14712	11.232	4.17962	3.3029	3.69255	1.25124	1.57882e-12	up	Chloroplastic group IIA intron splicing facilitator CRS1, chloroplastic
TraesCS2B02G347600	chr2B	494278600	494279246	+	86	77	83	32	32	32		4.63861	3.85703	5.86785	1.60196	1.51981	1.55576	1.44511	5.69778e-05	up	Protein YcgL
TraesCS2B02G347700	chr2B	494283843	494289430	-	598	461	524	159	208	176		9.01844	6.45661	10.3579	2.22557	2.76212	2.39246	1.65208	2.02201e-12	up	ATP-dependent zinc metalloprotease FtsH
TraesCS2B02G348500	chr2B	495161422	495165405	-	679	490	670	280	310	288		14.1803	9.50356	18.3402	5.42736	5.7007	5.4214	1.10133	2.54175e-06	up	Indole-3-glycerol phosphate synthase
TraesCS2B02G351100	chr2B	498416491	498427366	-	131	70	51	42	58	45		3.27007	1.62277	1.66866	0.973082	1.27486	1.01251	1.16814	0.017196	up	Amino acid permease
TraesCS2B02G351500	chr2B	500454582	500455260	-	494	378	415	140	143	154		25.3893	18.0422	27.9565	6.67829	6.47156	7.13422	1.68264	5.34009e-13	up	DNA-directed RNA polymerase subunit
TraesCS2B02G353600	chr2B	504473901	504474431	-	73	55	37	14	13	16		4.79758	3.35687	3.18722	0.853966	0.752301	0.94781	2.25886	4.68208e-06	up	nuclear RNA polymerase D1A
TraesCS2B02G354000	chr2B	504775383	504777209	-	92	88	74	33	37	30		3.48217	3.09328	3.67118	1.15929	1.23314	1.0235	1.52881	1.23292e-05	up	Pentatricopeptide repeat-containing protein
TraesCS2B02G357300	chr2B	510397142	510400086	-	489	400	392	196	243	203		7.17312	5.4492	7.53697	2.66851	3.13874	2.68409	1.15579	1.35634e-07	up	Pentatricopeptide repeat-containing protein
TraesCS2B02G357700	chr2B	510786456	510787673	+	62	46	75	16	23	23		1.94223	1.33826	3.07951	0.465202	0.634433	0.649439	1.48882	0.00189297	up	Methyltransferase, putative
TraesCS2B02G361100	chr2B	514319730	514322490	-	39	18	0	8	10	7		1.06245	0.455397	0	0.202278	0.23988	0.171888	1.88727	0.028994	up	Short-chain dehydrogenase/reductase
TraesCS2B02G362900	chr2B	517378543	517380517	+	598	452	489	179	222	183		16.0159	11.2424	17.166	4.44955	5.23542	4.41776	1.5347	9.91999e-11	up	Restriction endonuclease, type II-like protein
TraesCS2B02G365000	chr2B	519124123	519125702	+	35	39	49	10	8	5		0.894806	0.925974	1.64198	0.237287	0.180094	0.115221	2.36105	0.000114375	up	Protein DDI1 2
TraesCS2B02G365900	chr2B	521516359	521518481	-	602	564	300	172	191	182		10.5199	9.15309	6.87145	2.7897	2.93899	2.86674	1.77885	1.80669e-26	up	Kinase family protein
TraesCS2B02G366900	chr2B	523084912	523087914	-	705	472	521	248	268	265		15.215	9.46017	14.7378	4.96763	5.09293	5.15503	1.28179	8.65088e-07	up	Phosphoglycolate phosphatase
TraesCS2B02G367100	chr2B	523263110	523266321	+	1139	872	901	515	536	513		26.8206	19.0693	27.8088	11.2555	11.1137	10.8884	1.04901	1.39884e-07	up	cDNA clone:001-108-A06, full insert sequence
TraesCS2B02G367500	chr2B	524002391	524003365	-	887	600	612	181	255	227		31.7477	19.9441	28.7112	6.01286	8.03671	7.32347	1.85827	1.31261e-11	up	Calcium-binding protein
TraesCS2B02G369600	chr2B	526777568	526780647	-	338	207	393	132	124	123		8.16286	4.64269	12.4403	2.95878	2.63692	2.67752	1.21433	0.000184546	up	Haloacid dehalogenase-like hydrolase
TraesCS2B02G370100	chr2B	527587047	527587722	+	84	57	54	23	38	33		4.33637	2.73272	3.65386	1.10202	1.72735	1.53555	1.27721	0.00822657	up	Armadillo repeat-containing protein 2
TraesCS2B02G370200	chr2B	527872937	527875682	+	3698	3447	2020	1298	1516	1401		64.6223	55.941	46.2678	21.0525	23.3273	22.0676	1.44422	7.53963e-32	up	Cytochrome b561 and DOMON domain-containing protein
TraesCS2B02G370600	chr2B	528829227	528840670	+	4875	3414	2850	1261	1385	1315		68.4608	44.525	52.4594	16.436	17.1264	16.6454	1.75498	4.76956e-17	up	Endoglucanase
TraesCS2B02G370700	chr2B	528967262	528968159	-	62	46	27	23	28	17		2.4094	1.66015	1.37528	0.829581	0.95813	0.595482	1.35477	0.0099883	up	RING/U-box superfamily protein
TraesCS2B02G371000	chr2B	529110066	529111181	+	2434	2210	2155	946	1136	1051		76.1114	64.1793	88.3259	27.4558	31.2793	29.6234	1.2516	2.32113e-19	up	Fasciclin-like arabinogalactan protein
TraesCS2B02G371700	chr2B	530098771	530102322	-	2044	1733	1918	866	916	865		70.2071	55.2805	86.3495	27.6078	27.7041	26.7805	1.1969	3.42542e-15	up	6,7-dimethyl-8-ribityllumazine synthase
TraesCS2B02G372000	chr2B	530306217	530307895	+	436	326	354	112	163	139		9.63603	6.69117	10.2548	2.29743	3.17211	2.76903	1.57036	1.17147e-08	up	CONSTANS-like protein
TraesCS2B02G372100	chr2B	530411136	530413208	+	414	388	337	195	192	174		6.96939	6.06596	7.43594	3.04679	2.84606	2.64025	1.19596	9.18225e-11	up	Transducin/WD40 repeat-like superfamily protein
TraesCS2B02G372500	chr2B	531052930	531054570	+	596	363	320	113	112	114		15.9256	9.00804	11.2076	2.80248	2.63523	2.74573	2.19174	9.69268e-13	up	Peroxidase
TraesCS2B02G372700	chr2B	531135051	531136644	+	424	331	389	132	168	130		12.2997	8.91722	14.7907	3.55398	4.29128	3.39917	1.49974	1.96913e-09	up	Photosystem II reaction center PsbP family protein
TraesCS2B02G375500	chr2B	538010577	538012384	-	78	64	29	33	32	30		1.50553	1.14722	0.733677	0.591184	0.543869	0.521938	1.26287	0.00220685	up	BTB/POZ domain-containing protein
TraesCS2B02G378600	chr2B	541631889	541634708	+	4778	3080	2889	966	1108	1084		84.2121	50.4141	66.7402	15.8023	17.1956	17.2211	2.00747	4.04496e-17	up	Leucine-rich repeat protein kinase family protein
TraesCS2B02G378800	chr2B	541906852	541908521	+	576	346	530	57	47	55		12.0365	6.7147	14.5166	1.10552	0.864817	1.03596	3.22608	3.42883e-22	up	Leucine-rich repeat protein kinase family protein
TraesCS2B02G380000	chr2B	543704722	543706340	-	140	96	128	55	38	53		3.72098	2.36959	4.45913	1.35677	0.889328	1.26972	1.37749	0.000642334	up	Protein LOW PSII ACCUMULATION 1, chloroplastic
TraesCS2B02G382900	chr2B	546628939	546630861	+	411	354	398	105	114	112		10.1795	8.14253	12.9204	2.41371	2.4862	2.50036	1.89198	6.59404e-20	up	PURPLE ACID PHOSPHATASE family protein
TraesCS2B02G383100	chr2B	546925086	546933385	+	297	216	314	110	122	123		3.15799	2.13296	4.37619	1.08558	1.14226	1.17886	1.21878	6.91157e-06	up	Calcium-dependent lipid-binding (CaLB domain) family protein
TraesCS2B02G385400	chr2B	548951741	548952427	-	133	96	114	56	45	55		6.75598	4.52878	7.5902	2.64021	2.01279	2.51827	1.23838	0.000775649	up	Peroxisomal membrane protein 11 homolog
TraesCS2B02G385900	chr2B	549195095	549199967	-	291	287	227	119	123	114		5.14446	4.71196	5.25998	1.95257	1.9147	1.81658	1.37882	1.97166e-12	up	Receptor kinase, putative
TraesCS2B02G386400	chr2B	549386830	549388118	-	39	25	32	14	2	11		1.59181	0.947634	1.71194	0.530358	0.0718798	0.40469	1.92269	0.0443945	up	Heavy metal transport/detoxification superfamily protein
TraesCS2B02G386900	chr2B	550039727	550045272	+	4141	4052	2673	2033	2279	2140		115.331	104.806	97.5783	52.5525	55.8903	53.7228	1.02572	2.28464e-24	up	Remorin
TraesCS2B02G391200	chr2B	555842623	555849319	-	287	252	250	126	129	135		17.6641	14.404	20.168	7.19772	6.99116	7.48939	1.14902	1.05264e-07	up	Upf0426 protein, chloroplastic
TraesCS2B02G391600	chr2B	556190227	556195109	-	1242	1130	1080	452	562	495		29.246	24.7114	33.3335	9.87865	11.6528	10.5064	1.3364	1.43103e-17	up	Ribosomal RNA small subunit methyltransferase J
TraesCS2B02G392100	chr2B	556517200	556518641	+	577	488	185	98	141	126		15.1056	11.8647	6.34814	2.38124	3.25036	2.97328	2.23172	6.97907e-21	up	GRAM domain-containing protein / ABA-responsive
TraesCS2B02G392200	chr2B	556595838	556596632	+	76	71	76	37	29	41		3.68362	3.1959	4.82821	1.66447	1.23768	1.79121	1.137	0.00406849	up	GRAM domain-containing protein / ABA-responsive
TraesCS2B02G392300	chr2B	556676142	556677548	+	285	289	146	84	99	89		7.66829	7.22146	5.14894	2.09772	2.34551	2.15847	1.75753	4.85429e-17	up	GRAM domain-containing protein / ABA-responsive protein-related
TraesCS2B02G394200	chr2B	559177073	559180681	+	205	180	163	74	97	88		4.94059	4.02875	5.14902	1.65528	2.05848	1.91166	1.25626	1.68073e-06	up	Patatin
TraesCS2B02G394400	chr2B	559188330	559193538	-	205	124	31	39	33	36		2.6506	1.48897	0.525368	0.468025	0.375711	0.419561	2.29686	2.78639e-08	up	Yellow stripe-like transporter 12
TraesCS2B02G395100	chr2B	560185632	560187410	+	28	19	56	5	9	7		0.549257	0.346134	1.43985	0.0910335	0.155457	0.123771	1.85269	0.00851689	up	Glycosyltransferase
TraesCS2B02G395400	chr2B	560458049	560463353	-	662	491	384	147	188	152		15.4323	10.6298	11.7331	3.18055	3.85904	3.19387	1.93263	6.56685e-15	up	Alpha/beta-Hydrolases superfamily protein
TraesCS2B02G395700	chr2B	561228955	561229886	-	148	109	135	54	66	61		6.11946	4.18553	7.31638	2.07233	2.40295	2.27344	1.19348	0.00034026	up	Oxygen-evolving enhancer protein 3-2, chloroplastic
TraesCS2B02G396200	chr2B	562977331	562978219	+	476	274	244	73	88	80		18.6852	9.98885	12.5543	2.65967	3.04175	2.83064	2.33267	1.08323e-11	up	Leguminosin group485 secreted peptide
TraesCS2B02G396700	chr2B	563043512	563046768	-	798	462	419	156	207	195		18.0598	9.71012	12.429	3.27678	4.12505	3.97783	1.87125	6.63112e-09	up	Aquaporin
TraesCS2B02G396800	chr2B	563182221	563185116	-	80	34	50	14	18	19		1.78048	0.702748	1.45858	0.289194	0.352752	0.381156	1.86113	0.00362402	up	Aquaporin
TraesCS2B02G397500	chr2B	564232227	564237568	-	2346	1772	952	925	982	984		51.9476	36.4397	27.6303	19.0105	19.1469	19.6397	1.19756	4.84018e-10	up	Transporter-related family protein
TraesCS2B02G398500	chr2B	566008501	566009853	-	120	112	73	51	61	71		3.09512	2.68279	2.46792	1.2209	1.3854	1.65065	1.02443	0.00158836	up	Glucuronoxylan 4-O-methyltransferase
TraesCS2B02G400000	chr2B	568466757	568469967	-	214	213	74	78	90	74		4.56204	4.21694	2.0677	1.54331	1.68942	1.42193	1.49958	5.25429e-10	up	L-allo-threonine aldolase
TraesCS2B02G401400	chr2B	569527982	569530617	-	1345	988	1259	298	359	351		31.6287	21.5769	38.8058	6.50414	7.43367	7.43993	1.89988	2.6003e-18	up	plastid transcriptionally active 5
TraesCS2B02G401700	chr2B	570090400	570094304	-	281	233	284	106	118	125		12.6043	9.70607	16.6972	4.413	4.66064	5.05389	1.24293	1.77907e-07	up	Enolase
TraesCS2B02G403000	chr2B	571516084	571519934	+	91	54	79	19	18	23		1.38615	0.763898	1.57727	0.268618	0.241429	0.31579	1.96372	7.55295e-05	up	Acid invertase 1
TraesCS2B02G403800	chr2B	572156348	572156848	+	50	50	23	14	28	20		3.48278	3.23444	2.09988	0.905102	1.71737	1.25571	1.37446	0.0109156	up	Auxin-responsive protein-like
TraesCS2B02G404600	chr2B	572588733	572593589	-	9279	6995	8909	2456	2694	2577		120.198	84.1506	151.264	29.5283	30.7286	30.0893	1.76238	1.33045e-22	up	Elongation factor G
TraesCS2B02G405600	chr2B	573673253	573674515	+	432	311	365	77	98	83		14.6224	9.77617	16.1934	2.41902	2.92086	2.5323	2.21552	7.00237e-16	up	NAD(P)H-quinone oxidoreductase subunit M
TraesCS2B02G406600	chr2B	575903665	575905255	+	70	59	55	25	28	31		2.27239	1.77873	2.34023	0.753249	0.800373	0.907087	1.30246	0.00178224	up	Zinc finger, B-box
TraesCS2B02G407400	chr2B	578136060	578140535	-	1929	2279	1715	1044	1031	979		19.0323	20.8822	22.1786	9.56033	8.95708	8.70649	1.1373	1.77898e-23	up	Trihelix transcription factor GT-2
TraesCS2B02G410100	chr2B	583673634	583677069	-	3476	2781	3429	945	957	977		58.0677	43.1449	75.0817	14.6521	14.0772	14.7113	1.80509	2.56542e-27	up	Pentatricopeptide repeat-containing protein
TraesCS2B02G410700	chr2B	584133870	584134973	-	16196	12085	7214	3053	3671	3340		511.956	354.768	298.891	89.5705	102.178	95.1641	2.17986	6.25396e-31	up	Ubiquitous surface protein a2h
TraesCS2B02G410800	chr2B	584465809	584466520	-	70	38	45	21	20	22		4.0178	2.02557	3.38543	1.11872	1.01081	1.13819	1.46983	0.00850473	up	Blue copper protein
TraesCS2B02G411900	chr2B	586118399	586120605	-	249	200	161	80	67	69		3.93723	2.93694	3.33679	1.17407	0.932858	0.983428	1.73835	6.52996e-10	up	Pentatricopeptide repeat-containing protein
TraesCS2B02G413200	chr2B	588928147	588929511	+	103	52	35	18	18	19		2.63329	1.23463	1.17284	0.427117	0.405212	0.437841	2.18979	7.59527e-05	up	RING/U-box superfamily protein
TraesCS2B02G414500	chr2B	592528718	592530840	-	646	545	481	120	127	127		14.5537	11.4028	14.2036	2.50921	2.51939	2.57898	2.35494	1.46266e-32	up	Beta-carotene hydroxylase
TraesCS2B02G414700	chr2B	592585834	592587369	-	249	197	160	84	97	92		7.75845	5.70053	6.53442	2.42923	2.66132	2.58384	1.39396	1.52949e-07	up	Nuclear transport factor 2 (NTF2) family protein
TraesCS2B02G415000	chr2B	593016945	593018348	-	234	180	139	59	81	67		5.81624	4.15501	4.52848	1.36111	1.7728	1.50108	1.68823	2.49158e-08	up	transcription repressor
TraesCS2B02G416100	chr2B	594845059	594847218	-	84	64	92	36	39	38		1.47158	1.04126	2.11253	0.585356	0.601614	0.600054	1.07461	0.0056635	up	S-type anion channel
TraesCS2B02G417200	chr2B	596652494	596658889	-	359	301	334	160	157	159		4.22251	3.28788	5.14913	1.74667	1.62602	1.68568	1.15448	6.45708e-08	up	SPX domain-containing family protein
TraesCS2B02G417300	chr2B	596897876	596898505	-	151	101	50	57	64	55		8.36431	5.19574	3.63023	2.9305	3.12164	2.74611	1.20727	0.00138194	up	Peptidoglycan-binding LysM domain-containing protein
TraesCS2B02G418900	chr2B	600440674	600443169	+	1020	965	699	488	555	512		20.4571	17.974	18.3752	9.08401	9.80137	9.25585	1.034	3.03925e-14	up	IQ domain-containing protein
TraesCS2B02G419900	chr2B	601390210	601391016	-	165	161	140	57	58	63		7.13516	6.46575	7.93523	2.28775	2.2085	2.45563	1.55279	1.94179e-09	up	3-hexulose-6-phosphate isomerase
TraesCS2B02G421400	chr2B	606483758	606486106	+	292	257	291	105	103	117		4.33804	3.54582	5.6665	1.44782	1.3474	1.56675	1.43829	1.24763e-10	up	Pentatricopeptide repeat-containing protein
TraesCS2B02G423500	chr2B	608941791	608946212	-	247	282	244	134	143	133		2.9042	3.0793	3.76037	1.46234	1.48052	1.40956	1.04444	5.25091e-08	up	DUF630 family protein, putative (DUF630 and DUF632)
TraesCS2B02G423600	chr2B	609200958	609202417	-	54	41	8	11	29	22		1.29073	0.910118	0.250635	0.244032	0.610363	0.473986	1.30966	0.0491592	up	DUF241 domain protein (DUF241)
TraesCS2B02G423900	chr2B	609955628	609958772	+	756	540	926	102	113	102		12.6474	8.3897	20.3049	1.58377	1.66459	1.53809	2.72014	1.05845e-28	up	L-ascorbate oxidase-like protein
TraesCS2B02G424300	chr2B	610415870	610420284	+	671	536	366	282	236	256		7.9002	5.86075	5.64817	3.08161	2.44668	2.7168	1.32383	3.65071e-09	up	Sucrose synthase
TraesCS2B02G424900	chr2B	610924597	610927456	+	256	282	184	153	121	140		4.6074	4.71344	4.34055	2.55576	1.91757	2.27115	1.05274	4.17945e-06	up	Calcium-dependent protein kinase
TraesCS2B02G425400	chr2B	611191958	611194350	+	2893	2664	1740	869	868	875		42.189	36.0793	33.2592	11.7621	11.146	11.5017	1.77047	8.88834e-47	up	Cytochrome P450
TraesCS2B02G425600	chr2B	611282836	611284978	-	8840	9897	6594	3567	4244	3893		239.7	249.225	234.356	89.7701	101.33	95.1484	1.35725	6.27406e-43	up	Aquaporin
TraesCS2B02G427500	chr2B	614827704	614828852	+	234	206	188	77	100	88		7.84438	6.41333	8.26061	2.39578	2.95184	2.65906	1.41575	1.59086e-08	up	NHL domain protein
TraesCS2B02G428500	chr2B	615735893	615740176	+	104	73	140	42	37	38		2.0321	1.32467	3.58552	0.761684	0.636595	0.669265	1.28289	0.00087615	up	Glycosyltransferase
TraesCS2B02G431800	chr2B	620860782	620861711	-	33	22	10	7	13	12		1.2383	0.766667	0.491838	0.243794	0.42954	0.405877	1.474	0.048299	up	Zinc finger family protein
TraesCS2B02G432000	chr2B	621180180	621181339	-	230	167	95	52	98	83		6.91932	4.66579	3.74603	1.45195	2.59604	2.25069	1.46219	0.000187213	up	Cyclin family protein
TraesCS2B02G432500	chr2B	621664679	621666987	+	457	323	450	108	123	115		15.3053	10.0462	19.7538	3.35709	3.62727	3.47157	1.86164	1.23483e-12	up	Plastid-lipid associated protein PAP / fibrillin family protein
TraesCS2B02G433200	chr2B	622656964	622658164	+	76	49	87	14	14	12		2.59511	1.55386	3.8938	0.443695	0.42094	0.36934	2.33269	3.83414e-06	up	Aquaporin
TraesCS2B02G434300	chr2B	624354707	624355828	-	96	99	72	15	17	17		2.98588	2.85963	2.93525	0.433018	0.465585	0.476598	2.67189	3.59256e-12	up	ethylene-responsive transcription factor
TraesCS2B02G437700	chr2B	629693346	629694376	-	337	195	181	70	67	75		14.2724	7.66963	10.0475	2.75155	2.49856	2.86306	2.01956	2.08311e-08	up	Lipid transfer protein
TraesCS2B02G439100	chr2B	631330816	631337388	-	344	257	379	76	89	95		7.85135	5.44744	11.338	1.60995	1.78865	1.95439	1.89651	1.52952e-12	up	Calcium-binding EF-hand family protein
TraesCS2B02G444500	chr2B	637444754	637445248	-	3751	2115	1049	1237	1470	1335		264.445	138.475	96.9338	80.9416	91.2546	84.8344	1.23335	2.81658e-05	up	Bifunctional inhibitor/lipid-transfer protein/seed storage 2S albumin-like protein
TraesCS2B02G446235	chr2B	639025725	639027509	-	138	114	88	61	69	72		2.69795	2.06982	2.25502	1.10688	1.18783	1.26879	1.00335	0.00121909	up
TraesCS2B02G447300	chr2B	640103011	640112061	-	4639	3756	4162	1593	1742	1696		97.5824	73.3747	114.752	31.1012	32.266	32.157	1.4245	5.09589e-19	up	Oxygen-dependent coproporphyrinogen-III oxidase
TraesCS2B02G448000	chr2B	640688141	640692151	+	1360	1143	1323	469	524	513		31.3685	24.4835	39.9969	10.0402	10.6423	10.6653	1.41772	5.80212e-18	up	Methionine aminopeptidase
TraesCS2B02G451100	chr2B	644515076	644521356	+	730	644	406	313	346	334		13.5795	11.1255	9.89916	5.40404	5.66743	5.60027	1.15167	3.99589e-12	up	Galactokinase
TraesCS2B02G451600	chr2B	645302238	645306033	+	205	178	155	22	26	22		3.47618	2.80312	3.44502	0.346246	0.388214	0.336258	3.13542	5.84756e-23	up	Sodium transporter
TraesCS2B02G451700	chr2B	645307235	645310410	+	397	354	243	98	86	73		5.83584	4.8327	4.68199	1.33707	1.11317	0.967248	2.2277	4.08786e-20	up	Sodium transporter
TraesCS2B02G452300	chr2B	646214215	646215789	+	542	470	494	249	257	248		21.8411	17.5892	26.0924	9.31298	9.11923	9.00802	1.10732	7.24584e-10	up	Plastid-lipid associated protein PAP / fibrillin family
TraesCS2B02G452500	chr2B	646453080	646455272	+	89	61	83	20	27	18		3.39811	2.16297	4.15372	0.708747	0.907738	0.619472	1.8965	4.1213e-05	up	Ribosomal RNA large subunit methyltransferase H
TraesCS2B02G455900	chr2B	650399573	650405456	+	308	261	313	139	136	153		6.9524	5.47139	9.26062	2.91214	2.70316	3.11299	1.09356	1.1629e-06	up	Plastid-lipid associated protein PAP/fibrillin family-like
TraesCS2B02G456100	chr2B	650789377	650791283	+	93	46	14	19	38	23		2.12122	0.974391	0.418545	0.402225	0.763194	0.47286	1.49972	0.0194203	up	RING/U-box superfamily protein
TraesCS2B02G456600	chr2B	651362898	651365828	-	315	258	303	121	136	128		3.84898	2.92771	4.85277	1.37225	1.46327	1.40977	1.25844	4.07392e-08	up	Pentatricopeptide repeat-containing protein
TraesCS2B02G456900	chr2B	651730370	651731884	-	429	371	334	196	182	179		10.6328	8.53961	10.8505	4.5088	3.97202	3.99895	1.20407	3.20057e-09	up	Pollen Ole e 1 allergen/extensin
TraesCS2B02G457300	chr2B	651929889	651932791	+	459	417	450	183	197	176		8.59792	7.25421	11.0485	3.1816	3.24935	2.97164	1.33779	1.19472e-13	up	Putrescine-binding periplasmic protein
TraesCS2B02G457600	chr2B	652407127	652409542	-	3875	3053	3942	1303	1503	1413		102.913	75.3006	137.223	32.1186	35.1485	33.8254	1.40269	7.11502e-16	up	Ascorbate peroxidase
TraesCS2B02G457700	chr2B	652409868	652412370	-	1379	1206	1374	499	601	529		48.8564	39.6806	63.8051	16.4086	18.7491	16.8933	1.35077	3.09332e-17	up	DAG protein, chloroplastic
TraesCS2B02G459300	chr2B	653745832	653748302	+	52	51	43	18	33	28		1.20656	1.09898	1.30775	0.387643	0.674231	0.585607	1.06712	0.0325251	up	Ubiquinol oxidase
TraesCS2B02G459900	chr2B	653977916	653979498	+	119	71	15	39	61	51		2.62337	1.4536	0.433427	0.797978	1.18411	1.01341	1.02709	0.0358386	up	Glycosyltransferase
TraesCS2B02G462800	chr2B	656511536	656514553	+	417	415	313	124	149	129		8.91135	8.23624	8.76725	2.45948	2.80377	2.48484	1.73014	2.07238e-21	up	Anthocyanin 5-aromatic acyltransferase
TraesCS2B02G465200	chr2B	660113682	660120037	+	1014	981	659	315	380	366		13.4548	12.0887	11.4613	3.87938	4.43987	4.37745	1.5928	6.58953e-28	up	Receptor-like kinase
TraesCS2B02G469100	chr2B	665187230	665189674	+	2984	2276	2562	793	862	812		96.3311	68.236	108.407	23.7605	24.5033	23.628	1.77952	4.34179e-22	up	RNA-binding family protein, putative
TraesCS2B02G470700	chr2B	667128228	667129605	-	87	60	44	18	8	16		2.72783	1.74712	1.80827	0.523823	0.22087	0.45219	2.48987	1.29017e-05	up	Heavy metal-associated protein
TraesCS2B02G470800	chr2B	667252346	667271130	+	1088	968	1164	384	385	390		32.4516	26.8137	45.5064	10.6305	10.1115	10.4851	1.50904	1.14515e-23	up	Tetratricopeptide repeat (TPR)-like superfamily protein
TraesCS2B02G471800	chr2B	668170836	668171919	-	58	56	41	18	29	24		1.86721	1.67427	1.73005	0.537837	0.822075	0.69643	1.36662	0.00298629	up	Methyl esterase
TraesCS2B02G472600	chr2B	669195573	669198108	-	223	184	162	93	77	78		10.734	8.2252	10.2207	4.15482	3.26359	3.38417	1.39642	6.28194e-07	up	Chaperone protein DNAj, putative
TraesCS2B02G474800	chr2B	671910137	671911494	+	50	43	13	15	20	21		1.28488	1.02621	0.437874	0.357766	0.452557	0.486424	1.41635	0.00694996	up	senescence-associated family protein (DUF581)
TraesCS2B02G475400	chr2B	672646457	672647218	+	199	147	82	79	84	73		9.11364	6.25215	4.92225	3.35799	3.38741	3.01345	1.2386	7.36311e-05	up	senescence-associated family protein (DUF581)
TraesCS2B02G475500	chr2B	672668680	672668970	+	136	107	37	30	22	28		16.3095	11.9167	5.81586	3.33915	2.32312	3.02664	2.28544	6.54992e-09	up	senescence-associated family protein (DUF581)
TraesCS2B02G475700	chr2B	672775438	672776239	-	434	373	243	148	165	155		18.8846	15.0731	13.8592	5.97716	6.32197	6.07929	1.46974	3.84108e-13	up	senescence-associated family protein (DUF581)
TraesCS2B02G477300	chr2B	674037658	674042168	+	621	447	409	212	223	213		6.45171	4.31285	5.56953	2.04425	2.04004	1.99464	1.40867	4.52279e-09	up	Glutamate receptor
TraesCS2B02G478300	chr2B	675456254	675460511	-	275	171	188	71	81	79		2.69724	1.5576	2.41689	0.646338	0.699555	0.69842	1.64105	1.43507e-06	up	U-box domain-containing protein
TraesCS2B02G478400	chr2B	675514196	675516755	+	146	109	149	29	47	32		3.10294	2.1514	4.15067	0.572047	0.879564	0.613017	1.92961	4.52745e-07	up	Protein phosphatase 2c, putative
TraesCS2B02G480800	chr2B	679030156	679031432	-	82	58	40	6	20	11		3.03456	1.99335	1.94023	0.206085	0.65172	0.366924	2.61677	3.87798e-05	up	filamentous hemagglutinin transporter
TraesCS2B02G481200	chr2B	679696425	679697732	+	54	29	11	15	17	20		1.9308	0.962975	0.515523	0.497793	0.535232	0.644579	1.36861	0.0353856	up	WW domain-containing protein A
TraesCS2B02G482300	chr2B	680074769	680075092	+	1370	943	1360	379	466	414		147.56	94.3265	191.999	37.888	44.1961	40.1931	1.56863	4.41555e-11	up	Leguminosin group485 secreted peptide
TraesCS2B02G482600	chr2B	680237495	680238056	+	7729	5361	4782	2490	2744	2637		479.933	309.155	389.205	143.506	150.034	147.594	1.42384	1.50909e-11	up	Acclimation protein
TraesCS2B02G484300	chr2B	681542093	681544498	-	70	60	34	32	36	33		1.50235	1.19591	0.956453	0.637436	0.680338	0.638394	1.0473	0.0106326	up	Receptor-like kinase
TraesCS2B02G486900	chr2B	683173679	683176334	-	561	530	556	262	282	274		13.8064	12.1134	17.9351	5.98456	6.11105	6.07813	1.09653	9.11901e-13	up	tRNA (Guanine-N(7)-)-methyltransferase
TraesCS2B02G487500	chr2B	683737949	683739942	-	834	866	1006	313	348	292		57.0676	55.0319	90.2263	19.8784	20.9678	18.0098	1.5142	1.37562e-27	up	Photosystem I assembly protein Ycf3
TraesCS2B02G490400	chr2B	688234797	688235685	-	781	735	1269	311	472	346		30.6579	26.7949	65.2928	11.3309	16.3149	12.2425	1.11068	4.67483e-07	up	Pectinesterase inhibitor domain containing protein
TraesCS2B02G490900	chr2B	688459906	688463027	+	7999	5574	7331	3024	3301	3126		158.335	102.466	190.202	55.5567	57.5355	55.7741	1.21195	8.63709e-09	up	Aminomethyltransferase
TraesCS2B02G494800	chr2B	691780485	691780943	-	314	165	211	40	43	41		23.8732	11.6503	21.0269	2.82263	2.87871	2.80974	2.64525	4.87363e-11	up	Leguminosin group485 secreted peptide
TraesCS2B02G500500	chr2B	695858915	695862524	-	767	740	95	242	269	273		19.1325	17.1428	3.10607	5.6028	5.9085	6.13819	1.62378	2.68725e-26	up	GDSL esterase/lipase
TraesCS2B02G503000	chr2B	697440940	697444611	-	131	86	123	27	30	21		2.18213	1.3304	2.68551	0.417433	0.440028	0.315305	2.16585	2.78705e-07	up	Beta-glucosidase
TraesCS2B02G504800	chr2B	699072969	699073894	-	104	95	61	49	41	52		3.91937	3.32491	3.01317	1.71393	1.36055	1.7664	1.16657	0.000745842	up	RING/U-box superfamily protein
TraesCS2B02G510000	chr2B	706115311	706118248	+	91	103	16	28	24	26		1.67581	1.76155	0.386203	0.478582	0.389175	0.431579	1.98988	1.10824e-07	up	Organic cation transporter protein
TraesCS2B02G510500	chr2B	706567825	706568436	+	59	28	3	1	6	7		3.3643	1.48277	0.22422	0.0529244	0.301261	0.359784	3.3413	0.000498657	up	Pollen Ole e 1 allergen/extensin
TraesCS2B02G510700	chr2B	706699128	706699824	+	83	41	3	10	12	4		4.84362	2.22203	0.22947	0.541634	0.616628	0.210404	2.95122	0.000103003	up	Pollen Ole e 1 allergen and extensin family protein, putative
TraesCS2B02G516700	chr2B	711723785	711727892	+	10951	7757	3618	4547	4972	4724		214.096	140.839	92.7119	82.5076	85.5925	83.2468	1.08278	1.42953e-07	up	Beta-fructofuranosidase, insoluble isoenzyme 1
TraesCS2B02G522600	chr2B	717345272	717345679	+	27	15	6	4	10	4		2.30939	1.19151	0.672661	0.317546	0.753152	0.308387	1.92257	0.0497211	up	SAUR-like auxin-responsive family protein
TraesCS2B02G523100	chr2B	717678687	717679112	+	23	18	65	3	5	2		1.88413	1.3694	6.97925	0.228097	0.360664	0.147678	2.72206	0.000692786	up	SAUR-like auxin-responsive protein family
TraesCS2B02G527100	chr2B	721715342	721719755	+	280	160	69	76	90	80		2.2137	1.17477	0.715026	0.557684	0.626546	0.570103	1.53332	5.57903e-05	up	Transcription factor, putative
TraesCS2B02G527700	chr2B	722089474	722094751	-	170	194	123	79	74	82		4.35897	4.61966	4.13383	1.88008	1.67077	1.89518	1.3071	7.21308e-08	up	DUF1365 family protein
TraesCS2B02G527800	chr2B	722324948	722326595	-	237	158	112	32	29	31		5.68433	3.51934	3.52095	0.712351	0.61246	0.670185	2.79042	2.45214e-14	up	Amino acid permease
TraesCS2B02G528400	chr2B	722637506	722638296	-	387	268	334	161	151	152		22.5464	14.5002	25.505	8.70575	7.74628	7.98201	1.18468	1.96993e-05	up	Lysostaphin resistance protein A
TraesCS2B02G529300	chr2B	724397702	724403214	+	104	81	104	35	46	42		2.1824	1.57855	2.86053	0.681684	0.849979	0.794425	1.27559	0.000506738	up	Ribulose bisphosphate carboxylase/oxygenase activase
TraesCS2B02G529900	chr2B	724741324	724741610	-	391	322	359	141	163	150		66.8868	51.1555	80.4951	22.387	24.5528	23.129	1.33625	7.97004e-10	up	3-isopropylmalate dehydratase large subunit
TraesCS2B02G531000	chr2B	726463229	726465615	+	264	189	278	97	92	99		4.45069	2.95909	6.14299	1.51778	1.36572	1.50439	1.33993	3.11319e-06	up	CsAtPR5
TraesCS2B02G534400	chr2B	730613404	730618486	-	65	62	67	32	33	34		1.18327	1.04818	1.59867	0.540674	0.528974	0.557895	1.0395	0.00699636	up	Purple acid phosphatase
TraesCS2B02G538300	chr2B	733730631	733732147	-	135	135	106	55	65	60		3.32005	3.08332	3.41687	1.25542	1.40758	1.33004	1.26529	3.94909e-06	up	Receptor-like kinase
TraesCS2B02G538400	chr2B	733732194	733732934	-	63	60	38	25	28	27		2.96699	2.62422	2.34569	1.09277	1.16113	1.14615	1.30148	0.00164402	up	Protein kinase-like
TraesCS2B02G539300	chr2B	734452993	734457716	-	217	155	202	78	68	64		5.17972	3.43598	6.31988	1.72804	1.42924	1.37698	1.5105	2.27039e-06	up	cofactor assembly of complex C
TraesCS2B02G539600	chr2B	734719519	734726868	+	3165	2810	1695	1253	1411	1402		58.8128	48.4928	41.2838	21.6104	23.0874	23.4827	1.23902	1.34217e-19	up	Glycosyltransferases
TraesCS2B02G540300	chr2B	736756025	736757608	-	1847	1282	674	652	754	697		40.6916	26.2301	19.463	13.3321	14.6271	13.8412	1.26358	3.49289e-08	up	glucuronoxylan 4-O-methyltransferase-like protein (DUF579)
TraesCS2B02G545100	chr2B	742077689	742082097	+	377	279	284	167	161	158		6.87374	4.72421	6.78706	2.82606	2.5848	2.59663	1.11864	1.20832e-05	up	EamA-like transporter family
TraesCS2B02G545600	chr2B	742465001	742477586	-	7310	5957	7300	2782	2682	2778		44.7152	33.8407	58.5292	15.7946	14.4459	15.317	1.37094	6.53053e-18	up	Clustered mitochondria protein
TraesCS2B02G546100	chr2B	742892610	742894575	-	50	51	27	32	20	23		1.73619	1.64464	1.22886	1.03131	0.611515	0.719876	1.10386	0.0310636	up	Heavy metal transport/detoxification superfamily protein
TraesCS2B02G546500	chr2B	743689779	743694164	+	954	752	722	318	327	305		21.2865	15.5829	21.1157	6.58563	6.42472	6.13421	1.53001	5.77424e-15	up	alpha/beta-Hydrolases superfamily protein
TraesCS2B02G546600	chr2B	743695125	743695514	+	1012	821	660	191	215	196		90.5544	68.2253	77.4078	15.8627	16.9401	15.8084	2.292	1.1719e-32	up	14 kDa proline-rich protein DC2.15, putative
TraesCS2B02G546700	chr2B	743726671	743727513	+	77109	66044	57428	17655	20063	18718		3192.06	2539.06	3116.03	678.34	731.326	698.438	2.02782	8.83217e-51	up	Protease inhibitor/seed storage/lipid transfer protein
TraesCS2B02G549500	chr2B	745714055	745718280	+	3607	2919	3815	1219	1241	1222		62.5311	46.9956	86.6874	19.614	18.944	19.0952	1.51063	8.77675e-21	up	Glutamyl-tRNA(Gln) amidotransferase subunit A
TraesCS2B02G550200	chr2B	746101425	746102365	-	70	37	72	28	23	18		2.87729	1.41241	3.87909	1.06821	0.832459	0.6669	1.32397	0.0227209	up	Major allergen Bet v 1
TraesCS2B02G551100	chr2B	747176416	747180184	+	1604	1307	974	669	751	696		37.5422	28.4096	29.8804	14.533	15.4777	14.6834	1.14588	3.17246e-11	up	RNA binding protein
TraesCS2B02G553500	chr2B	748983523	748986007	+	739	546	666	203	245	215		18.6878	12.8227	22.075	4.76458	5.45544	4.90067	1.64343	1.03474e-12	up	translation initiation factor 3 subunit I
TraesCS2B02G553600	chr2B	749027709	749029028	-	59	43	91	20	31	29		1.67667	1.13485	3.3896	0.52752	0.775722	0.74284	1.03964	0.0318154	up	Early light-induced protein 2, chloroplastic
TraesCS2B02G555100	chr2B	749985680	749987431	+	270	163	111	96	117	114		5.64548	3.16518	3.04209	1.86304	2.15413	2.14854	1.09848	0.00238743	up	Anthocyanin 5-aromatic acyltransferase
TraesCS2B02G555400	chr2B	750011708	750018491	-	11596	6649	9837	1247	1303	1277		82.6871	44.0311	91.9399	8.25296	8.18132	8.20772	2.94735	1.46375e-28	up	Lipoxygenase
TraesCS2B02G556100	chr2B	751257469	751266106	-	2457	2088	2218	1183	1029	1115		21.0412	16.6062	24.8965	9.40296	7.75944	8.60682	1.13182	3.43119e-11	up	DNA polymerase I
TraesCS2B02G556900	chr2B	751571182	751572588	+	56	50	34	19	36	25		1.6847	1.39694	1.34068	0.530521	0.953646	0.677919	1.09314	0.0351767	up	Epoxide hydrolase 2
TraesCS2B02G557800	chr2B	752405429	752408185	+	165	156	156	59	39	54		4.33264	3.80423	5.36914	1.43792	0.901742	1.2781	1.75571	3.86089e-08	up	Serine hydroxymethyltransferase
TraesCS2B02G558000	chr2B	752477045	752478666	+	158	149	164	51	57	54		8.09662	7.09098	11.0154	2.42566	2.572	2.49426	1.60338	1.48083e-09	up	Cystathionine beta-lyase family protein
TraesCS2B02G558100	chr2B	752480039	752484081	+	169	168	180	55	51	54		1.54632	1.42756	2.15872	0.467078	0.410896	0.445358	1.75342	8.14492e-12	up	Disease resistance protein (NBS-LRR class) family
TraesCS2B02G558200	chr2B	752484206	752490265	+	106	107	164	46	29	36		0.724893	0.679556	1.47002	0.291971	0.174629	0.221908	1.61557	5.3304e-06	up	Micronuclear linker histone polyprotein-like protein
TraesCS2B02G560200	chr2B	753801561	753804891	-	1571	1182	1447	540	500	518		42.8982	29.9746	51.7896	13.6858	12.0221	12.7495	1.5069	1.46353e-13	up	Histidine--tRNA ligase
TraesCS2B02G569000	chr2B	759735213	759736252	+	185	84	111	52	39	44		7.96057	3.3568	6.26047	2.07678	1.4777	1.70658	1.68942	0.000860612	up	Heavy metal transport/detoxification superfamily protein
TraesCS2B02G570400	chr2B	760931446	760935510	-	163	142	152	79	51	70		3.8617	3.1243	4.72004	1.73713	1.06392	1.49483	1.28723	0.000156984	up	2-aminoethanethiol dioxygenase
TraesCS2B02G571700	chr2B	761981457	761992012	-	41	36	47	18	22	16		1.13736	0.927446	1.70892	0.463446	0.537384	0.400069	1.14252	0.0279049	up	Ubiquinol oxidase
TraesCS2B02G583100	chr2B	770675090	770677199	-	60	62	58	20	41	31		1.93695	1.8588	2.45419	0.599255	1.16547	0.902052	1.09169	0.0253575	up	Tetratricopeptide repeat
TraesCS2B02G583700	chr2B	771038729	771040774	+	485	480	471	242	199	230		13.9074	12.7826	17.7025	6.44068	5.02464	5.94474	1.20176	1.58535e-10	up	Arabinanase/levansucrase/invertase, putative
TraesCS2B02G587100	chr2B	773722795	773725139	+	222	208	128	89	125	111		3.51667	3.05996	2.65767	1.30853	1.74357	1.58491	1.08759	2.42075e-05	up	Acetyl-coenzyme A synthetase
TraesCS2B02G588600	chr2B	775334949	775336794	+	997	805	1042	290	298	291		37.3313	27.9928	51.1396	10.0783	9.82524	9.82139	1.72047	1.04175e-20	up	Thioredoxin
TraesCS2B02G591100	chr2B	776747030	776750679	-	124	103	69	56	48	57		1.66626	1.28538	1.2153	0.698431	0.567953	0.690397	1.17754	0.00046927	up	heat-inducible transcription repressor (DUF639)
TraesCS2B02G593000	chr2B	777828857	777837197	+	12253	9062	25621	3872	4558	4222		311.661	214.061	854.176	91.4089	102.085	96.7965	1.4417	4.36117e-14	up	Protochlorophyllide reductase
TraesCS2B02G595200	chr2B	779338554	779344147	-	405	313	357	145	141	120		3.74893	2.69073	4.33144	1.24576	1.14927	1.00123	1.50746	1.81e-09	up	DNA mismatch repair protein MutS2
TraesCS2B02G602700	chr2B	785036132	785037578	+	215	162	78	65	104	83		5.18518	3.62838	2.46565	1.45496	2.20855	1.80429	1.27177	0.000242253	up	DNA-directed RNA polymerase subunit beta
TraesCS2B02G603000	chr2B	785208360	785210039	+	590	394	260	178	147	175		12.2556	7.6007	7.07896	3.43177	2.68875	3.27661	1.66405	1.0717e-08	up	Late embryogenesis abundant (LEA) hydroxyproline-rich glycoprotein family
TraesCS2B02G603100	chr2B	785229557	785230189	-	341	343	322	162	168	177		18.7994	17.5613	23.2679	8.28931	8.15546	8.7956	1.11129	2.30386e-10	up	Late embryogenesis abundant (LEA) hydroxyproline-rich glycoprotein family, putative
TraesCS2B02G603800	chr2B	785885897	785899606	-	505	465	612	249	245	215		4.97129	4.25112	7.8966	2.27505	2.1237	1.90773	1.13297	3.3547e-10	up	Pentatricopeptide repeat-containing protein
TraesCS2B02G603900	chr2B	785942958	785948509	+	587	520	623	217	207	216		12.5828	10.3518	17.5041	4.3173	3.90714	4.17345	1.4721	8.15901e-17	up	Glutamyl-tRNA(Gln) amidotransferase subunit A
TraesCS2B02G613700	chr2B	792977001	792978338	-	393	339	176	166	219	176		10.2501	8.21127	6.01675	4.01846	5.02957	4.13764	1.06932	3.636e-06	up	Plant/F1M20-13 protein
TraesCS2B02G613900	chr2B	793033781	793035166	-	105	101	64	45	55	50		2.64375	2.3617	2.11214	1.05161	1.21939	1.13476	1.13912	0.000347219	up	Peroxidase
TraesCS2B02G615300	chr2B	793375123	793380389	-	277	148	94	78	102	90		4.99565	2.47884	2.22204	1.30563	1.6198	1.46304	1.35173	0.0009701	up	Protein NRT1/ PTR FAMILY 5.5
TraesCS2B02G618000	chr2B	794410275	794411550	+	111	52	17	27	20	24		4.92826	2.14411	0.989308	1.11262	0.781898	0.960471	1.89297	0.00121029	up	receptor kinase 1
TraesCS2B02G620600	chr2B	795045707	795048513	-	1729	1420	1671	528	600	569		41.046	31.3067	51.9953	11.6339	12.5423	12.1756	1.57756	7.05943e-21	up	BTB/POZ domain-containing protein TNFAIP1 isoform 1
TraesCS2B02G621000	chr2B	795065294	795072037	-	327	237	285	98	121	93		2.22143	1.49522	2.5377	0.617908	0.7238	0.569468	1.54314	7.45733e-08	up	1-phosphatidylinositol-3-phosphate 5-kinase
TraesCS2B02G622500	chr2B	796597519	796600632	-	1805	1249	1406	449	486	470		20.228	12.999	20.6525	4.67019	4.79579	4.74761	1.80973	6.85821e-16	up	C2 calcium/lipid-binding and GRAM domain protein
TraesCS2B02G623400	chr2B	797126543	797126983	-	5709	4680	5842	1579	1745	1661		451.768	343.933	605.938	115.971	121.591	118.475	1.74502	1.36369e-29	up	30S ribosomal protein S17
TraesCS2B02G629200	chr2B	800254378	800255306	+	42	42	51	24	12	23		1.72638	1.60328	2.74769	0.915611	0.434327	0.85215	1.18372	0.0405121	up	CAA30371.1 protein
TraesCS2D02G004200	chr2D	2492159	2496015	+	629	497	390	225	242	231		11.7257	8.60434	9.52936	3.893	3.97239	3.88152	1.37556	3.59598e-11	up	C2H2-like zinc finger protein
TraesCS2D02G004800	chr2D	2642525	2652781	+	1533	1011	727	167	164	161		28.4411	17.4192	17.6787	2.87564	2.67916	2.69236	3.06009	2.14253e-33	up	Terpene synthase
TraesCS2D02G006500	chr2D	3033744	3035806	-	90	47	7	24	34	30		1.71533	0.83191	0.17487	0.424551	0.570602	0.515381	1.33597	0.0189215	up	Cytochrome P450
TraesCS2D02G008400	chr2D	4496905	4498079	+	72	82	57	33	33	32		2.1384	2.26174	2.21892	0.909669	0.863016	0.856659	1.32846	0.00024533	up	LOB domain-containing protein, putative
TraesCS2D02G009100	chr2D	5086662	5089638	-	505	300	284	157	189	168		9.03754	4.98601	6.66176	2.60779	2.97831	2.71001	1.34135	3.44224e-05	up	Major Facilitator Superfamily protein, expressed
TraesCS2D02G010200	chr2D	5230187	5233049	+	687	543	635	222	196	198		8.37392	6.14675	10.1451	2.51153	2.10367	2.1754	1.68132	1.03938e-14	up	Pentatricopeptide repeat-containing protein
TraesCS2D02G014700	chr2D	7089688	7093106	-	92	85	43	40	43	39		1.67479	1.43702	1.02601	0.675842	0.68927	0.639938	1.21811	0.000477933	up	Cytochrome P450
TraesCS2D02G014800	chr2D	7148652	7152831	+	1715	1498	1378	594	574	603		25.3921	20.5977	26.7421	8.1627	7.48333	8.04736	1.54164	1.63868e-24	up	Fructokinase-2
TraesCS2D02G015500	chr2D	7525749	7528527	-	2357	2066	1863	1115	1224	1190		62.3603	50.7636	64.6061	27.3802	28.5154	28.3791	1.0094	4.75891e-13	up	Inosine-5'-monophosphate dehydrogenase
TraesCS2D02G016700	chr2D	8166134	8171350	+	5260	3750	3073	561	625	588		78.3108	51.849	59.9667	7.75198	8.19342	7.8907	3.03387	2.41824e-50	up	Laccase
TraesCS2D02G016800	chr2D	8219635	8224096	+	743	767	921	214	252	237		12.5746	12.0552	20.4304	3.36149	3.75539	3.61539	1.78276	1.47257e-37	up	Laccase
TraesCS2D02G018000	chr2D	8567147	8573077	-	2387	2141	1436	926	1009	965		34.9414	29.1056	27.552	12.5809	13.0055	12.7326	1.32575	8.7594e-24	up	Pectate lyase
TraesCS2D02G030900	chr2D	12554205	12555479	+	217	191	223	69	83	78		6.32116	5.16706	8.51438	1.86552	2.12894	2.04802	1.51035	1.00259e-09	up	Glyoxylate reductase/hydroxypyruvate reductase
TraesCS2D02G031800	chr2D	12686195	12690654	+	1523	941	919	414	513	478		25.5523	14.662	20.2096	6.4468	7.57874	7.2287	1.5045	4.72973e-08	up	ATP sulfurylase (Sulfate adenylyltransferase)
TraesCS2D02G032500	chr2D	12748130	12749165	+	135	102	108	50	46	48		4.54745	3.19086	4.76836	1.56321	1.3644	1.45739	1.40343	3.93258e-05	up	Maternal effect embryo arrest protein
TraesCS2D02G032900	chr2D	12866724	12870115	-	722	631	845	347	340	368		24.8481	20.1678	38.1175	11.0841	10.3035	11.4158	1.04113	8.82881e-10	up	NAD(P)-binding Rossmann-fold superfamily protein
TraesCS2D02G034300	chr2D	13218795	13223967	+	112	99	106	52	66	48		0.886485	0.727716	1.09969	0.382006	0.459988	0.34245	1.0298	0.00214397	up	Glyoxylate reductase/hydroxypyruvate reductase
TraesCS2D02G034600	chr2D	13424302	13426612	-	545	456	457	214	232	218		12.8161	9.95859	14.086	4.67076	4.80393	4.62081	1.27635	3.58079e-11	up	Glyoxylate reductase/hydroxypyruvate reductase
TraesCS2D02G036300	chr2D	13679825	13681576	-	4429	3183	3875	916	1073	1003		139.119	92.8516	159.538	26.7048	29.6776	28.3977	2.03692	1.77727e-23	up	dimethylallyl, adenosine tRNA methylthiotransferase
TraesCS2D02G044400	chr2D	16056955	16058822	+	209	213	196	84	91	89		5.18009	4.9028	6.36735	1.93234	1.98601	1.98831	1.35599	4.72386e-10	up	GDSL esterase/lipase
TraesCS2D02G044600	chr2D	16128112	16130603	+	84	69	23	27	28	26		2.12419	1.62045	0.762349	0.633712	0.623479	0.592639	1.60119	0.000105238	up	Cytochrome P450
TraesCS2D02G049500	chr2D	18230424	18234566	+	44057	34096	42820	11365	11667	11509		719.792	517.332	916.96	172.336	167.842	169.485	1.86432	9.40804e-29	up	60 kDa chaperonin
TraesCS2D02G053100	chr2D	20661350	20663246	+	44	42	47	15	29	19		1.66539	1.47634	2.3317	0.526948	0.966518	0.648214	1.13451	0.0377694	up	Peptidylprolyl isomerase
TraesCS2D02G053400	chr2D	20778047	20783120	+	607	473	540	188	211	196		16.2072	11.7288	18.8983	4.65897	4.96078	4.71711	1.5465	5.19668e-13	up	Peptidylprolyl isomerase
TraesCS2D02G054500	chr2D	21809929	21810195	-	60	41	44	11	16	12		7.84212	4.97668	7.53783	1.33441	1.84141	1.41373	2.06307	0.00017724	up	Penicillin-binding protein 1A
TraesCS2D02G057900	chr2D	22962326	22964755	+	1526	1250	1377	384	448	428		57.1389	43.4671	67.5808	13.3451	14.7708	14.4452	1.82556	2.43059e-25	up	Chaperone protein DnaJ
TraesCS2D02G058900	chr2D	23414974	23417753	+	118	142	96	63	69	60		1.97501	2.20724	2.10606	0.978682	1.01692	0.905192	1.11331	7.17293e-05	up	Cytochrome P450
TraesCS2D02G060800	chr2D	25163666	25168773	-	881	744	688	255	246	240		14.7953	11.6036	15.1443	3.97468	3.63775	3.63297	1.81587	1.07897e-23	up	Endo-1,4-beta-xylanase
TraesCS2D02G061000	chr2D	25183986	25185021	-	2900	2549	2752	562	680	619		97.6859	79.7401	121.505	17.5705	20.1694	18.7943	2.23459	3.70395e-51	up	Proline-rich protein, putative, expressed
TraesCS2D02G061100	chr2D	25204542	25205704	-	1303	1148	1253	459	544	486		39.0983	31.9911	49.2807	12.7832	14.3735	13.1447	1.4032	2.92059e-19	up	Proline-rich protein, putative, expressed
TraesCS2D02G061200	chr2D	25269326	25270149	+	779	498	1641	149	176	175		32.9916	19.587	91.0933	5.85688	6.56339	6.68046	2.045	3.06626e-14	up	Proline-rich protein, putative, expressed
TraesCS2D02G061300	chr2D	25318450	25319590	-	13023	10401	8945	1885	2109	2001		434.899	322.571	391.534	58.4255	62.0159	60.2319	2.65269	5.23246e-62	up	Proline-rich protein, putative, expressed
TraesCS2D02G061400	chr2D	25323370	25332583	-	24198	19439	16828	4031	4853	4470		840.247	626.866	765.899	129.913	148.384	139.906	2.39561	1.63888e-48	up	Proline-rich protein, putative, expressed
TraesCS2D02G062500	chr2D	26500852	26506815	-	999	795	902	318	357	331		35.6833	26.3718	42.2296	10.5424	11.2284	10.6569	1.52068	1.30619e-15	up	UPF0307 protein
TraesCS2D02G063900	chr2D	27482148	27483686	-	15514	21682	14161	8359	9398	8839		378.072	490.708	452.331	189.068	201.667	194.158	1.1558	8.48091e-15	up	Aquaporin
[truncated: 11,221 more rows]

## Sheet: Table 5
Supplementary Table 5. The primer sequences used for map-based cloning.
Primers	Forward sequence (5'-3')	Reverse sequence (5'-3')	Type
Xgwm368	CCATTTCACCTAATGCCTGC	AATAAAACCATGAGCTCACTTGC	SSR
Xcau163	CGTGTTTACTGGTACTGTCCTT	TATCAGCTAACCTCGTTGATCT	SSR
Xcau137	CGTTGAAGTTTGGTATATGCTC	GGACGACAAAGATGTTGAAA	SSR
ID-2	TTTTTCATCAGGTTTTTCCAA	CAAGCATTCAGAAAACGTATGTG	INDEL
ID-6	GCCCAAGTTACCTCCAACCT	CCTGCCATCACCTAGTCCAT	INDEL
ID-7	ATCTAGGGTTCGGCCATTGT	GGCCTCCTCTTCAGACTGTG	INDEL
ID-11	TGTGACGAATCCTTTCCGTG	AAGATTTGTGTGCACGCGTA	INDEL
ID-27	ACAAAATGCTTATGCCCGTA	GGAGCTGTGTGAGCGATTAT	INDEL
ID-28	ATCATCGAAACCTGTCAAGC	AAGTGAAATTGATTCGGAAGG	INDEL
ID-29	GCCCATATCAATGCATCTTC	GATTGTAATCCGGGAAGGAC	INDEL
ID-30	GTCTCCTGCTTTTCTGCCTA	GAACGAACGGATCTTGGTAA	INDEL
ID-34	TGTAAGGCATCGCCTACTTC	AGAGGGGTTTGGAGATTTCA	INDEL
ID-37	AAGCCCGCGAACACATTA	CGGCTTAACTGTCTGGCTTA	INDEL
ID-44	AATGCATTGATTGCTTTTGA	GAGACTAACACGCACCTCCT	INDEL
ID-45	CCAGATTGTACGGAATAGGG	CTCGTCGCCTTCATCTTAAT	INDEL
ID-51	GTTAGCAAGCTCGAAGAAGG	GAGGTCGAGCAATACTACCG	INDEL
ID-56	GCTTGCTCGTTTTCAGACTT	TCAAAGACGCCAAGAAGAAT	INDEL
ID-60	GGTTTTCATTGGGGTTTTCC	GCGACAAAGAAGCAATGAGA	INDEL
ID-61	CCATGATCACTCACATCTCC	TTTACCCCCTAAACTTGTGG	INDEL
ID-64	TCTTGCCATACGCAACAAAG	CCGCCATTACAGGTTGTAGG	INDEL
ID-67	AACAAGAAGGCTTTGTCCTG	GGAAACATTTGGTTCTCTGG	INDEL
M1	CCTACAAACTAAACGACCAGC	GACAAACTTCGCCATCCAG	INDEL
4SNP-5	ACGACCACTGACATTGAAGGAATCGT	GATCATCCCATGTCGAGCTT	STARP
	CACTGACATTGAAGGAACTGG
4SNP-7	ACGACTGAGAACAATGGGTCTTACAT	ATCGATGACATGCACAAGGA	STARP
	TGAGAACAATGGGTCTTGAAC
4BSNP-1	ACGACCCATACATAGCCCAGGATAGACGT	ACAGACGCGTCGATGAAGTT	STARP
	CCATACATAGCCCAGGATAGCAGC
4SNP-8	ACGACTATTTAACAGCTCCCGCATCT	TCCTAGGCACCAGCTAGAGG	STARP
	TATTTAACAGCTCCCGCGCCC
4SNP-9	CGACCAAGACAGTGAGTCAACAG	CGGTTTGGGAGACTTAACCA	STARP
	ACGACCGACCAAGACAGTGAGTCACAAT
4SNP-10	ACGACAAAATTGCAGGAACCTGATCT	CCTCTTCATCTGCCTTGAGC	STARP
	AAAATTGCAGGAACCTGCCCC
4SNP-11	GAGCAGAACCATGTAAACAAC	ATGCGCCAAAACACAAAATC	STARP
	ACGACGAGCAGAACCATGTAAAACAT
4SNP-12	TGCACGACCCTAGTCAAGCCG	CAAACCCCACCCATAATCTG	STARP
	ACGACTGCACGACCCTAGTCAAATCA
4SNP-3	CCATGCAACACCAGCTCG	GATCTGTAGTCACCGGAGGT	STARP
	TAGTAACATCCATGCAACACCAGTCCA
M3	TGGGAATTTTTCATTATAGAACTGGG	GAAGGTGACCAAGTTCATGCTTCCCTCACCCATCATTGGAATA	KASP
		GAAGGTCGGAGTCAACGGATTCCCTCACCCATCATTGGAATG
M4	GAAGGTGACCAAGTTCATGCTCGTCAAAGAAGAAATTTCAGCTGT	TGAGCATTGAACTGGGCGTA	KASP
	GAAGGTCGGAGTCAACGGATTCGTCAAAGAAGAAATTTCAGCTGC
M5	GAAGGTGACCAAGTTCATGCTGAGGAAGCCCATCATTGGAAT	GAGAGTCTCCTATTTTGTCACTTTCAG	KASP
	GAAGGTCGGAGTCAACGGATTAGGAAGCCCATCATTGGAAG
M6	GAAGGTGACCAAGTTCATGCTCACCACCAACTTGAAATGTCTCG	AAGCGATTATCCTTAAGCAGAGCT	KASP
	GAAGGTCGGAGTCAACGGATTCACCACCAACTTGAAATGTCTCA
M7	GAAGGTGACCAAGTTCATGCTTGCCAAAATCACCCAGGG	AAGTTGGGGACATTAGGAACG	KASP
	GAAGGTCGGAGTCAACGGATTTTGCCAAAATCACCCAGGA

## Sheet: Table 6
Supplementary Table 6. Primers used for plasmid construction and quantitative real time PCR assay.
Primers for plasmid construction:
Primers	Forward sequence (5'-3')	Reverse sequence (5’-3’)
TaZnF-CRISPR-1	AATAATGGTCTCAAGCGCTGTGGCTATTTCATGGAG	ATTATTGGTCTCTAAACCCGCCCACGTCTGCGCCCG
TaZnF-CRISPR-2	GCTGTGGCTATTTCATGGAGGTTTTAGAGCTAGAAATAGC	CCGCCCACGTCTGCGCCCGCGCTTCTTGGTGCC
TaEamA-CRISPR-1	AATAATGGTCTCAAGCGTGGCGCCGGGATCCTCGAG	ATTATTGGTCTCTAAACCCAAGAAGACCCGCAGCAT
TaEamA-CRISPR-2	GTGGCGCCGGGATCCTCGAGGTTTTAGAGCTAGAAATAGC	CCAAGAAGACCCGCAGCATCGCTTCTTGGTGCC
TaRht1-CRISPR-1	ATATATGGTCTCTGGCGGCGCTCGGGTACAAGGTGCGTT	ATTATTGGTCTCTAAACACGACAGCTTCGCCACCCAC
TaRht1-CRISPR-2	TGGCGCTCGGGTACAAGGTGCGTTTTAGAGCTAGAAATAGC	AACACGACAGCTTCGCCACCCACGCTTCTTGGTGCC
znf-bb rht1-CRISPR-1	AATAATGGTCTCAAGCGGGTCTTGTCCTCCCATCAC	ATTATTGGTCTCTAAACTCACCGGCGGCGGGTACTT
znf-bb rht1-CRISPR-2	GGGTCTTGTCCTCCCATCACGTTTTAGAGCTAGAAATAGC	TCACCGGCGGCGGGTACTTCGCTTCTTGGTGCC
S1300-TaZnF-GFP	TACACCAAATCGACTCTAGAATGCAGCGGCGGCGGGCGCA	ATAGGTACCCGGGCTCTAGAAACATCATATACAGCCATGC
S1300-TaBKI1-GFP	TACACCAAATCGACTCTAGAATGGACGCGCCGCGGCCACG	ATAGGTACCCGGGCTCTAGACTGCTTGGCCACGGCGATGG
S1300-TaBRI1-GFP	TACACCAAATCGACTCTAGAATGCCATGTGACCCCACCAC	ATAGGTACCCGGGCTCTAGAATCTTTCTCCTCCTTGGCTT
S1300-TaZnF-Myc	AATCGACTCTAGAGCCCGGGATGCAGCGGCGGCGGGCGCA	TGGAAAAGAGGTACCCGGGAAACATCATATACAGCCATGC
S1300-TaBRI1-Flag	GAGAACACGGGGGACTCTAGAATGCCATGTGACCCCACCAC	CCTTGTAGTCCATGTCGACATCTTTCTCCTCCTTGGCTT
pQBV3-TaBKI1	AAGCAGGCTCAGGGGATATCATGGACGCGCCGCGGCCACG	GCTGGGTGCAGGGCGATATCCTGCTTGGCCACGGCGATGG
pQBV3-TaBKI1Y153F	GTGAAGAAGTTCATGGCGTCGCTGGTGGAGC	CGACGCCATGAACTTCTTCACCCGCTGGCCC
S1300-TaBKI1Y153F-GFP	TACACCAAATCGACTCTAGAATGGACGCGCCGCGGCCACG	ATAGGTACCCGGGCTCTAGACTGCTTGGCCACGGCGATGG
pQBV3-TaBKI1Y153D	GGTGAAGAAGGACATGGCGTCGCTGGTGGAG	GACGCCATGTCCTTCTTCACCCGCTGGCCCA
S1300-TaBKI1153D-GFP	TACACCAAATCGACTCTAGAATGGACGCGCCGCGGCCACG	ATAGGTACCCGGGCTCTAGACTGCTTGGCCACGGCGATGG
pQBV3-TaBKI1S201/212A	GCGGCGCCGGCGGCGCTGCGTGCGTCTCCG	CGCCGCCGGCGCCGCCGACAGCTGCCCGCG
S1300-TaBKI1S208/212A-GFP	TACACCAAATCGACTCTAGAATGGACGCGCCGCGGCCACG	ATAGGTACCCGGGCTCTAGACTGCTTGGCCACGGCGATGG
pQBV3-TaBKI1Y153F/S208A/S212A	GCGGCGCCGGCGGCGCTGCGTGCGTCTCCG	CGCCGCCGGCGCCGCCGACAGCTGCCCGCG
S1300-TaBKI1Y153F/S208A/S212A-GFP	TACACCAAATCGACTCTAGAATGGACGCGCCGCGGCCACG	ATAGGTACCCGGGCTCTAGACTGCTTGGCCACGGCGATGG
pQBV3-TaBRI1	AAGCAGGCTCAGGGGATATCATGCCATGTGACCCCACCAC	GCTGGGTGCAGGGCGATATCATCTTTCTCCTCCTTGGCTT
pQBV3-TaZnF	AAGCAGGCTCAGGGGATATCATGCAGCGGCGGCGGGCGCA	GCTGGGTGCAGGGCGATATCAACATCATATACAGCCATGC
cLUC-TaZnF	TACGCGTCCCGGGGCGGTACCATGCAGCGGCGGCGGGCGCA	TCCTTGTAGTCCATTTGTTGTTAAACATCATATACAGCCA
TaZnF-nLUC	CACGGGGGACGAGCTCGGTACCATGCAGCGGCGGCGGGCGCA	ACGCGTACGAGATCTGGTCGACAACATCATATACAGCCATGC
cLUC-TaBRI1	TACGCGTCCCGGGGCGGTACCATGCCATGTGACCCCACCAC	TCCTTGTAGTCCATTTGTTGCTAATCTTTCTCCTCCTTGG
TaBKI1-Nluc	CACGGGGGACGAGCTCGGTACCATGGACGCGCCGCGGCCACG	ACGCGTACGAGATCTGGTCGACCTGCTTGGCCACGGCGATGG
TaBAK1-Nluc	CACGGGGGACGAGCTCGGTACCATGGGGGCGCCGCCGTGGGC	ACGCGTACGAGATCTGGTCGACACATCGATGTAGTTGGTCTG
His-TaBKI1	TCGGTACCCTCGAGGGATCCATGGACGCGCCGCGGCCACG	GCAGAGATTACCTATCTAGACTGCTTGGCCACGGCGATGG
MBP-ZnF-CT	GATCGAGGGAAGGATTTCAGAATTCATGGTTGTTCTGCTATTGCG	AGCTTGCCTGCAGGTCGACTCTAGATTAAACATCATATACAGCCA
Primers for quantitative real time PCR assay:
Primers	Forward sequence (5'-3')	Reverse sequence (5’-3’)
TaD11	GCATACCCGTACGTGGAGTT	GCTAAGCTAGTCATCGGTGCTT
TaBrd2	GTGACGGAGCTGAACGAGA	GCACCTCCTTCTCCGACTT
TaD2	ATCTCATCCCCAAAGGATGG	CAAAAGGGGTGAAGCTGCTA
TaDWARF4	ACCAGGCGTTCGTGTACC	TCCCCTAGACGCTAGACTGAG
TaBRI1	ATCCAGGTTTTGCGGTCAT	TGATTTCTACGGGCACTTCG
TaBZR1	CCGCGTACAACCTCGTCA	CGACCTCGTGGATCCTCTC
TaDLT	GATGATCGCGAGGATGTTC	CTGTTCAGCTTCAGCTCTGC
TaTUD1	GCCAGGAGCATGATTGTCAG	GGCGTTGGGTATCGTCCT
TaRAVL1	AAAGGCCGACACCGTTTAG	CGTTCACAGATCGAGATCCA
TaDLT	GTTCGAGGGCTCCGACAG	AACATCCTCGCGATCATCC
TaActin	GACCGTATGAGCAAGGAGAT	CAATCGCTGGACCTGACTC
Primers for mutant lines detection:
Primers	Forward sequence (5'-3')	Reverse sequence (5’-3’)
Rht1-AA	CTCGCTGCTTTGCTCTCTCT	TAGGTGCTGCAGGAGGAGTC
Rht1-BB	AGGCAAGCAAAAGCTTGAGA	AGGACGATGAGGATGACGAC
Rht1-DD	CAAAAGCTTCGCGCAATTAT	GAGACGACGAGGAGGAGGAT
EamA-AA	TTCACAACCCCACGAGTTCC	TACAACTCTACAAACATGTAGTCCC
EamA-BB	CTTTCCTCTCGCCGATTCCC	AGTTGTCAAACACTGAGCTTCC
EamA-DD	GCCGACTTCCTCGAACACTTA	CACACATCCGTATGTAGTCCCTA
ZnF-AA	TCCTCCTCGTTCCCTTCAT	TCATTCATCTAGCAACTTCAGCACA
ZnF-BB	CTGACAGACGAACCTCGTG	TCAGATACAATGCACGGCAA
ZnF-DD	TCGGCAATCATAGTCCAGCGCCAA	ACTTCAGCATGTACCTCTTAAG

## Sheet: Table 7
Supplementary Table 7. Wheat accessions used for nucleotide diversity analysis of the genomic region across Rht-B1, EamA-B, and ZnF-B.
ID	Accession number	Genus	Species	Subspecies	Origin country	Population type
B023	PI 428016	Triticum	turgidum	Triticum turgidum L. ssp. dicoccoides (Korn. ex Asch. & Graebn.) Thell.	Iran	Wild emmer
B024	PI 466933	Triticum	turgidum	Triticum turgidum L. ssp. dicoccoides (Korn. ex Asch. & Graebn.) Thell.	Syria	Wild emmer
B025	PI 466970	Triticum	turgidum	Triticum turgidum L. ssp. dicoccoides (Korn. ex Asch. & Graebn.) Thell.	Israel	Wild emmer
B026	PI 471062	Triticum	turgidum	Triticum turgidum L. ssp. dicoccoides (Korn. ex Asch. & Graebn.) Thell.	Israel	Wild emmer
B027	PI 487254	Triticum	turgidum	Triticum turgidum L. ssp. dicoccoides (Korn. ex Asch. & Graebn.) Thell.	Syria	Wild emmer
B028	PI 466959	Triticum	turgidum	Triticum turgidum L. ssp. dicoccoides (Korn. ex Asch. & Graebn.) Thell.	Israel	Wild emmer
B029	PI 428107	Triticum	turgidum	Triticum turgidum L. ssp. dicoccoides (Korn. ex Asch. & Graebn.) Thell.	Israel	Wild emmer
B030	PI 466943	Triticum	turgidum	Triticum turgidum L. ssp. dicoccoides (Korn. ex Asch. & Graebn.) Thell.	Syria	Wild emmer
B031	PI 428138	Triticum	turgidum	Triticum turgidum L. ssp. dicoccoides (Korn. ex Asch. & Graebn.) Thell.	Lebanon	Wild emmer
B032	PI 428098	Triticum	turgidum	Triticum turgidum L. ssp. dicoccoides (Korn. ex Asch. & Graebn.) Thell.	Israel	Wild emmer
B033	PI 428041	Triticum	turgidum	Triticum turgidum L. ssp. dicoccoides (Korn. ex Asch. & Graebn.) Thell.	Turkey	Wild emmer
B034	PI 428127	Triticum	turgidum	Triticum turgidum L. ssp. dicoccoides (Korn. ex Asch. & Graebn.) Thell.	Lebanon	Wild emmer
B035	TRI 11505	Triticum	turgidum	Triticum turgidum L. ssp. dicoccoides (Korn. ex Asch. & Graebn.) Thell.	Lebanon	Wild emmer
B036	PI 470998	Triticum	turgidum	Triticum turgidum L. ssp. dicoccoides (Korn. ex Asch. & Graebn.) Thell.	Israel	Wild emmer
B037	PI 487260	Triticum	turgidum	Triticum turgidum L. ssp. dicoccoides (Korn. ex Asch. & Graebn.) Thell.	Syria	Wild emmer
B038	PI 428071	Triticum	turgidum	Triticum turgidum L. ssp. dicoccoides (Korn. ex Asch. & Graebn.) Thell.	Turkey	Wild emmer
B039	PI 466980	Triticum	turgidum	Triticum turgidum L. ssp. dicoccoides (Korn. ex Asch. & Graebn.) Thell.	Israel	Wild emmer
B040	PI 466987	Triticum	turgidum	Triticum turgidum L. ssp. dicoccoides (Korn. ex Asch. & Graebn.) Thell.	Israel	Wild emmer
B041	PI 538630	Triticum	turgidum	Triticum turgidum L. ssp. dicoccoides (Korn. ex Asch. & Graebn.) Thell.	Turkey	Wild emmer
B042	PI 538702	Triticum	turgidum	Triticum turgidum L. ssp. dicoccoides (Korn. ex Asch. & Graebn.) Thell.	Lebanon	Wild emmer
B044	PI 470991	Triticum	turgidum	Triticum turgidum L. ssp. dicoccoides (Korn. ex Asch. & Graebn.) Thell.	Israel	Wild emmer
B045	PI 428029	Triticum	turgidum	Triticum turgidum L. ssp. dicoccoides (Korn. ex Asch. & Graebn.) Thell.	Turkey	Wild emmer
B046	PI 428082	Triticum	turgidum	Triticum turgidum L. ssp. dicoccoides (Korn. ex Asch. & Graebn.) Thell.	Turkey	Wild emmer
B047	PI 466986	Triticum	turgidum	Triticum turgidum L. ssp. dicoccoides (Korn. ex Asch. & Graebn.) Thell.	Israel	Wild emmer
B048	PI 471012	Triticum	turgidum	Triticum turgidum L. ssp. dicoccoides (Korn. ex Asch. & Graebn.) Thell.	Israel	Wild emmer
B049	PI 466934	Triticum	turgidum	Triticum turgidum L. ssp. dicoccoides (Korn. ex Asch. & Graebn.) Thell.	Syria	Wild emmer
B050	PI 428020	Triticum	turgidum	Triticum turgidum L. ssp. dicoccoides (Korn. ex Asch. & Graebn.) Thell.	Turkey	Wild emmer
B052	PI 466941	Triticum	turgidum	Triticum turgidum L. ssp. dicoccoides (Korn. ex Asch. & Graebn.) Thell.	Syria	Wild emmer
ID	Accession number	Genus	Species	Subspecies	Origin country	Population type
B001	PI 341300	Triticum	turgidum	Triticum turgidum L. ssp. turgidum	Turkey	Domesticated tetraploid
B002	PI 272592	Triticum	turgidum	Triticum turgidum L. ssp. turgidum	Hungary	Domesticated tetraploid
B003	CItr 7798	Triticum	turgidum	Triticum turgidum L. ssp. turgidum	Ethiopia	Domesticated tetraploid
B004	PI 272587	Triticum	turgidum	Triticum turgidum L. ssp. turgidum	Hungary	Domesticated tetraploid
B005	PI 378473	Triticum	turgidum	Triticum turgidum L. ssp. turgidum	Macedonia	Domesticated tetraploid
B006	PI 374659	Triticum	turgidum	Triticum turgidum L. ssp. turgidum	Macedonia	Domesticated tetraploid
B007	PI 166484	Triticum	turgidum	Triticum turgidum L. ssp. turgidum	Turkey	Domesticated tetraploid
B008	PI 41029	Triticum	turgidum	Triticum turgidum L. ssp. turgidum	Georgia	Domesticated tetraploid
B009	PI 620972	Triticum	turgidum	Triticum turgidum L. ssp. turgidum	Iran	Domesticated tetraploid
B010	PI 245751	Triticum	turgidum	Triticum turgidum L. ssp. turgidum	Turkey	Domesticated tetraploid
B011	PI 341611	Triticum	turgidum	Triticum turgidum L. ssp. turgidum	Turkey	Domesticated tetraploid
B012	PI 60715	Triticum	turgidum	Triticum turgidum L. ssp. turgidum	Egypt	Domesticated tetraploid
B013	PI 384337	Triticum	turgidum	Triticum turgidum L. ssp. polonicum (L.) Thell.	Ethiopia	Domesticated tetraploid
B014	PI 191823	Triticum	turgidum	Triticum turgidum L. ssp. polonicum (L.) Thell.	Portugal	Domesticated tetraploid
B015	PI 272572	Triticum	turgidum	Triticum turgidum L. ssp. polonicum (L.) Thell.	Hungary	Domesticated tetraploid
B016	CItr 14892	Triticum	turgidum	Triticum turgidum L. ssp. polonicum (L.) Thell.	Ethiopia	Domesticated tetraploid
B017	PI 384344	Triticum	turgidum	Triticum turgidum L. ssp. polonicum (L.) Thell.	Ethiopia	Domesticated tetraploid
B018	PI 254214	Triticum	turgidum	Triticum turgidum L. ssp. polonicum (L.) Thell.	India	Domesticated tetraploid
B019	PI 384342	Triticum	turgidum	Triticum turgidum L. ssp. polonicum (L.) Thell.	Ethiopia	Domesticated tetraploid
B020	PI 272568	Triticum	turgidum	Triticum turgidum L. ssp. polonicum (L.) Thell.	Hungary	Domesticated tetraploid
B021	PI 167622	Triticum	turgidum	Triticum turgidum L. ssp. polonicum (L.) Thell.	Turkey	Domesticated tetraploid
B022	PI 191903	Triticum	turgidum	Triticum turgidum L. ssp. polonicum (L.) Thell.	Portugal	Domesticated tetraploid
B053	PI 317492	Triticum	turgidum	Triticum turgidum L. ssp. turanicum (Jakubz.) A. Love & D. Love	Afghanistan	Domesticated tetraploid
B054	PI 272602	Triticum	turgidum	Triticum turgidum L. ssp. turanicum (Jakubz.) A. Love & D. Love	Hungary	Domesticated tetraploid
B055	PI 184543	Triticum	turgidum	Triticum turgidum L. ssp. turanicum (Jakubz.) A. Love & D. Love	Portugal	Domesticated tetraploid
B056	PI 347132	Triticum	turgidum	Triticum turgidum L. ssp. turanicum (Jakubz.) A. Love & D. Love	Afghanistan	Domesticated tetraploid
B057	PI 624422	Triticum	turgidum	Triticum turgidum L. ssp. turanicum (Jakubz.) A. Love & D. Love	Iran	Domesticated tetraploid
B058	PI 624421	Triticum	turgidum	Triticum turgidum L. ssp. turanicum (Jakubz.) A. Love & D. Love	Iran	Domesticated tetraploid
B059	PI 624892	Triticum	turgidum	Triticum turgidum L. ssp. turanicum (Jakubz.) A. Love & D. Love	Iran	Domesticated tetraploid
B060	PI 166959	Triticum	turgidum	Triticum turgidum L. ssp. turanicum (Jakubz.) A. Love & D. Love	Turkey	Domesticated tetraploid
B061	PI 166450	Triticum	turgidum	Triticum turgidum L. ssp. turanicum (Jakubz.) A. Love & D. Love	Turkey	Domesticated tetraploid
B062	PI 537992	Triticum	turgidum	Triticum turgidum L. ssp. turanicum (Jakubz.) A. Love & D. Love	Turkey	Domesticated tetraploid
B063	PI 479958	Triticum	turgidum	Triticum turgidum L. ssp. dicoccon (Schrank) Thell.	Ethiopia	Domesticated tetraploid
B064	PI 355484	Triticum	turgidum	Triticum turgidum L. ssp. dicoccon (Schrank) Thell.	Spain	Domesticated tetraploid
B065	PI 197492	Triticum	turgidum	Triticum turgidum L. ssp. dicoccon (Schrank) Thell.	Ethiopia	Domesticated tetraploid
B066	CItr 14824	Triticum	turgidum	Triticum turgidum L. ssp. dicoccon (Schrank) Thell.	Ethiopia	Domesticated tetraploid
B067	PI 532305	Triticum	turgidum	Triticum turgidum L. ssp. dicoccon (Schrank) Thell.	Oman	Domesticated tetraploid
B068	PI 532306	Triticum	turgidum	Triticum turgidum L. ssp. dicoccon (Schrank) Thell.	Ethiopia	Domesticated tetraploid
B069	PI 197488	Triticum	turgidum	Triticum turgidum L. ssp. dicoccon (Schrank) Thell.	Ethiopia	Domesticated tetraploid
B070	PI 534275	Triticum	turgidum	Triticum turgidum L. ssp. dicoccon (Schrank) Thell.	Ethiopia	Domesticated tetraploid
B071	CItr 14916	Triticum	turgidum	Triticum turgidum L. ssp. dicoccon (Schrank) Thell.	Ethiopia	Domesticated tetraploid
B072	PI 254192	Triticum	turgidum	Triticum turgidum L. ssp. dicoccon (Schrank) Thell.	Serbia	Domesticated tetraploid
B073	PI 197481	Triticum	turgidum	Triticum turgidum L. ssp. dicoccon (Schrank) Thell.	Ethiopia	Domesticated tetraploid
B074	PI 196905	Triticum	turgidum	Triticum turgidum L. ssp. dicoccon (Schrank) Thell.	Ethiopia	Domesticated tetraploid
B075	PI 197484	Triticum	turgidum	Triticum turgidum L. ssp. dicoccon (Schrank) Thell.	Ethiopia	Domesticated tetraploid
B076	PI 266842	Triticum	turgidum	Triticum turgidum L. ssp. dicoccon (Schrank) Thell.	United Kingdom	Domesticated tetraploid
B077	CItr 7966	Triticum	turgidum	Triticum turgidum L. ssp. dicoccon (Schrank) Thell.	Ethiopia	Domesticated tetraploid
B078	CItr 3686	Triticum	turgidum	Triticum turgidum L. ssp. dicoccon (Schrank) Thell.	America	Domesticated tetraploid
B079	PI 479968	Triticum	turgidum	Triticum turgidum L. ssp. dicoccon (Schrank) Thell.	Ethiopia	Domesticated tetraploid
B080	PI 94656	Triticum	turgidum	Triticum turgidum L. ssp. dicoccon (Schrank) Thell.	Serbia	Domesticated tetraploid
B081	PI 626391	Triticum	turgidum	Triticum turgidum L. ssp. dicoccon (Schrank) Thell.	Iran	Domesticated tetraploid
B082	PI 480465	Triticum	turgidum	Triticum turgidum L. ssp. dicoccon (Schrank) Thell.	Ethiopia	Domesticated tetraploid
B083	PI 362696	Triticum	turgidum	Triticum turgidum L. ssp. dicoccon (Schrank) Thell.	Montenegro	Domesticated tetraploid
B084	PI 94668	Triticum	turgidum	Triticum turgidum L. ssp. dicoccon (Schrank) Thell.	Russia	Domesticated tetraploid
B085	PI 254190	Triticum	turgidum	Triticum turgidum L. ssp. dicoccon (Schrank) Thell.	Russia	Domesticated tetraploid
B086	PI 349045	Triticum	turgidum	Triticum turgidum L. ssp. dicoccon (Schrank) Thell.	Russia	Domesticated tetraploid
B087	PI 254191	Triticum	turgidum	Triticum turgidum L. ssp. dicoccon (Schrank) Thell.	Russia	Domesticated tetraploid
B088	PI 58788	Triticum	turgidum	Triticum turgidum L. ssp. dicoccon (Schrank) Thell.	Ethiopia	Domesticated tetraploid
B089	PI 624908	Triticum	turgidum	Triticum turgidum L. ssp. dicoccon (Schrank) Thell.	Iran	Domesticated tetraploid
B090	PI 499973	Triticum	turgidum	Triticum turgidum L. ssp. dicoccon (Schrank) Thell.	Armenia	Domesticated tetraploid
B091	PI 624904	Triticum	turgidum	Triticum turgidum L. ssp. dicoccon (Schrank) Thell.	Iran	Domesticated tetraploid
B093	PI 168672	Triticum	turgidum	Triticum turgidum L. ssp. carthlicum (Nevski) A. Love & D. Love	China	Domesticated tetraploid
B094	PI 272521	Triticum	turgidum	Triticum turgidum L. ssp. carthlicum (Nevski) A. Love & D. Love	Hungary	Domesticated tetraploid
B096	PI 470733	Triticum	turgidum	Triticum turgidum L. ssp. carthlicum (Nevski) A. Love & D. Love	Turkey	Domesticated tetraploid
B097	PI 94752	Triticum	turgidum	Triticum turgidum L. ssp. carthlicum (Nevski) A. Love & D. Love	Georgia	Domesticated tetraploid
B098	PI 94751	Triticum	turgidum	Triticum turgidum L. ssp. carthlicum (Nevski) A. Love & D. Love	Georgia	Domesticated tetraploid
B099	PI 470731	Triticum	turgidum	Triticum turgidum L. ssp. carthlicum (Nevski) A. Love & D. Love	Turkey	Domesticated tetraploid
B100	PI 94748	Triticum	turgidum	Triticum turgidum L. ssp. carthlicum (Nevski) A. Love & D. Love	Georgia	Domesticated tetraploid
B101	PI 532486	Triticum	turgidum	Triticum turgidum L. ssp. carthlicum (Nevski) A. Love & D. Love	Turkey	Domesticated tetraploid
B102	PI 585017	Triticum	turgidum	Triticum turgidum L. ssp. carthlicum (Nevski) A. Love & D. Love	Georgia	Domesticated tetraploid
B103	KU-4580	Triticum	ispahanicum	Triticum ispahanicum Heslot	Iran	Domesticated tetraploid
B104	PI 294477	Triticum	ispahanicum	Triticum ispahanicum Heslot	France	Domesticated tetraploid
B105	PI 352493	Triticum	ispahanicum	Triticum ispahanicum Heslot	Iran	Domesticated tetraploid
B106	PI 294478	Triticum	ispahanicum	Triticum ispahanicum Heslot	France	Domesticated tetraploid
B107	PI 330548	Triticum	ispahanicum	Triticum ispahanicum Heslot	Iran	Domesticated tetraploid
B108	KU-145	Triticum	ispahanicum	Triticum ispahanicum Heslot	Iran	Domesticated tetraploid
B109	TRI 6177	Triticum	ispahanicum	Triticum ispahanicum Heslot	Iran	Domesticated tetraploid
B110	TRI 4568	Triticum	karamyschevii	Triticum karamyschevii NEVSKI var. karamyschevii	Georgia	Domesticated tetraploid
B111	TRI 11946	Triticum	karamyschevii	Triticum karamyschevii NEVSKI var. karamyschevii	Georgia	Domesticated tetraploid
B112	TRI 12750	Triticum	karamyschevii	Triticum karamyschevii NEVSKI var. karamyschevii	Georgia	Domesticated tetraploid
B113	PI 178143	Triticum	turgidum	Triticum turgidum L. ssp. durum (Desf.) Husn.	Turkey	Domesticated tetraploid
B114	PI 24493	Triticum	turgidum	Triticum turgidum L. ssp. durum (Desf.) Husn.	Turkmenistan	Domesticated tetraploid
B115	PI 623461	Triticum	turgidum	Triticum turgidum L. ssp. durum (Desf.) Husn.	Iran	Domesticated tetraploid
B116	PI 627514	Triticum	turgidum	Triticum turgidum L. ssp. durum (Desf.) Husn.	Iran	Domesticated tetraploid
B117	PI 625273	Triticum	turgidum	Triticum turgidum L. ssp. durum (Desf.) Husn.	Iran	Domesticated tetraploid
B118	PI 627996	Triticum	turgidum	Triticum turgidum L. ssp. durum (Desf.) Husn.	Iran	Domesticated tetraploid
B119	PI 624129	Triticum	turgidum	Triticum turgidum L. ssp. durum (Desf.) Husn.	Iran	Domesticated tetraploid
B120	PI 626483	Triticum	turgidum	Triticum turgidum L. ssp. durum (Desf.) Husn.	Iran	Domesticated tetraploid
B121	PI 627942	Triticum	turgidum	Triticum turgidum L. ssp. durum (Desf.) Husn.	Iran	Domesticated tetraploid
B122	PI 32877	Triticum	turgidum	Triticum turgidum L. ssp. durum (Desf.) Husn.	Kazakhstan	Domesticated tetraploid
B123	PI 624388	Triticum	turgidum	Triticum turgidum L. ssp. durum (Desf.) Husn.	Iran	Domesticated tetraploid
B124	PI 166327	Triticum	turgidum	Triticum turgidum L. ssp. durum (Desf.) Husn.	Turkey	Domesticated tetraploid
B125	PI 192051	Triticum	turgidum	Triticum turgidum L. ssp. durum (Desf.) Husn.	Portugal	Domesticated tetraploid
All accessions of wild emmer and domesticated tetraploid populations used in the study are from this article(Zhou, Y. et al. 2020).
Accession code	Accession name	Population type	Date Sources
ArinaLrFor	ArinaLrFor	Hexaploid	Walkowiak, S. et al.
CDC_Landmark	CDC Landmark	Hexaploid	Walkowiak, S. et al.
CDC_Stanley	CDC Stanley	Hexaploid	Walkowiak, S. et al.
Cadenza	Cadenza	Hexaploid	Walkowiak, S. et al.
Claire	Claire	Hexaploid	Walkowiak, S. et al.
Jagger	Jagger	Hexaploid	Walkowiak, S. et al.
Julius	Julius	Hexaploid	Walkowiak, S. et al.
Lancer	Lancer	Hexaploid	Walkowiak, S. et al.
Mace	Mace	Hexaploid	Walkowiak, S. et al.
Norin61	Norin61	Hexaploid	Walkowiak, S. et al.
Paragon	Paragon	Hexaploid	Walkowiak, S. et al.
Robigus	Robigus	Hexaploid	Walkowiak, S. et al.
S100	SC1670	Hexaploid	Guo, W. et al.
S101	GSHongQiMai	Hexaploid	Guo, W. et al.
S102	GSDuanYaoMai	Hexaploid	Guo, W. et al.
S103	GSDaBaiMai	Hexaploid	Guo, W. et al.
S104	GSBaiMuXianBan	Hexaploid	Guo, W. et al.
S105	GSHongHuoSui	Hexaploid	Guo, W. et al.
S106	GSBaiDaTou	Hexaploid	Guo, W. et al.
S108	NXShanMai	Hexaploid	Guo, W. et al.
S109	NXTuTouMai	Hexaploid	Guo, W. et al.
S110	QHXiaoHongMai	Hexaploid	Guo, W. et al.
S111	QHXiaoMai	Hexaploid	Guo, W. et al.
S112	QHMaoHongMai	Hexaploid	Guo, W. et al.
S113	QHLiuYueHuang	Hexaploid	Guo, W. et al.
S114	QHDuanBaiMai	Hexaploid	Guo, W. et al.
S122	Armenia1	Hexaploid	Guo, W. et al.
S123	Turkey96	Hexaploid	Guo, W. et al.
S124	Morocco9	Hexaploid	Guo, W. et al.
S125	Ethiopia3	Hexaploid	Guo, W. et al.
S126	Tajikistan1	Hexaploid	Guo, W. et al.
S127	Tajikistan4	Hexaploid	Guo, W. et al.
S128	Georgia7	Hexaploid	Guo, W. et al.
S129	Georgia9	Hexaploid	Guo, W. et al.
S130	Russian5	Hexaploid	Guo, W. et al.
S131	Turkey56	Hexaploid	Guo, W. et al.
S132	Palestinian4	Hexaploid	Guo, W. et al.
S133	Turkmenistan5	Hexaploid	Guo, W. et al.
S134	Azerbaijan3	Hexaploid	Guo, W. et al.
S135	ZhouMai18	Hexaploid	Guo, W. et al.
S136	YanNong15	Hexaploid	Guo, W. et al.
S137	LuMai21	Hexaploid	Guo, W. et al.
S139	YuMai18	Hexaploid	Guo, W. et al.
S140	NongDa5181	Hexaploid	Guo, W. et al.
S141	FeiMai	Hexaploid	Guo, W. et al.
S142	ShiLuan02d1	Hexaploid	Guo, W. et al.
S170	XJM1	Hexaploid	Guo, W. et al.
S171	XJM20	Hexaploid	Guo, W. et al.
S172	XJM29	Hexaploid	Guo, W. et al.
S173	XJM81	Hexaploid	Guo, W. et al.
S174	XJM90	Hexaploid	Guo, W. et al.
S175	YN098	Hexaploid	Guo, W. et al.
S176	YN109	Hexaploid	Guo, W. et al.
S177	YN156	Hexaploid	Guo, W. et al.
S178	YN241	Hexaploid	Guo, W. et al.
S179	YN411	Hexaploid	Guo, W. et al.
S180	SXDingXingZhai	Hexaploid	Guo, W. et al.
S181	SXBaiHuoMai	Hexaploid	Guo, W. et al.
S182	SHXChunXiaoMai	Hexaploid	Guo, W. et al.
S183	SHXMaZhaMai	Hexaploid	Guo, W. et al.
S184	SHXXiaoSanYueH	Hexaploid	Guo, W. et al.
S185	SDXiShanBianSui	Hexaploid	Guo, W. et al.
S186	SDBaiBianSui	Hexaploid	Guo, W. et al.
S187	SDDaLiBanMang	Hexaploid	Guo, W. et al.
S188	SDLaoLaiXia	Hexaploid	Guo, W. et al.
S203	Turkey49	Hexaploid	Guo, W. et al.
S204	Jordan47	Hexaploid	Guo, W. et al.
S205	Egypt40	Hexaploid	Guo, W. et al.
S206	FHZNepal6	Hexaploid	Guo, W. et al.
S207	FHZNepal7	Hexaploid	Guo, W. et al.
S208	FHZIndia	Hexaploid	Guo, W. et al.
S209	ChangZhi6406	Hexaploid	Guo, W. et al.
S210	SuMai3	Hexaploid	Guo, W. et al.
S211	EnMai4	Hexaploid	Guo, W. et al.
S212	Lovrin10	Hexaploid	Guo, W. et al.
S213	BiMa4	Hexaploid	Guo, W. et al.
S214	FengChan3	Hexaploid	Guo, W. et al.
S215	JiNan17	Hexaploid	Guo, W. et al.
S216	Fan6	Hexaploid	Guo, W. et al.
S217	ZhengMai9023	Hexaploid	Guo, W. et al.
S218	YanZhan1	Hexaploid	Guo, W. et al.
S219	NanDa2419	Hexaploid	Guo, W. et al.
S220	TaiShan1	Hexaploid	Guo, W. et al.
S221	YuMai21	Hexaploid	Guo, W. et al.
S223	ZhengYin4	Hexaploid	Guo, W. et al.
S224	BaiNong3217	Hexaploid	Guo, W. et al.
S225	BeiJing8	Hexaploid	Guo, W. et al.
S227	ShiJiaZhuang54	Hexaploid	Guo, W. et al.
S228	XZZangDong4	Hexaploid	Guo, W. et al.
S229	XZRiKaZe54	Hexaploid	Guo, W. et al.
S230	XZRiKaZe8	Hexaploid	Guo, W. et al.
S231	USClark	Hexaploid	Guo, W. et al.
S232	USAtlas66	Hexaploid	Guo, W. et al.
S233	GermanyRektor	Hexaploid	Guo, W. et al.
S234	UKSpark	Hexaploid	Guo, W. et al.
S235	FranceAztec	Hexaploid	Guo, W. et al.
S236	RussiaKabka3	Hexaploid	Guo, W. et al.
S237	RussiaAoDeSa3	Hexaploid	Guo, W. et al.
S238	JPNongLin10	Hexaploid	Guo, W. et al.
S239	AustraliaOptimus	Hexaploid	Guo, W. et al.
S240	GSLanHuaMai	Hexaploid	Guo, W. et al.
S241	QHGeJiaXiang	Hexaploid	Guo, W. et al.
S242	SCBenDiHuangHua	Hexaploid	Guo, W. et al.
S243	ZhaHong	Hexaploid	Guo, W. et al.
S244	MoTuo	Hexaploid	Guo, W. et al.
S245	BianBaChunMai6	Hexaploid	Guo, W. et al.
S246	SCBaiMangXiaoMai	Hexaploid	Guo, W. et al.
S247	WuJiangZhuo	Hexaploid	Guo, W. et al.
S248	MoZongZhuoGa	Hexaploid	Guo, W. et al.
S249	SCKangDing1	Hexaploid	Guo, W. et al.
S250	GSYiZhiMai	Hexaploid	Guo, W. et al.
S251	GSHuoLiYan	Hexaploid	Guo, W. et al.
S252	XJHongChunMai	Hexaploid	Guo, W. et al.
S253	XJHongDongMai	Hexaploid	Guo, W. et al.
S254	XJHongJinBaoYin	Hexaploid	Guo, W. et al.
S4	DuiLongDQ1289	Hexaploid	Guo, W. et al.
S72	ZeDang1516	Hexaploid	Guo, W. et al.
S73	ZeDang1513	Hexaploid	Guo, W. et al.
S74	RiKaZeLaSa1373	Hexaploid	Guo, W. et al.
S75	RiKaZeLaSa1367	Hexaploid	Guo, W. et al.
S76	RiKaZeLaSa1297	Hexaploid	Guo, W. et al.
S77	QuShui1409	Hexaploid	Guo, W. et al.
S78	QuShui1340	Hexaploid	Guo, W. et al.
S79	QiongJie1483	Hexaploid	Guo, W. et al.
S80	NaiDong1503	Hexaploid	Guo, W. et al.
S81	NaiDong1500	Hexaploid	Guo, W. et al.
S82	MoZhuGK2065	Hexaploid	Guo, W. et al.
S83	MoZhuGK2064	Hexaploid	Guo, W. et al.
S84	MoZhuGK2050	Hexaploid	Guo, W. et al.
S86	LaSa1342	Hexaploid	Guo, W. et al.
S87	JiangZi1407	Hexaploid	Guo, W. et al.
S88	GongGa1508	Hexaploid	Guo, W. et al.
S89	GongBuJiangDa1526	Hexaploid	Guo, W. et al.
S90	GongBuJiangDa1525	Hexaploid	Guo, W. et al.
S91	DuiLongDeQing1521	Hexaploid	Guo, W. et al.
S92	DuiLongDeQing1284	Hexaploid	Guo, W. et al.
S93	SC1658	Hexaploid	Guo, W. et al.
S94	SC1666	Hexaploid	Guo, W. et al.
S95	SC1587	Hexaploid	Guo, W. et al.
S96	SC1635	Hexaploid	Guo, W. et al.
[truncated: 154 more rows]
