# Supplementary material for: Reducing brassinosteroid signalling enhances grain yield in semi-dwarf wheat
Source: Nature. 2023 Apr 26;617(7959):118–24. doi: 10.1038/s41586-023-06023-6 (PMC10156601; doi:10.1038/s41586-023-06023-6)
Supplement: Supplementary file 4 — Source Data Fig. 1 [file 41586_2023_6023_MOESM4_ESM.xlsx]

## Sheet: Fig_1d
	NN		LN
	NIL-Shi	NIL-Heng	NIL-Shi	NIL-Heng
	1.56	1.74	1.46	1.69
	1.6	1.76	1.47	1.74
	1.69	1.85	1.52	1.79
	1.77	1.93	1.56	1.81
	1.79	1.95	1.58	1.83
	1.87	1.98	1.6	1.83
	1.88	2.04	1.62	1.85
	1.89	2.05	1.63	1.88
	1.9	2.09	1.64	1.89
	1.95	2.1	1.69	1.89
	1.96	2.12	1.7	1.93
	1.98	2.16	1.72	1.96
	2.12	2.17	1.73	1.98
	2.18	2.19	1.73	2.03
	2.19	2.22	1.77	2.05
	2.22	2.25	1.77	2.08
	2.34	2.26	1.77	2.09
	2.38	2.28	1.78	2.1
	2.39	2.3	1.83	2.11
	2.41	2.32	1.84	2.12
	2.42	2.35	1.85	2.2
	2.54	2.35	1.89	2.21
	2.55	2.36	1.96	2.24
	2.57	2.41	2.01	2.27
	2.58	2.57	2.02	2.34
	2.61	2.61
	2.72	2.69

## Sheet: Fig_1g
	Column A	Column B	Column C	Column D		Column A	Column B	Column C	Column D		Column A	Column B	Column C	Column D		Column A	Column B	Column C	Column D
	Spike length					1000-grain weight					Harvest index					Grain yield
	LD		HD			LD		HD			LD		HD			LD		HD
	NIL-Shi	NIL-Heng()	NIL-Shi	NIL-Heng		NIL-Shi	NIL-Heng	NIL-Shi	NIL-Heng		NIL-Shi	NIL-Heng	NIL-Shi	NIL-Heng		NIL-Shi	NIL-Heng	NIL-Shi	NIL-Heng
	8.7	9.7	8.2	9.7		44.404	50.05	40.184	49.739		0.455607	0.482	0.440182	0.465556		7183.1	7327.5	6889.7	8298
	8.8	9.7	8.2	9.7		44.712	50.967	40.86	50.753		0.459642	0.482667	0.440234	0.467		7265.9	7515.9	7353.7	8398
	8.8	9.7	8.3	9.8		45.074	51.197	41.438	51.061		0.463306	0.487	0.442517	0.467875		7323.8	7921.5	7577	8591.9
	8.9	9.7	8.3	9.9		45.9	51.655	41.637	51.267		0.469686	0.487563	0.442667	0.467947		7401.4	8163.3	7659.7	8663.4
	8.9	9.7	8.4	9.9		46.519	52.007	41.726	52.547		0.470515	0.489887	0.44284	0.471769		7431.5	8264.9	7981.9	8689
	8.9	9.7	8.4	10		46.626	53.17	41.937	52.612		0.47126	0.489966	0.443	0.4741		7752.1	8567.2	8203.4	8958.4
	9	9.8	8.5	10		47.07	54.604	41.967	52.677		0.473263	0.490444	0.444182	0.475127		7920	8678	8224.3	9067.8
	9	9.8	8.5	10		47.105	54.613	42.883	52.748		0.475333	0.4936	0.445989	0.477333		8054.1	8819.7	8328.8	9131.9
	9	9.8	8.6	10.1		47.717	55.812	43.125	52.748		0.47594	0.493617	0.448	0.478398		8106.6	8932.1	8367.1	9181.4
	9.1	9.8	8.6	10.1		47.788	55.841	43.405	52.792		0.478143	0.498568	0.45122	0.478499
	9.1	9.9	8.7	10.1							0.4794	0.50009	0.451615	0.483827
	9.2	9.9	8.7	10.2							0.479657	0.500714	0.452113	0.485		Treatments pair		P value
	9.2	10	8.7	10.2							0.480867	0.505962	0.452333	0.486412		A vs B		0.0248
	9.2	10	8.7	10.2		Treatments pair		P value			0.48325	0.506647	0.452615	0.488509		A vs C		0.6778
	9.3	10	8.7	10.3		A vs B		<0.0001			0.483556	0.507133	0.452862	0.4899		A vs D		<0.0001
	9.3	10.1	8.8	10.3		A vs C		<0.0001			0.485357	0.51041	0.456687	0.48999		B vs C		0.2538
	9.3	10.2	8.8	10.3		A vs D		<0.0001			0.486385	0.522548	0.457455	0.490857		B vs D		0.0779
	9.3	10.2	8.8	10.3		B vs C		<0.0001			0.486733	0.529437	0.4586	0.497606		C vs D		0.0006
	9.3	10.3	8.8	10.3		B vs D		0.3293			0.487538	0.531867	0.460308	0.4998
	9.3	10.3	8.8	10.3		C vs D		<0.0001			0.493556	0.543917	0.460455	0.500161
	9.3	10.3	8.8	10.4
	9.3	10.5	8.8	10.5
	9.3	10.5	8.9	10.5							Treatments pair		P value
	9.3	10.6	9	10.6							A vs B		<0.0001
	9.3	10.6	9	10.6							A vs C		<0.0001
	9.4	10.6	9	10.7							A vs D		0.5767
	9.4	10.6	9	10.8							B vs C		<0.0001
	9.5	10.7	9	10.8							B vs D		<0.0001
	9.5	10.7	9.1	10.8							C vs D		<0.0001
	9.5	10.8	9.2	11
	Treatments pair		P value
	A vs B		<0.0001
	A vs C		<0.0001
	A vs D		<0.0001
	B vs C		<0.0001
	B vs D		0.2942
	C vs D		<0.0001

## Sheet: Fig_1h
	Column A	Column B	Column C	Column D	Column E	Column F
	Grain yield							Treatments pair	P value
	3 million ha-1		4.5 million ha-1		6 million ha-1			A-B	<0.0001
	NIL-Shi	NIL-Heng	NIL-Shi	NIL-Heng	NIL-Shi	NIL-Heng		A-C	0.0208
	7667.6	8664.8	7979.2	8997.1	8082.2	8833.5		A-D	<0.0001
	7721	8801.6	8344	9116.5	8399.1	8904.5		A-E	0.0047
	7774.2	8932.6	8364	9161.6	8466.7	8981.1		A-F	<0.0001
	7929.8	9008.5	8388.1	9204.3	8517.8	9170.6		B-C	0.0006
	8044.4	9124.6	8397.6	9207.6	8574.4	9338.7		B-D	0.4725
	8051.2	9203.7	8457.5	9322.8	8598.4	9658		B-E	0.0029
	8063	9237	8567	9463.4	8609	9928.3		B-F	0.0298
	8144.5	9269.1	8569.4	9579.1	8632.7	9995.4		C-D	<0.0001
	8185.4	9358.2	8597.6	9627.9	8679.6	10251.8		C-E	0.9956
	8340.3	9370.6	8943.4	9859.6	8775.4	10405.5		C-F	<0.0001
								D-E	<0.0001
								D-F	0.7543
								E-F	<0.0001
