# Supplementary material for: Reducing brassinosteroid signalling enhances grain yield in semi-dwarf wheat
Source: Nature. 2023 Apr 26;617(7959):118–24. doi: 10.1038/s41586-023-06023-6 (PMC10156601; doi:10.1038/s41586-023-06023-6)
Supplement: Supplementary file 5 — Source Data Fig. 2 [file 41586_2023_6023_MOESM5_ESM.xlsx]

## Sheet: Fig_2d
	Plant Height					Spike Length					1000-grain weight
	Fielder	znf-bb	rht1-bb	znf-bb rht1-bb		Fielder	znf-bb	rht1-bb	znf-bb rht1-bb		Fielder	znf-bb	rht1-bb	znf-bb rht1-bb
	79	69.5	93.5	86.2		8.8	8.3	9.2	8.1		18	16.226	22.5	20.286
	82	67.5	95	91.3		9.3	8.7	9.3	8.8		18	16.346	23.651	20.435
	80.3	64.5	96.8	82.7		7.8	8.7	9	7.9		18.072	16.452	24.737	20.588
	81	79.8	92	90.1		8.5	8.8	8.5	8.9		18.25	17.381	25.172	20.682
	83	74.8	94.6	93.2		9.4	9.3	10.2	10.2		18.431	17.534	25.263	20.806
	81.7	78.8	106	85.5		8.5	8.8	10.3	9.8		18.519	18.077	26	21.127
	78	72.3	98.2	91.5		8.8	8.6	10.2	10.8		18.571	18.182	26.176	21.29
	81.4	71.9	91	89.3		8.7	10.2	9.8	10.8		18.71	18.235	26.222	21.356
	89	68	92.5	89.5		9.5	7.9	10.2	9.4		19.032	18.71	26.296	21.667
	78.8	73.7	99.4	88		8.2	9.6	10.5	9.2		19.286	19	26.379	21.818
	83.5	72.2		83		9.1	9.1		8.9		19.346	19.024	26.379	21.875
	82.2	77.9		84.5		8.6	8.5		10.3		19.792	19.444	26.735	21.875
	82	74.7		86.7		9.4	8.1		10.5		20.278	19.483	26.852	22
		77.5		83.5			8.9		8.6		20.545	20	27.015	22.105
		79.2					9.8				20.6	20.143	27.015	22.195
		74.5					10.4				20.625	20.167	28	22.245
		69					9.9				20.645	20.556	28.056	22.347
											20.862	21	28.095	22.389
											21.538	21.013	28.293	22.653
											21.905	21.053	29.667	22.708
											22.143	21.667	29.744	22.759
											22.346	21.667	30	23
											22.973	21.667	30	23
											23	22.308	30.313	23.036
											23.226	22.308	31.014	23.175
											23.457	22.308	31.071	23.226
											23.667	22.462	31.75	23.333
											23.721	22.5	31.86	23.333
											24.167	22.66	32.5	23.404
											24.444	22.727	33.182	23.438
											24.444	23.111	33.182	23.462
											24.762	23.261	34.872	23.5
											24.889	24.127		23.611
											25.102	24.194		23.617
											25.217	24.407		23.684
											25.248	24.655		23.75
											25.313	25.464		23.8
											25.455	25.467		23.881
											25.5	25.588		24.023
											25.577			24.091
											25.61			24.167
											25.694			24.348
											26			24.493
											26.216			24.524
											26.271			24.568
											26.667			24.595
											27.353			24.658
											28.254			24.737
											28.689			24.783
														24.804
														24.828
														24.932
														25.167
														25.472
														25.517
														25.581
														25.652
														25.714
														25.789
														25.806
														25.909
														25.962
														26.136
														26.496
														26.833
														27
														27.059
														27.097
														27.111
														27.2
														27.333
														27.5
														27.652
														27.848
														28
														28.154
														28.25
														28.272
														28.649
														28.75
														28.78
														28.833
														28.889
														28.966
														28.98
														29.294
														29.444
														29.444
														29.577
														29.583
														29.73
														30
														30.112
														30.238
														30.294
														30.789
														31.026
														31.25
														31.429
														31.463
														31.566
														31.579
														31.935
														32.051
														32.105
														32.143
														32.667
														32.719
														32.963
														33.333
														33.333
														33.571
														33.571
														33.636
														33.846
														33.871
														34.074
														34.324
														34.386
														34.848
														35.224
