# Supplementary material for: Reducing brassinosteroid signalling enhances grain yield in semi-dwarf wheat
Source: Nature. 2023 Apr 26;617(7959):118–24. doi: 10.1038/s41586-023-06023-6 (PMC10156601; doi:10.1038/s41586-023-06023-6)
Supplement: Supplementary file 6 — Source Data Fig. 3 [file 41586_2023_6023_MOESM6_ESM.xlsx]

## Sheet: Fig_3a
	Column A	Column B	Column C	Column D	Column E	Column F	Column G	Column H	Column I	Column J
	NIL-Shi					NIL-Heng						Treatments pair	P value
	0μM	0.1μM	1μM	2μM	5μM	0μM	0.1μM	1μM	2μM	5μM		A-B	0.003
	20.162	29.36	35.317	37.317	54.745	19.153	20.534	18.225	18.835	20.092		A-C	<0.0001
	21.363	30.38	35.889	38.474	56.906	19.193	20.861	18.268	19.546	21.32		A-D	<0.0001
	21.44	31.21	36.679	41.724	56.906	19.454	21.704	19.313	20.42	21.644		A-E	<0.0001
	21.666	34.134	37.166	42.825	58.489	19.721	21.851	21.581	20.767	21.899		A-F	0.6195
	24.398	36.02	40.928	43.555	58.561	19.865	23.218	21.581	21.27	22.201		A-G	>0.9999
	25.048	37.521	41.971	43.946	58.84	19.99	24.801	22.049	23.318	22.243		A-H	>0.9999
	25.05	38.741	43.379	50.933	58.84	20.534	25.21	23.095	23.614	22.954		A-I	>0.9999
	26.812	38.807	44.323	55.731	59.199	20.743	25.763	25.691	23.666	24.249		A-J	>0.9999
	27.336	39.538	44.444	60.219	66.667	20.814	26.122	26.087	24.74	27.252		B-C	0.5395
	27.481	39.731	44.859	63.867	68.87	20.842	26.337	27.342	25.643	27.322		B-D	0.0002
	28.044	40.168	45.201	65.332	72.132	20.842	26.629	27.706	27.123	29.102		B-E	<0.0001
	28.291	40.86	47.084		76.061	21.592	28.513	29.415	27.143	31.003		B-F	<0.0001
	28.291		47.755		79.755	22.559	29.111	31.084	27.546	31.628		B-G	0.0013
	28.978				90.008	23.072	29.431	32.364	28.141			B-H	0.001
	29.587				92.349	23.356	29.769	32.965	29.338			B-I	0.0004
	32.537				94.017	23.859			30.112			B-J	0.0011
					94.97	24.112			31.896			C-D	0.159
						24.697						C-E	<0.0001
						25.71						C-F	<0.0001
												C-G	<0.0001
												C-H	<0.0001
												C-I	<0.0001
												C-J	<0.0001
												D-E	<0.0001
												D-F	<0.0001
												D-G	<0.0001
												D-H	<0.0001
												D-I	<0.0001
												D-J	<0.0001
												E-F	<0.0001
												E-G	<0.0001
												E-H	<0.0001
												E-I	<0.0001
												E-J	<0.0001
												F-G	0.8313
												F-H	0.8735
												F-I	0.8939
												F-J	0.9367
												G-H	>0.9999
												G-I	>0.9999
												G-J	>0.9999
												H-I	>0.9999
												H-J	>0.9999
												I-J	>0.9999

## Sheet: Fig_3b
	Coleoptile length
	Fielder	znf-aabbdd
	3.5	2.3
	3.6	2.4
	3.6	2.6
	3.6	2.6
	3.7	2.6
	3.7	2.6
	3.7	2.6
	3.8	2.8
	4	2.8
	4	2.8
	4	3
	4	3
	4	3
	4	3
	4.1	3
	4.1	3.1
	4.1	3.1
	4.2	3.1
	4.2	3.2
	4.2	3.2
	4.2	3.2
	4.2	3.2
	4.2	3.2
	4.3	3.2
	4.3	3.2
	4.3	3.2
	4.3	3.2
	4.4	3.2
	4.4	3.3
	4.5	3.3
	4.5	3.3
	4.5	3.4
	4.5	3.4
	4.5	3.4
	4.5	3.4
	4.5	3.4
	4.6	3.4
	4.6	3.4
	4.6	3.5
	4.6	3.5
	4.6	3.5
	4.6	3.5
	4.6	3.5
	4.7	3.6
	4.7	3.6
	4.7	3.6
	4.8	3.6
	4.8	3.7
	4.8	3.7
	4.9	3.7
	4.9	3.7
	5	3.8
	5.1	3.8
	5.3	4.1

## Sheet: Fig_3c
	Fielder				znf-aabbdd
	0	1μM	10μM	50μM	0	1μM	10μM	50μM
	0.763557	0.902386	1.07592	1.24946	0.860617	0.774556	0.860617	0.817587		Treatments pair	P value
	0.798265	0.902386	1.11063	1.24946	0.860617	0.817587	0.903648	0.860617		0	0.999999
	0.832972	0.937093	1.11063	1.28416	0.860617	0.817587	0.946679	0.903648		1μM	0.968998
	0.867679	0.9718	1.11063	1.28416	0.860617	0.860617	0.946679	0.98971		10μM	5.4641e-05
	0.902386	0.9718	1.11063	1.28416	0.903648	0.860617	0.98971	1.03274		50μM	0.000904409
	0.937093	0.9718	1.18004	1.28416	0.903648	0.903648	1.03274	1.07577
	0.937093	0.9718	1.18004	1.31887	0.903648	0.903648	1.03274	1.07577
	0.937093	1.00651	1.18004	1.31887	0.903648	0.903648	1.03274	1.1188
	0.937093	1.00651	1.18004	1.31887	0.946679	0.946679	1.07577	1.16183
	0.937093	1.00651	1.21475	1.35358	0.946679	0.946679	1.07577	1.20486
	0.9718	1.00651	1.21475	1.35358	0.946679	0.946679	1.07577	1.20486
	0.9718	1.00651	1.21475	1.38829	0.946679	0.946679	1.07577	1.20486
	0.9718	1.00651	1.21475	1.38829	0.946679	0.946679	1.07577	1.2479
	0.9718	1.00651	1.21475	1.38829	0.946679	0.98971	1.07577	1.29093
	0.9718	1.04121	1.21475	1.38829	0.946679	0.98971	1.07577	1.29093
	0.9718	1.04121	1.21475	1.38829	0.98971	0.98971	1.07577	1.29093
	0.9718	1.04121	1.24946	1.38829	0.98971	0.98971	1.1188	1.29093
	1.00651	1.04121	1.24946	1.42299	0.98971	1.03274	1.1188	1.29093
	1.00651	1.04121	1.24946	1.42299	0.98971	1.03274	1.1188	1.29093
	1.00651	1.04121	1.24946	1.42299	0.98971	1.07577	1.1188	1.29093
	1.00651	1.04121	1.24946	1.4577	0.98971	1.07577	1.16183	1.33396
	1.00651	1.04121	1.28416	1.4577	0.98971	1.07577	1.16183	1.33396
	1.00651	1.04121	1.28416	1.4577	0.98971	1.07577	1.20486	1.33396
	1.04121	1.07592	1.28416	1.4577	0.98971	1.07577	1.20486	1.33396
	1.04121	1.07592	1.28416	1.4577	0.98971	1.07577	1.20486	1.33396
	1.04121	1.07592	1.31887	1.4577	0.98971	1.07577	1.20486	1.33396
	1.04121	1.07592	1.31887	1.49241	1.03274	1.1188	1.2479	1.42002
	1.04121	1.07592	1.31887	1.49241	1.03274	1.1188	1.2479	1.42002
	1.04121	1.07592	1.35358	1.52711	1.03274	1.1188	1.2479	1.42002
	1.04121	1.07592	1.35358	1.52711	1.03274	1.1188	1.2479	1.42002
	1.04121	1.07592	1.35358	1.52711	1.03274	1.1188	1.29093	1.42002
	1.04121	1.07592	1.35358	1.52711	1.03274	1.1188	1.29093	1.42002
	1.04121	1.07592	1.35358	1.52711	1.03274	1.1188	1.29093	1.46305
	1.04121	1.07592	1.38829	1.52711	1.03274	1.1188	1.29093	1.46305
	1.04121	1.11063	1.38829	1.56182	1.07577	1.16183	1.29093	1.50608
	1.04121	1.11063	1.38829	1.56182	1.07577	1.16183	1.29093	1.50608
	1.04121	1.11063	1.38829	1.56182	1.07577	1.20486	1.29093	1.50608
	1.04121	1.11063	1.38829	1.56182	1.07577	1.20486	1.29093	1.54911
	1.04121	1.11063	1.38829	1.56182	1.07577	1.20486	1.29093	1.54911
	1.04121	1.11063	1.42299	1.56182	1.07577	1.20486	1.29093	1.54911
	1.04121	1.11063	1.4577	1.59653	1.07577	1.20486	1.33396	1.54911
	1.04121	1.11063	1.4577	1.59653	1.07577	1.2479	1.33396	1.59214
	1.07592	1.14534	1.49241	1.59653	1.07577	1.29093	1.33396	1.63517
	1.07592	1.14534	1.49241	1.59653	1.1188	1.29093	1.33396	1.63517
	1.07592	1.18004	1.59653	1.63124	1.16183	1.33396	1.37699	1.63517
	1.07592	1.21475		1.70065	1.20486		1.37699	1.6782
	1.11063	1.21475					1.42002
	1.11063

## Sheet: Fig_3d
	Fielder					znf-aabbdd
	0	10-2μM	10-1μM	1μM	10μM	0	10-2μM	10-1μM	1μM	10μM		Treatments pair	P value
	0.8	0.8	0.669388	0.497959	0.367347	0.878788	0.848485	0.787879	0.806061	0.606061		0	0.995319
	0.816327	0.816327	0.693878	0.522449	0.37551	0.909091	0.866667	0.818182	0.806061	0.618182		10-2μM	0.698595
	0.832653	0.816327	0.734694	0.555102	0.383673	0.909091	0.878788	0.842424	0.848485	0.648485		10-1μM	0.198966
	0.865306	0.816327	0.75102	0.571429	0.408163	0.909091	0.878788	0.909091	0.848485	0.654545		1μM	4.09427e-09
	0.881633	0.832653	0.791837	0.571429	0.42449	0.915152	0.890909	0.909091	0.848485	0.666667		10μM	1.19075e-11
	0.897959	0.832653	0.816327	0.612245	0.44898	0.927273	0.909091	0.921212	0.860606	0.678788
	0.897959	0.857143	0.832653	0.628571	0.457143	0.933333	0.915152	0.957576	0.878788	0.678788
	0.897959	0.857143	0.873469	0.653061	0.457143	0.939394	0.933333	0.969697	0.878788	0.684848
	0.914286	0.857143	0.873469	0.653061	0.473469	0.939394	0.939394	0.969697	0.884848	0.684848
	0.914286	0.857143	0.873469	0.653061	0.473469	0.939394	0.969697	0.987879	0.884848	0.70303
	0.930612	0.865306	0.881633	0.669388	0.489796	0.939394	0.987879	1	0.890909	0.727273
	0.938776	0.897959	0.881633	0.677551	0.489796	0.957576	1.01818	1.05455	0.89697	0.727273
	0.938776	0.914286	0.881633	0.677551	0.489796	1.00606	1.0303	1.06061	0.927273	0.727273
	0.955102	0.914286	0.897959	0.693878	0.489796	1.01818	1.0303	1.06061	0.927273	0.727273
	0.963265	0.930612	0.897959	0.734694	0.514286	1.01818	1.0303	1.06061	0.939394	0.739394
	0.995918	0.946939	0.897959	0.75102	0.530612	1.0303	1.06061	1.09091	0.969697	0.739394
	0.995918	0.955102	0.914286	0.77551	0.530612	1.0303	1.06061	1.09091	0.969697	0.763636
	0.995918	0.963265	0.914286	0.77551	0.538776	1.04848	1.06061	1.10909	0.981818	0.8
	0.995918	0.995918	0.914286	0.783673	0.571429	1.04848	1.07273	1.11515	0.987879	0.8
	0.995918	1.00408	0.955102	0.791837	0.571429	1.04848	1.09091	1.12121	1	0.806061
	1.01224	1.02041	0.971429	0.8	0.571429	1.05455	1.10303	1.12727	1	0.806061
	1.02857	1.02041	0.979592	0.816327	0.579592	1.05455	1.10909	1.15152	1.00606	0.818182
	1.03673	1.02041	0.995918	0.816327	0.587755	1.06061	1.10909	1.16364	1.04242	0.818182
	1.0449	1.02041	0.995918	0.816327	0.604082	1.06061	1.12121		1.04848	0.818182
	1.0449	1.0449	1.00408	0.832653	0.612245	1.06061	1.12121		1.07273	0.848485
	1.06122	1.0449	1.02041	0.840816	0.653061	1.07879			1.07879	0.848485
	1.10204	1.06122	1.02041	0.840816	0.653061	1.09091			1.09091	0.848485
	1.10204	1.06122	1.02857	0.840816	0.653061	1.09091			1.09091	0.872727
	1.1102	1.10204	1.02857	0.840816	0.661224	1.10909			1.15152	0.890909
	1.1102	1.1102	1.0449	0.857143	0.693878				1.15152	0.939394
	1.15918	1.1102	1.06122	0.865306	0.693878				1.15152	0.945455
	1.16735	1.12653	1.06122	0.873469	0.693878				1.15152	0.957576
	1.18367	1.14286	1.07755	0.897959	0.702041				1.16364	0.969697
	1.2	1.14286	1.08571	0.897959	0.702041				1.16364	0.969697
	1.22449	1.15918	1.14286	0.914286	0.702041				1.16364	0.981818
		1.15918	1.15918	0.938776	0.718367				1.1697	1
		1.17551	1.18367	1.01224	0.734694				1.18182	1.0303
		1.18367	1.19184	1.03673	0.734694				1.2	1.06061
		1.18367	1.20816	1.10204	0.759184					1.06061
			1.22449	1.12653	0.77551					1.07273
			1.22449	1.14286	0.791837
					0.816327
					0.832653

## Sheet: Fig_3e
		Fielder			znf-aabbdd			P value
	Gene	Rep1	Rep2	Rep3	Rep1	Rep2	Rep3
	TaD11	1.02251	0.819103	1.15839	0.49384	0.629429	0.507724	0.0132461
	TaD2	1.02993	0.95432	1.01575	0.780541	0.896606	0.718244	0.0243517
	TaDWARF4	0.884468	0.915659	1.19987	1.48749	1.8828	1.63908	0.0118248
	TaTUD1	0.734952	1.28853	0.976521	1.60851	1.86054	1.30651	0.0592633
	TaBZR1	1.02324	0.87245	1.10431	2.04648	1.7449	1.73285	0.00239271
	TaBRD2	0.865422	1.20704	0.927536	1.60378	1.79188	1.7795	0.00394359
	TaDLT	1.37193	0.856313	0.771753	3.52155	3.19587	2.84063	0.0012962
	TaBRI1	0.834055	0.978209	1.18774	1.80027	1.90292	1.85088	0.00134528
	TaRAVL1	0.991582	0.845457	1.16296	2.18526	1.70268	1.73845	0.00831047

## Sheet: Fig_3i
		Rep1	Rep2	Rep3		Treatments pair	P value
	panel 1	1	1	1		panel 1 vs panel 2	0.0005
	panel 2	1.91341	1.81923	2.0208		panel 1 vs panel 3	0.0003
	panel 3	1.86705	1.90858	2.26563		panel 2 vs panel 3	0.6918

## Sheet: Fig_3l
		Rep1	Rep2	Rep3		Treatments pair	P value
	panel 1	1	1	1		panel 1 vs panel 2	0.0162453
	panel 2	0.59689	0.41538	0.593605

## Sheet: Fig_3m
		Rep1	Rep2	Rep3		Treatments pair	P value
	panel 1	0	0	0		panel 2 vs panel 3	0.0221627
	panel 2	1	1	1
	panel 3	1.572	1.87513	1.98088
