# Supplementary material for: Reducing brassinosteroid signalling enhances grain yield in semi-dwarf wheat
Source: Nature. 2023 Apr 26;617(7959):118–24. doi: 10.1038/s41586-023-06023-6 (PMC10156601; doi:10.1038/s41586-023-06023-6)
Supplement: Supplementary file 7 — Source Data Fig. 4 [file 41586_2023_6023_MOESM7_ESM.xlsx]

## Sheet: Fig_4a
		Rep1	Rep2	Rep3		Treatments pair	P value
	panel1	1	1	1		panel 1 vs panel 2	0.0230363
	panel2	2.64959	1.98672	2.64705

## Sheet: Fig_4b
		Rep1	Rep2	Rep3		Treatments pair	P value
	panel 1	1	1	1		panel 1 vs panel 2	0.0007
	panel 2	0.384599	0.346442	0.37241		panel 1 vs panel 3	0.2367
	panel 3	0.868604	1.00956	0.654441		panel 2 vs panel 3	0.0033

## Sheet: Fig_4f
	0h		3h			Treatments pair	P value
	Fielder (A)	znf-aabbdd(B)	Fielder (C)	znf-aabbdd(D)		A-B	0.5554
	95	97	45	81		A-C	<0.0001
	100	100	50	84		A-D	<0.0001
	104	113	52	90		B-C	<0.0001
	126	115	53	92		B-D	0.0047
	136	122	54	93		C-D	<0.0001
	138	132	54	97
	140	134	55	115
	143	134	55	119
	155	141	58	120
	158	145	64	120
	166	149	64	122
	168	149	67	129
	174	160	69	129
	191	165	70	134
	196	168	70	135
	201	169	75	135
	202	175	79	149
	202	176	81	149
	204	180	84	155
	207	192	85	158
	215	198	89	159
	219	200	90	162
	221	204	92	164
	225	211	100	164
	227	211	104	168
	229	223	107	169
	234	230	115	174
	239	237	116	176
	250	248	163	179
	255	250	169	186

## Sheet: Fig_4h
	TaBKI1S208/212A-GFP
		Rep1	Rep2	Rep3	P value
	panel1	1	1	1	0.0118597
	panel2	0.785062	0.713271	0.68436
	TaBKI1Y153D-GFP
		Rep1	Rep2	Rep3	P value
	panel1	1	1	1	0.16442
	panel2	1.05789	1.04998	1.0029
	TaBKI1Y153F-GFP
		Rep1	Rep2	Rep3	P value
	panel1	1	1	1	0.580687
	panel2	1.10152	1.20418	0.881079
	TaBKI1FAA-GFP
		Rep1	Rep2	Rep3	P value
	panel1	1	1	1	0.355644
	panel2	0.936237	0.967127	1.01487
