# Supplementary material for: Reducing brassinosteroid signalling enhances grain yield in semi-dwarf wheat
Source: Nature. 2023 Apr 26;617(7959):118–24. doi: 10.1038/s41586-023-06023-6 (PMC10156601; doi:10.1038/s41586-023-06023-6)
Supplement: Supplementary file 8 — Source Data Extended Data Fig. 1 [file 41586_2023_6023_MOESM8_ESM.xlsx]

## Sheet: Extended Data Fig. 1d
	Recombinant	R8		R11		R4		R1		R15		R5
	Genotype	Shi4185	Heng597	Shi4185	Heng597	Shi4185	Heng597	Shi4185	Heng597	Shi4185	Heng597	Shi4185	Heng597
	1000-grain weight (g)	41.681	39.821	41.84	52.556	42.441	40.976	34.467	35.254	52.686	53.957	41.094	41.284
		47.102	35.66	42.958	49.44	39.244	43.348	36.354	42.441	53.906	53.059	41.138	42.178
		34.603	42.601	44.083	45.929	47.057	43.593	35.669	33.827	53.277	55.701	41.204	44.863
		39.057	39.484	43.849	48.23	37.214	43.381	43.879	35.232	54.518	54.808	40.252	41.654
		32.256	41.755	40.78	51.146	38.496	50.495	46.652	45.534	54.272	53.259	40.117	40.18
		40.478	36.298	42.997	53.973	41.675	51.154	36.441	40.169	56.266	53.648	39.867	33.661
		38.044	40.8	44.583	47.795	41.537	41.124	34.119	37.562	54.746	51.703	42.536	46.243
		46.283	35.413	42.868	45.81	42.324	44.483	36.443	36.097	56.678	52.962	44.808	40.928
		38.127	37.138	39.717	50.019	39.133	38.386	38.464	38.408	55.763	53.96	44.662	44.064
		39.145	33.527	44.616	43.059	39.376	47.855	39.931	38.547	55.253	55.063	36.519	42.917
		42.685	43.247	43.415	49.225	35.575	47.746	35.858	37.535	54.9	54.103	39.67	39.456
		45.47	38.463	38.198	47.559	41.22	39.4	41.966	37.747	52.743	52.313	38.838	41.271
		40.69	42.27	46.514	46.879	40.959	51.223	33.018	39.685	52.745	50.738	40.494	41.452
		41.424	41.432	42.651	45.258	46.044	47.248	36.13	34.112	53.826	53.36	39.918	44.561
		41.784	42.473	43.664	45.176	41.918		39.511	36.728	53.993		42.13	40.477
		44.351	41.786	41.193	40.347			40.24	45.818	52.315		32.443	42.359
		39.936	43.007	44.345	49.413			38.855	36.114	54.365		44.017	41.471
		40.797	39.547	47.264	51.3			39.915	36.535	53.514		41.29	40.402
		42.526	41.646	42.616	46.752			38.418	41.681	56.24		38.192	42.188
		39.004	44.577	43.425	48.94			42.806	38.802	54.8603		43.082	45.56
		40.313	39.15	47.897	48.385			40.056	43.066	55.127		40.847	38.589
		42.564	42.711	47.91				35.556	35.313	52.732		37.017	44.219
		45.67	38.175	33.218				37.212	39.205	50.349		39.109	45.648
		40.929	32.79	41.584				35.147	45.303	54.112		42.55	39.182
		38.216	36.852	45.928				36.504	35.167	53.915		45.496	32.035
		39.054	46.549	36.263				37.517	38.794	54.081		42.938	46.523
		46.975	42.529	34.418				40.361	43.856	55		43.784	48.077
		42.258	37.241					35.723	41.711	52.546		43.339	43.235
		41.183	40.749					44.602	37.092	58.202		43.611	48.158
			42.888					41.745	41.137	54.41		37.994	42.517
			41.992					45.158	43.154			45.693	41.513
			43.377					36.778	43.561			44.008	44.169
								42.783	35			35.625	37.545
								40.318	39.196			44.933	41.475
								41.242	43.488			44.063	46.06
								34.324	42.291				31.961
								38.832	37.971				40.427
								37.871	34.908				34.652
								47.952	35.857
								40.787	39.141
								37.329	41.439
								42.949	43.216
								37.895	40.88
								40.787	41.375
									45.179
									44.734
