# Supplementary material for: Reducing brassinosteroid signalling enhances grain yield in semi-dwarf wheat
Source: Nature. 2023 Apr 26;617(7959):118–24. doi: 10.1038/s41586-023-06023-6 (PMC10156601; doi:10.1038/s41586-023-06023-6)
Supplement: Supplementary file 9 — Source Data Extended Data Fig. 2 [file 41586_2023_6023_MOESM9_ESM.xlsx]

## Sheet: Extended Data Fig. 2a
	Grain Length (mm)			Grain Width (mm)
	NIL-Shi	NIL-Heng		NIL-Shi	NIL-Heng
	6.295	6.619		3.474	3.706
	6.342	6.638		3.479	3.709
	6.342	6.639		3.485	3.712
	6.343	6.648		3.485	3.72
	6.364	6.651		3.497	3.722
	6.41	6.652		3.502	3.723
	6.416	6.655		3.505	3.727
	6.42	6.655		3.507	3.732
	6.422	6.657		3.509	3.744
	6.427	6.659		3.514	3.745
	6.436	6.663		3.534	3.746
	6.437	6.666		3.536	3.749
	6.441	6.666		3.538	3.755
	6.448	6.67		3.539	3.757
	6.454	6.673		3.543	3.761
	6.457	6.677		3.548	3.761
	6.469	6.679		3.553	3.762
	6.475	6.682		3.559	3.77
	6.483	6.682		3.572	3.778
	6.492	6.683		3.574	3.779
	6.502	6.687		3.575	3.78
	6.503	6.694		3.575	3.781
	6.505	6.7		3.575	3.782
	6.506	6.707		3.58	3.79
	6.544	6.71		3.592	3.803
	6.56	6.719		3.6	3.809
	6.568	6.738		3.616	3.819
		6.745			3.821
		6.76			3.829

## Sheet: Extended Data Fig. 2b
	Plant height (cm)			Spike length (cm)			Grain numbers per spike			Spikelet number per spike			Sterile spikelet number			Grain yield per spike(g)			Lamina joint angle(o)			Flag leaf thickness (cm)			Flag leaf length (cm)			Flag leaf width (cm)			Flag leaf aspect ratio			1000-grain weight (g)			Grain aspect ratio			Grain roundness
	NIL-Shi	NIL-Heng		NIL-Shi	NIL-Heng		NIL-Shi	NIL-Heng		NIL-Shi	NIL-Heng		NIL-Shi	NIL-Heng		NIL-Shi	NIL-Heng		NIL-Shi	NIL-Heng		NIL-Shi	NIL-Heng		NIL-Shi	NIL-Heng		NIL-Shi	NIL-Heng		NIL-Shi	NIL-Heng		NIL-Shi	NIL-Heng		NIL-Shi	NIL-Heng		NIL-Shi	NIL-Heng
	85.6	85		10.18	11.14		45.4	52.7		22.6	23.4		1.2	0.2		2.037	2.93		29.9	16.1		0.12	0.18		14.525	14		1.8	2.125		7.74667	6.51124		44.476	52.793		1.788	1.744		0.548	0.565
	86.4	85		10.3	10.76		45.6	53.6		22	23.4		1.2	1.4		2.081	2.98		28.3	25.45		0.12	0.18		14.8125	14.4625		1.825	2.125		7.94479	6.54971		44.7645	52.798		1.797	1.749		0.551	0.566
	86.5	85.4		9.84	10.66		45.8	55.1		22.2	22.6		1.4	0.2		2.134	3.011		29.3	18.3		0.12	0.18		15.05	14.4875		1.825	2.1375		8.03247	6.69886		45.636	52.9072		1.799	1.751		0.553	0.566
	86.8	85.5		9.98	10.6		46.1	55.1		22.4	22.4		1.2	0.6		2.201	3.021		31.6	23.2		0.12	0.18		15.4375	14.7375		1.825	2.1375		8.0719	6.80588		45.971	53.103		1.814	1.752		0.556	0.566
	86.9	85.5		10.46	10.96		46.5	55.5		22.6	23.6		1.6	0.8		2.204	3.021		23.4	16.6		0.13	0.18		15.4625	14.75		1.825	2.15		8.11644	6.86047		46.3914	53.1499		1.814	1.752		0.556	0.567
	87.1	86.2		9.9	10.76		46.5	56.2		21.6	22.2		1.2	0.4		2.225	3.072		21.58	16.4		0.13	0.19		15.475	14.8875		1.825	2.15		8.13514	6.88439		46.4417	53.519		1.815	1.757		0.557	0.568
	87.2	86.2		9.46	10.56		47.3	56.8		20.2	21.6		1.5	0.4		2.248	3.113		21.9	17.4		0.13	0.19		15.5875	15.3125		1.8375	2.15		8.2013	6.91573		46.48	53.6192		1.816	1.762		0.557	0.568
	87.6	86.24		9.38	10.86		48.3	57.1		20.6	22.2		1.4	0.4		2.271	3.115		28.5	22		0.13	0.19		15.625	15.3875		1.85	2.1625		8.33333	7.06818		46.673	53.9379		1.816	1.762		0.558	0.569
	87.8	86.44		9.9	10.82		48.3	57.4		21.2	21.8		1	0.2		2.292	3.126		21.6	20.3		0.13	0.19		15.6875	15.55		1.85	2.1625		8.36486	7.12209		46.7546	54.055		1.822	1.766		0.559	0.569
	88	87.3		9.7	10.26		48.4	58.2		21.8	22.6		1	0.4		2.305	3.146		26.3	23.3		0.13	0.19		15.6875	15.55		1.85	2.1875		8.36667	7.19075		46.9	54.083		1.824	1.767		0.56	0.57
	88.6	87.375		10.32	10.875		48.9	58.3		21.8	22.5		0.6	0.25		2.324	3.234		25.3	18.4		0.14	0.19		15.7875	15.85		1.8625	2.2		8.40645	7.27374		47.0044	54.115		1.824	1.771		0.56	0.571
	88.6	87.6		9.74	10.88		48.9	59		21.4	22.6		1.2	0		2.325	3.262		22.1	18.7		0.14	0.19		15.85	15.9625		1.8625	2.2		8.46711	7.28177		47.333	54.502		1.824	1.776		0.561	0.572
	88.6	87.8		10.02	11.04		49.3	59.7		21.8	22.6		1.6	1.2		2.326	3.269		25.2	26.08		0.14	0.19		16	16.1625		1.875	2.2		8.51007	7.29714		47.4427	54.6399		1.826	1.777		0.561	0.572
	88.9	88		9.8	10.82		49.3	59.7		21.2	23.2		1.2	1.33		2.335	3.294		28.7	24.8		0.14	0.19		16.0875	16.275		1.875	2.2125		8.5411	7.33146		47.4534	54.646		1.83	1.781		0.562	0.573
	89.1	88.5		10.42	10.28		49.4	59.9		22.4	22.4		1.2	0.6		2.345	3.301		28.1	23.3		0.14	0.2		16.1625	16.3125		1.875	2.2125		8.64865	7.35196		47.5231	54.6711		1.83	1.783		0.562	0.573
	89.2	88.5		9.72	10.4		50	60.1		22.2	22.4		1.2	0.6		2.401	3.301		24.5	22.11		0.14	0.2		16.1875	16.4		1.875	2.225		8.65161	7.45882		47.594	54.801		1.832	1.783		0.562	0.574
	89.6	88.6		10.42	10.72		50	60.4		22.2	23.4		1.8	1.25		2.422	3.31		23.6	18.4		0.15	0.2		16.2875	16.45		1.875	2.225		8.67089	7.51099		47.8091	54.8415		1.832	1.784		0.562	0.574
	89.6	88.64		9.64	10.24		52.4	60.8		21.2	22.6		1.8	1.2		2.469	3.321		30	18.62		0.15	0.2		16.5125	16.475		1.875	2.225		8.67785	7.51744		47.8495	55.1545		1.834	1.789		0.563	0.576
	89.6	88.7		10.28	10.28		52.9	60.9		22.2	22.8		1.4	0.6		2.471	3.324		26.3	22.1		0.15	0.2		16.7625	16.7375		1.8875	2.225		8.71528	7.52247		48.0579	55.166		1.836	1.79		0.564	0.576
	89.6	88.8		10.08	10.78		53.2	61		21.4	22.6		1.6	0.4		2.486	3.342		28	24.26		0.15	0.2		16.7875	16.9875		1.9	2.2375		8.97436	7.67251		48.3272	55.1759		1.839	1.792		0.564	0.577
	89.8	88.8		10.18	10.9		53.2	61		21.8	23.2		0.6	0		2.532	3.39		27.7	21.36		0.15	0.2		16.875	17.0875		1.9125	2.2375		8.98639	7.67797		48.3437	55.391		1.842	1.795		0.564	0.579
	89.8	89		9.52	11.1		53.4	61.1		20.8	22.6		0.5	0.2		2.571	3.392		22.7	22.54		0.15	0.2		17.125	17.5875		1.925	2.2375		9.03797	7.7377		48.4668	55.4068		1.842	1.798		0.565	0.58
	89.84	89.3		10.36	10.78		54.1	61.2		22.6	21.4		1.8	0.6		2.584	3.417		23.9	24.3		0.15	0.2		17.3375	17.6		1.925	2.24444		9.18543	7.7541		48.665	55.6073		1.847	1.8		0.566	0.58
	90.6	89.8		9.98	10.86		54.4	61.5		22.4	22.4		1.6	0.6		2.589	3.417		27.3	22.8		0.16	0.2		17.35	17.7		1.9375	2.2625		9.19863	7.86592		48.7018	56.0164		1.857	1.802		0.568	0.582
	90.7	89.8		10.14	10.82		55.2	62.2		22.8	23.4		1.2	0.6		2.629	3.447		24.8	21.7		0.16	0.2		17.5	17.7375		1.9375	2.2625		9.24658	7.8895		49.0283	56.13		1.861	1.802		0.569	0.583
	91.1	90.1		9.74	10.38		55.7	62.8		21.8	23.4		1.2	0.8		2.63	3.526		21	21.8		0.16	0.21		17.525	17.825		1.95	2.275		9.25333	7.99432		49.1543	56.1465		1.865	1.805			0.583
	91.2	90.2		10	10.5			62.9		21.8	22.6		1.2	0.6			3.553		22	24.4		0.16	0.21		17.7375	17.85		1.975	2.2875		9.46	8.0396		49.251	56.2934			1.806			0.583
	91.6	90.2		9.86	10.16			63.3		21.8	22		1.2	1			3.569		27.2	26.1		0.16	0.21		17.8125	18.0444		1.975	2.2875		9.5	8.0565			56.3619			1.806			0.584
		90.8			11.14			63.4			23			0.2			3.652		21.8	20.9		0.16	0.21		17.85	18.625		2.025	2.2875		9.60274	8.14208			56.416
		91.2			10.4						22.8			0.6					21.9	17.3		0.16	0.21			18.8625		2.0375	2.3		9.65432	8.20109
		92.4			10.38						23			0.4					21.9	19.1		0.16	0.21
																			21	21.7		0.16	0.22
																			26.7	20.56		0.16	0.22
																			26	19.4		0.17	0.23
																			31	21.8		0.17	0.23
																			24	18.22		0.17	0.23
																			24.7	23.2		0.17	0.23
																			25.4	17.28		0.17	0.23
																			26.7	23.81		0.17	0.23
																			31.8	20.34		0.17	0.23
																			22.8	20.5		0.17	0.23
																			21.3	25.8		0.18	0.23
																			27.1	24.5		0.18	0.24
																			26.8	25.96		0.18	0.24
																			27.3	25.3		0.18	0.24
																			28.6	21.6		0.19	0.24
																			27.6	16.5		0.19	0.24
																			24.5	25.6		0.19	0.25
																			21.7	22.83		0.19	0.25
																			31.6	16.1			0.26
																			26.6	25
																			24.2	16.34
																			27.4	16
																			22.45	20
																			23.8	21.2
																			30.92	22.4
																			26.6	24.57
																			24.4	23
																			22.7	24.9
																			24	16.9
																			28.4	15.6
																			27.7	19.5
																			24.6	24.09
																			24.6	23.2
																			23.7	23.3
																			26.7	22.4
																			26	22.49
																			22.9	20.8
																			22.2	21.8
																			23.4
																			28.7
																			23.6

## Sheet: Extended Data Fig. 2c
	Stem thickness											Stem diameter
	I		Ⅱ		Ⅲ		Ⅳ		Ⅴ			I		Ⅱ		Ⅲ		Ⅳ		Ⅴ
	NIL-Shi	NIL-Heng	NIL-Shi	NIL-Heng	NIL-Shi	NIL-Heng	NIL-Shi	NIL-Heng	NIL-Shi	NIL-Heng		NIL-Shi	NIL-Heng	NIL-Shi	NIL-Heng	NIL-Shi	NIL-Heng	NIL-Shi	NIL-Heng	NIL-Shi	NIL-Heng
	0.37	0.44	0.47	0.54	0.45	0.6	0.56	0.79	0.57	0.92		2.82	3.24	3.72	4.83	4.23	4.96	4	5.28	3.77	4.68
	0.38	0.44	0.47	0.55	0.46	0.6	0.56	0.79	0.59	0.92		2.83	3.34	3.77	4.83	4.26	5.02	4.09	5.31	3.77	4.7
	0.38	0.45	0.48	0.56	0.46	0.63	0.58	0.79	0.6	0.92		2.84	3.36	3.86	4.85	4.34	5.03	4.17	5.33	4.03	4.71
	0.38	0.47	0.49	0.58	0.48	0.64	0.6	0.8	0.62	0.92		2.84	3.39	3.87	4.88	4.34	5.11	4.38	5.33	4.04	4.8
	0.39	0.47	0.5	0.6	0.48	0.65	0.61	0.8	0.63	0.93		2.84	3.4	3.91	4.91	4.39	5.17	4.42	5.36	4.05	4.88
	0.4	0.48	0.5	0.64	0.49	0.66	0.62	0.81	0.64	0.93		2.88	3.41	4.04	4.92	4.4	5.26	4.47	5.37	4.08	4.92
	0.4	0.5	0.51	0.64	0.49	0.75	0.63	0.83	0.64	0.94		2.92	3.42	4.09	5	4.42	5.27	4.49	5.39	4.1	4.93
	0.4	0.5	0.51	0.65	0.51	0.76	0.64	0.84	0.64	0.94		2.93	3.42	4.16	5.04	4.42	5.36	4.53	5.41	4.15	4.96
	0.4	0.5	0.51	0.66	0.51	0.76	0.64	0.85	0.65	0.99		2.95	3.42	4.2	5.08	4.46	5.41	4.53	5.42	4.15	4.98
	0.4	0.5	0.52	0.66	0.51	0.77	0.64	0.85	0.66	1		2.97	3.58	4.27	5.11	4.48	5.43	4.57	5.42	4.2	5
	0.41	0.5	0.54	0.66	0.52	0.77	0.64	0.85	0.68	1		3.01	3.58	4.28	5.12	4.53	5.44	4.58	5.47	4.23	5.02
	0.42	0.51	0.55	0.66	0.52	0.77	0.65	0.86	0.68	1		3.01	3.6	4.29	5.15	4.55	5.47	4.59	5.48	4.25	5.02
	0.42	0.51	0.55	0.68	0.53	0.77	0.67	0.86	0.69	1.02		3.03	3.61	4.36	5.15	4.57	5.49	4.61	5.51	4.26	5.04
	0.42	0.52	0.56	0.69	0.54	0.77	0.68	0.86	0.69	1.03		3.06	3.63	4.37	5.18	4.59	5.49	4.62	5.56	4.28	5.09
	0.43	0.52	0.56	0.69	0.57	0.77	0.68	0.87	0.69	1.06		3.07	3.71	4.4	5.21	4.61	5.55	4.62	5.56	4.28	5.24
	0.43	0.52	0.56	0.69	0.58	0.78	0.69	0.87	0.7	1.08		3.09	3.8	4.43	5.22	4.63	5.7	4.67	5.57	4.28	5.28
	0.43	0.53	0.57	0.7	0.58	0.78	0.71	0.88	0.71	1.09		3.09	3.8	4.45	5.29	4.63	5.72	4.7	5.62	4.31	5.41
	0.43	0.53	0.59	0.7	0.58	0.78	0.71	0.88	0.71	1.09		3.1	3.86	4.46	5.31	4.68	5.73	4.7	5.63	4.32	5.46
	0.43	0.54	0.59	0.7	0.59	0.79	0.71	0.9	0.74	1.11		3.12	3.88	4.49	5.37	4.68	5.78	4.75	5.63	4.32	5.48
	0.44	0.55	0.59	0.7	0.59	0.8	0.71	0.9	0.74	1.11		3.13	3.9	4.53	5.44	4.68	5.81	4.78		4.33	5.51
	0.44	0.55	0.59	0.71	0.63	0.81	0.71	0.92	0.75	1.13		3.15	3.93	4.53	5.44	4.71	5.9	4.78		4.36	5.52
	0.44	0.56	0.6	0.72	0.63	0.81	0.72	0.93	0.75			3.2		4.56		4.72	5.91	4.8		4.37
	0.44	0.56	0.6	0.72	0.64	0.82	0.74	0.93	0.75			3.23		4.59		4.75	5.93	4.86		4.37
	0.45	0.56	0.61	0.73	0.65	0.82	0.75	0.96	0.77			3.28		4.6		4.77	6.06	4.87		4.39
	0.45	0.57	0.61		0.65	0.82	0.75	1	0.79			3.29		4.62		4.77	6.09	4.88		4.41
	0.46	0.6	0.62		0.66	0.85	0.75		0.8			3.31		4.63		4.8	6.11	4.89		4.47
	0.46	0.6	0.63		0.68		0.75		0.8			3.38		4.65		4.86		4.9		4.48
	0.46		0.63		0.71		0.76		0.85			3.44		4.66		4.89		4.91		4.62
	0.46		0.66		0.72		0.77		0.86			3.54		4.69		4.99		4.92		4.66
	0.47		0.66		0.72		0.77		0.89			3.64		4.69		5.01		4.92		4.68
	0.48				0.72		0.79		0.91			3.65		4.75		5.04		4.94		4.7
	0.48				0.73		0.82		0.93			3.68		4.78		5.06		4.97		4.71
	0.49						0.84					3.71		4.87		5.09		5.02		4.73
	0.5						0.85					3.74		4.88				5.04
	0.51											3.74						5.06
																		5.1
	Treatments pair	P value										Treatments pair	P value
	I	9.04633e-12										I	1.38985e-06
	Ⅱ	3.51148e-08										Ⅱ	9.88182e-13
	Ⅲ	1.03175e-10										Ⅲ	4.77983e-17
	Ⅳ	4.22509e-13										Ⅳ	2.37331e-16
	Ⅴ	6.12665e-16										Ⅴ	7.37649e-15

## Sheet: Extended Data Fig. 2d
	Cell length (μm)
	NIL-Shi	NIL-Heng
	112.2	161.8
	113	165.3
	116.8	144.8
	118	154.4
	118.8	163.6
	120.2	148.4
	126.2	144.4
	127.8	161.3
	127.9	166.6
	128.1	194.1
	128.8	196
	129.4	195.5
	134.5	168.9
	136.3	132.3
	137.6	179
	137.6	172
	137.9	163.7
	142.3	160.6
	144.5	197.7
	144.7	176.8
	145	213
	148.1	147.9
	148.8	154.7
	148.9	175.8
	149.7	202.2
	150.8	146.6
	152.2	187.6
	157	216.4
	159	190.7
	160.2	188.1
	160.2	196
	161.5	152.9
	163.3	164.9
	163.8	135.8
	165.9	135.8
	169.9	139.9
	170.5	204
	176.6	135.5
	176.8	189.3
	177.7	141.7
	182.1	218.3
	184.2	168.3
	187.1	155.2
	193.2	193
	193.3	148.2

## Sheet: Extended Data Fig. 2f
	Bending strength (N)
	NIL-Shi	NIL-Heng
	0.245	0.700333
	0.256667	0.703667
	0.276667	0.713
	0.353	0.739333
	0.374667	0.762333
	0.385333	0.770333
	0.415667	0.784
	0.435333	0.796333
	0.437333	0.821
	0.442	0.853333
	0.461333	0.86
	0.484667	0.871
	0.487333	0.875
	0.502667	0.885667
	0.509333	0.886667
	0.517667	0.887667
	0.522667	0.915667
	0.524	0.916333
	0.542	0.92
	0.568333	0.928333

## Sheet: Extended Data Fig. 2h
	Dry weight （g）
	NN		LN
	NIL-Shi	NIL-Heng	NIL-Shi	NIL-Heng
	0.179803	0.198167	0.0712167	0.08185
	0.164933	0.197967	0.0723	0.0855
	0.184867	0.189133	0.0757	0.0858667
	0.196033	0.181233	0.0797167	0.0864
	0.194933	0.178667	0.0822667	0.0874833
	0.1705	0.164933	0.0860833	0.0890333
	0.174133	0.170533	0.0876167	0.0898833
	0.172067	0.193767	0.0897	0.0948167
	0.159933	0.197133	0.0907	0.0950833
	0.194667	0.184333	0.0909333	0.09595

## Sheet: Extended Data Fig. 2i
	15N uptake analysis
	NIL-Shi	NIL-Heng
	4.28097	4.47171
	4.25903	4.52064
	4.2784	4.50914
