# Supplementary material for: Reducing brassinosteroid signalling enhances grain yield in semi-dwarf wheat
Source: Nature. 2023 Apr 26;617(7959):118–24. doi: 10.1038/s41586-023-06023-6 (PMC10156601; doi:10.1038/s41586-023-06023-6)
Supplement: Supplementary file 10 — Source Data Extended Data Fig. 3 [file 41586_2023_6023_MOESM10_ESM.xlsx]

## Sheet: Extended Data Fig. 3b
	Plant height (cm)				Spike length (cm)				1000-grain weight (g)				Accession
	r-e-z	Rht-B1b	Rht-D1b		r-e-z	Rht-B1b	Rht-D1b		r-e-z	Rht-B1b	Rht-D1b		r-e-z	Rht-B1b	Rht-D1b
	77.15	65.7333	75.3461		10.03	8.04029	9.00611		54.427	42.43	46.51		954072	Shan627	Lumai14
	83	68.2647	69.2127		12.53	9.16366	8.66805		51.46	49.52	52.4		AS420	Heng6632	XuNong5
	73.39	95.2757	66.66		9.83	8.52391	9.27908		55.219	45.36	47.9		Gao5	TAM107	ZhongYuanMai
	90.83	62.7661	71.1161		11.23	8.43596	8.45078		70.785	47.5	50.14		Hesheng2	XiNong529	JiMai22
	76.57	73.1736	64.4289		12.99	10.3084	8.7457		55.663	52.77	47.87		Lankao906	JinHe9123	ZhouMai24
	78.25	68.268	75.6906		7.62	8.88741	9.53006		52.68	44.89	46.6		Lumai22	HengGuan35	Yannong19
	73.74	69.5163	72.2947		9.71	8.80688	8.11847		47.726	49.99	48.17		Lumai23	ShiXin633	JiMai19
	71.2	70.1752	73.9239		9.57	12.7321	8.27909		52.1	36	47.15		Nongda3097	LuZi238	ShanNong21
	63.96	61.8164	68.3598		11.08	8.02199	8.75697		41.72	43.85	44.23		Nongda3331	XiNong2208	HanSheng923
	72.7	72.2371	72.1473		9.78	8.71642	9.16142		48.652	43.08	48.98		Shannong12	KeNong2009	YanNong23
	75.97	73.6062	65.2519		11.67	8.69916	8.80531		55.78	50.39	52.8		heng597	Shijiazhuang8	ZhouMai23
		79.0396	68.8611			8.92663	8.91879			48.31	48.86			LunXuan987	XiNong822
		74.9858	74.9013			9.03829	9.23881			46.97	49.49			JunDa129	Han6172
		70.8807	82.3187			9.35521	9.24143			37	45.5			Laomai	TaiShan5
		61.023	67.4626			8.10381	9.65401			39.79	47.61			XiNong9872	Xinmai26
		67.4082	65.4955			7.75321	9.17188			43.74	49.3			XiNong558	XinMai208
		63.9011	64.8864			7.62771	8.99513			43.76	49.74			XiNong556	ZhouMai30
		69.8923	78.4356			8.56233	8.12657			43.05	46.99			QinNong142	Lumai21
		77.2687	65.3458			9.17658	9.09449			49.63	50.41			ShiJiaZhuang9	BaiNong207
		70.9207	75.3701			9.55971	9.23473			45.34	45.65			ShiMai15	Jinan17
		68.9536	67.7333			8.75616	8.62073			47.81	52.58			Shi4185	XinMai20
		71.8892	65.3844			9.08628	9.323			48.55	46.38			JiMai325	TianHe3
			58.053				8.21965				46.03				ZhouMai17
			81.2924				8.51353				45.62				TaiShan23
			77.3956				8.67308				55.59				BeiJing0045
			72.8667				7.27161				45.06				ZhongMai875
			63.943				8.2939				53.46				ZhouMai16
			68.8584				8.85133				36.14				ShanNongYouMai3
			75.5858				8.65942				48.51				Liangxing66
			78.8715				9.93272				51.5				YanNong21
			70.0974				8.74413				49.17				LiangXing77
			69.4314				8.85813				54.04				TianMin298
			69.6014				8.28193				45.26				JiNan16
			80.8946				9.08769				49.2				YaoMai16
			71.6472				8.51771				45.74				ShanNong23
