# Supplementary material for: Reducing brassinosteroid signalling enhances grain yield in semi-dwarf wheat
Source: Nature. 2023 Apr 26;617(7959):118–24. doi: 10.1038/s41586-023-06023-6 (PMC10156601; doi:10.1038/s41586-023-06023-6)
Supplement: Supplementary file 11 — Source Data Extended Data Fig. 5 [file 41586_2023_6023_MOESM11_ESM.xlsx]

## Sheet: Extended Data Fig. 5a
	Spikelet number per spike			Fertile spikelet number			Grain numbers per spike			Grain length (cm)			Grain width (cm)
	Fielder	rht1-bb		Fielder	rht1-bb		Fielder	rht1-bb		Fielder	rht1-bb		Fielder	rht1-bb
	18	18		17	16		36	39		6.636	7.064		2.77	3.252
	18	18		17	17		36	39		6.588	7.025		2.991	3.236
	18	18		17	17		37	40		6.809	7.159		2.809	3.229
	18	18		17	18		38	40		6.769	7.091		2.801	3.227
	18	18		18	18		39	40		6.798	7.133		2.822	3.258
	18	19		18	18		40	41		6.962	6.991		2.869	3.271
	18	19		18	18		40	41		6.642	7.071		2.842	3.304
	18	19		18	18		42	41		6.713	7.025		2.859	3.31
	18	19		18	18		42	41		6.718	7.036		2.845	3.264
	18	19		18	18		42	41		6.549	7.17		2.931	3.293
	18	19		18	18		43	42		6.553	7.184		2.845	3.337
	18	19		18	18		44	43		6.815	7.314		2.897	3.313
	18	19		18	19		44	44		6.81	1.062		2.904	3.327
	19	19		18	19		45	44		6.682	7.113		2.891	3.313
	19	19		18	19		45	44		6.593	7.173		2.875	3.297
	19	19		18	19		45	45		6.677	7.041		2.91	3.35
	19	19		18	19		47	46		6.593	7.26		2.955	3.343
	19	19		18	19		47	46		6.751	7.108		2.953	3.313
	19	19		18	19		47	47		6.714	7.111		2.943	3.37
	19	19		19	19		49	47		6.86	7.1		2.961	3.374
	19	20		19	19		50	47		6.741	7.148		2.974	3.334
	19	20		19	19			47		6.788	7.264		2.963	3.309
	19	20		19	19			47		6.7	7.143		2.95	3.379
	19	20		19	19					6.813	7.15		3.014	3.286
	19	20		19	19					6.809	7.324		2.985	3.401
	19	20		19	20					6.708	7.137		2.951	3.329
	19	20		19	20					6.811	7.158		2.982	3.354
	19	20		19	20					6.749	7.127		2.955	3.348
	20	20		19	20					6.793	7.298		2.95	3.386
	20	20		19	20					6.819	7.325		2.965	3.452
	20	21		20	20					6.646	7.239		3.042	3.415
	20	21		20	21					6.855	7.157		3.004	3.366
	20	21		20	21					6.865	7.136		3.049	3.442
	20	21		20	21					6.698	7.337		3	3.447
										6.716	7.227		3.081	3.425
										6.692	6.914		3.024	3.381
										6.692	7.278		3.021	3.393
										6.817	7.246		3.002	3.425
										6.73	7.236		3.038	3.436
										6.945	7.169		3.08	3.433
										6.887	7.107		3.136	3.434
										6.86	7.274		3.073	3.381
										6.811	7.173		3.12	3.443
										6.761	7.429		3.165	3.454
											7.332			3.422
											7.205			3.503
											7.21			3.487
											7.071			3.454
											7.228			3.437
											7.037			3.451
											7.242			3.526
											7.278			3.444
											7.425			3.461
											7.183			3.519
											7.09			3.448
											7.339			3.498

## Sheet: Extended Data Fig. 5b
	Cell length (μm)
	Fielder	rht1-bb
	128.2	156.7
	150.3	159.2
	206.6	163.5
	143.1	168.9
	204.1	169.1
	174.3	183.9
	123.5	186.8
	139.8	188.2
	169.2	192
	185.4	192.6
	136	197.6
	158	197.8
	147.2	200.9
	173.6	203.1
	165.8	206.6
	197.8	211.2
	196.9	229.5
	137.2	232.6
	169.3	233.3
	171.8	233.9
	171.8	236.8
	169	240.3
	147.2	240.8
	131.9	246.7
	150.6	246.8
	127.5	248.2
	134.8	251.1
	180.4	254.9
	205.4	255.8
	133.5	258.3

## Sheet: Extended Data Fig. 5c
	Cell length (μm)
	Fielder	rht1-bb
	21.9	21
	21.2	21.5
	25.2	22.1
	21.9	22.1
	20	22.4
	21.2	24
	24.6	24
	20.4	24.6
	19.8	24.8
	20.5	24.8
	23.7	24.8
	24.9	25.4
	22.3	25.6
	23	26.2
	23.5	26.7
	20.4	26.8
	18	27.2
	23.8	27.9
	22.3	27.9
	22	28.1
	25.2	28.9
	25.2	28.9
	23.8	29.1
	19.1	29.3
	25.9	29.4
	23.5	29.7
	24.3	29.8
	23.4	29.8
	24	30
	18.9	30.1
	18.5	30.3
	23.7	30.3
	21.3	31.1
	21.8	31.4
	21.3	31.4
	21.4	31.6
	18.3	31.8
	22.5	32.1
	19.8	32.1

## Sheet: Extended Data Fig. 5d
	Spikelet number per spike			Fertile spikelet number			Grain number per spike			Tiller numbers per plant			Grain yield per plant (g)			Grain length (cm)			Grain width (cm)			Grain aspect ratio
	Fielder	znf-bb		Fielder	znf-bb		Fielder	znf-bb		Fielder	znf-bb		Fielder	znf-bb		Fielder	znf-bb		Fielder	znf-bb		Fielder	znf-bb
	21	18		20	18		39.7	40		9	5		12.95	7.1		7.358	7.212		3.356	3.282		2.169	2.128
	18	18		17	18		40	41		9	5		12.98	7.41		7.362	7.229		3.358	3.29		2.172	2.139
	19	18		19	18		42	42		10	6		13.3	7.44		7.37	7.24		3.363	3.291		2.174	2.139
	19	18		19	18		42.3	43		11	6		13.56	7.65		7.376	7.268		3.365	3.292		2.175	2.154
	17	18		17	17		44.6	43		11	7		13.66	7.69		7.379	7.287		3.366	3.299		2.179	2.158
	17	20		17	20		45.2	43		11	7		13.88	8.8		7.383	7.303		3.375	3.307		2.179	2.164
	18	16		17	16		45.2	43.7		11	8		14.59	9.78		7.393	7.308		3.387	3.341		2.184	2.167
	18	17		17	16		45.4	44		12	8		15.09	9.88		7.394	7.313		3.395	3.35		2.193	2.18
	21	16		21	15		45.8	44		12	8		15.17	10.15		7.424	7.323		3.41	3.351		2.193	2.181
	18	19		17	19		47.1	46		12	9		15.26	10.26		7.432	7.324		3.413	3.358		2.197	2.182
	21	18		21	18		47.4	46		13	9		15.52	10.87		7.436	7.388		3.415	3.368		2.203	2.183
	17	19		16	18		47.6	46		14	10		15.59	11.3		7.445	7.401		3.417	3.375		2.204	2.184
	18	21		18	21		48.7	46		14	10		15.64	13.51		7.452	7.416		3.432	3.386		2.205	2.189
	18	18		18	18		48.8	46		14	12		15.73	13.73		7.468	7.429		3.439	3.401		2.205	2.19
	19	17		19	17		48.8	46		15	14		16.38	14.28		7.485	7.434		3.442	3.42		2.207	2.192
	20	19		19	19		49	47		16	15		16.71	14.66		7.489	7.439		3.446	3.424		2.207	2.197
	20	18		20	18		49.2	47		17	15		17.12	14.97		7.497	7.454		3.447	3.427		2.209	2.202
	20	19		20	18		49.9	47		11	15		17.31	14.98		7.501	7.466		3.471	3.437		2.213	2.202
	19	17		19	17		50.8	47		13	16		17.31	16.41		7.507	7.486		3.481	3.44		2.213	2.203
	18	18		17	18		51.3	47		10	13		17.47	16.59		7.516	7.512		3.496	3.441		2.219	2.206
							51.4	48		10	11		17.76	16.74		7.535	7.526		3.499	3.449		2.221	2.21
							51.6	50		10	10		18.02	17.16		7.561	7.533		3.544	3.455		2.231	2.212
							52	53					18.13	17.43		7.569	7.535		3.559	3.459		2.231	2.217
							52.6	54					18.53	17.57
							52.8	55
							53.3	55
							53.8	56
							53.9	58
							54.2	58
							55.1	59
							55.2	60
							56.4	61

## Sheet: Extended Data Fig. 5e
	Plant height (cm)			Spike length (cm)			Total spikelet number			Sterile spikelet number			1000-grain weight (g)			Grain length (mm)			Grain width (mm)
	Fielder	eama-bb		Fielder	eama-bb		Fielder	eama-bb		Fielder	eama-bb		Fielder	eama-bb		Fielder	eama-bb		Fielder	eama-bb
	91.5	93		10.7	10		21	18		20	18		29.87	34.143		7.05	7.068		2.971	3.252
	92.5	94		11.1	10.3		20	18		19	18		34.359	31.742		7.156	7.182		3.31	3.143
	90	91		12.2	11.6		21	19		21	19		36.07	34.432		7.289	7.168		3.297	3.226
	90	89		11.6	10		20	18		20	18		30.315	35.139		7.031	7.321		3.069	3.242
	90.5	97		11.3	9.5		20	18		20	18		33.271	35.879		7.106	7.161		3.162	3.294
	88.5	95		10.6	9.7		19	18		19	17		38.219	31.361		7.198	7.017		3.41	3.129
	88	93		11.2	10.3		19	19		19	17		35.878	34.035		7.191	7.113		3.285	3.215
	87.5	97		11.2	9.6		19	18		18	17		39.16	37.778		7.521	7.252		3.424	3.348
	91	93		10.2	11.3		17	20		17	19		38.423	33.372		7.548	7.194		3.434	3.146
	95	94		10.5	10.5		19	19		19	19		32.914	34.208		7.173	7.097		3.188	3.244
	96	88		10.6	11.7		19	20		19	20		34.496	37.007		6.897	7.11		3.284	3.334
	94	98		10	9.3		18	17		17	16		29.652	33.687		6.798	7.268		2.899	3.216
	97	97		10.7	11.8		19	21		18	21		36.17	34.176		7.348	7.056		3.298	3.225
	98	93		11.2	10.3		20	19		20	19		34.656	33.711		7.203	6.996		3.28	3.241
	98	90		10.3	10.2		19	17		19	17		34.382	33.884		7.151	7.125		3.268	3.218
	95	91		10	10		19	18		18	17		38.967	31.739		7.454	7.067		3.453	3.114
	97	95		9.7	10		18	18		17	18		29.592	33.092		6.84	7.191		2.922	3.212
	95	97		10.6	11.5		19	19		18	19
	94	92		10.2	10.8		18	18		18	18
		96			10.5			19			19
		97			10.5			20			19
		93			11.8			19			19
		90			11.3			19			18
		96			11.9			20			19
		98			10.5			18			18
		94.5			9.6			18			17
		98			11.5			19			19
		92			10.3			19			19
		98			10.8			19			18
		96			11.5			19			19

## Sheet: Extended Data Fig. 5f
	Plant height (cm)			Spike length (cm)			Total spikelet number			Sterile spikelet number			1000-grain weight (g)			Grain length (mm)			Grain width (mm)
	Fielder	eama-aabbdd		Fielder	eama-aabbdd		Fielder	eama-aabbdd		Fielder	eama-aabbdd		Fielder	eama-aabbdd		Fielder	eama-aabbdd		Fielder	eama-aabbdd
	92	86		11.8	11.8		19	19		19	19		39.387	36.358		7.16	6.91		3.391	3.268
	83	86.5		9.3	9.7		20	18		20	18		32.909	38.333		7.082	7.126		3.157	3.414
	87	87		9.5	9.7		19	19		18	19		35.195	33.509		7.225	7.051		3.229	3.139
	88	87.5		9.6	10		18	21		17	21		38.936	30.441		7.096	7.068		3.392	3.016
	88	88		9.8	10.2		18	18		17	18		34.389	34.889		7.087	7.23		3.208	3.237
	90	88.5		10	10.2		18	19		17	19		34.47	35.139		7.052	7.081		3.246	3.261
	90	88.5		10	10.3		19	19		19	19		37.247	38.6		7.109	7.08		3.285	3.391
	90	89		10	10.4		18	19		18	19		34.49	31.455		7.089	7.135		3.197	3.049
	92	89		10	10.5		19	17		18	17		38.889	37.711		6.961	7.198		3.302	3.327
	92	89		10.2	10.5		18	18		18	18		36.239	37.432		7.271	7.302		3.324	3.37
	93	90		10.2	10.5		19	19		19	19		38.345	37.491		7.383	7.265		3.428	3.284
	94	90		10.2	10.6		20	19		20	18		39.675	37.601		7.383	7.24		3.492	3.293
	94	90		10.3	10.6		18	19		17	19		36.484	37.11		7.133	7.261		3.325	3.267
	94	90.5		10.3	10.7		19	18		18	18		39.825	36.81		7.182	7.184		3.43	3.34
	95	91.5		10.5	10.7		19	16		19	16		35.876	37.23		7.242	7.085		3.238	3.31
	95	92		10.5	10.8		20	18		20	18			33.408			7.125			3.109
	95	93		10.5	10.8		19	18		19	18
	95	93.5		10.7	11		21	18		21	18
	95	94		10.8	11		19	19		18	19
	95	94		10.8	11.1		18	17		17	17
	96	94		10.8	11.2		20	19		20	18
	96	95.5		11.2	11.3		18	19		18	18
	97	95.5		11.2	11.4		16	19		16	19
	97	97		11.5	11.5		18	19		18	19
	100	97		11.5	11.7		18	20		18	19
		97.5					18	19		18	19
							20			19
