# Supplementary material for: Reducing brassinosteroid signalling enhances grain yield in semi-dwarf wheat
Source: Nature. 2023 Apr 26;617(7959):118–24. doi: 10.1038/s41586-023-06023-6 (PMC10156601; doi:10.1038/s41586-023-06023-6)
Supplement: Supplementary file 12 — Source Data Extended Data Fig. 6 [file 41586_2023_6023_MOESM12_ESM.xlsx]

## Sheet: Extended Data Fig. 6a
	Coleoptile length (cm)
	Fielder	znf-bb
	3	2.7
	3.1	2.8
	3.2	2.8
	3.2	2.9
	3.2	2.9
	3.2	3
	3.2	3
	3.3	3
	3.3	3
	3.3	3.1
	3.3	3.2
	3.4	3.2
	3.4	3.2
	3.5	3.3
	3.5	3.3
	3.5	3.3
	3.5	3.3
	3.5	3.4
	3.5	3.4
	3.6	3.4
	3.6	3.5
	3.7	3.5
	3.7	3.5
	3.7	3.6
	3.7	3.6
	3.7	3.6
	3.7	3.6
	3.8	3.7

## Sheet: Extended Data Fig. 6b
	Fielder					znf-bb
	0μM	0.01μM	0.1μM	1μM	10μM	0μM	0.01μM	0.1μM	1μM	10μM
	1.5	1.9	2	2.1	2	1.7	1.5	1.7	1.8	1.9
	1.5	2	2	2.1	2.5	1.7	1.6	2.1	2	2
	1.7	2.1	2.2	2.2	2.6	1.8	1.8	2.2	2.1	2
	1.7	2.1	2.2	2.2	2.6	2	1.9	2.2	2.1	2
	1.8	2.1	2.3	2.2	2.6	2	2.1	2.2	2.2	2.2
	1.9	2.2	2.3	2.3	2.6	2	2.2	2.3	2.3	2.2
	2	2.2	2.3	2.4	2.6	2	2.2	2.4	2.3	2.2
	2	2.3	2.5	2.5	2.7	2.1	2.2	2.4	2.3	2.5
	2.1	2.3	2.5	2.5	2.8	2.1	2.2	2.4	2.3	2.5
	2.1	2.3	2.5	2.5	2.8	2.2	2.2	2.4	2.3	2.5
	2.1	2.4	2.5	2.5	2.8	2.3	2.3	2.4	2.4	2.5
	2.1	2.4	2.5	2.5	2.8	2.3	2.4	2.4	2.4	2.5
	2.2	2.5	2.6	2.5	2.8	2.3	2.4	2.4	2.4	2.6
	2.2	2.5	2.6	2.5	2.8	2.3	2.4	2.4	2.4	2.6
	2.2	2.5	2.6	2.6	2.9	2.3	2.4	2.4	2.4	2.6
	2.3	2.5	2.6	2.6	2.9	2.3	2.5	2.4	2.5	2.6
	2.3	2.5	2.6	2.6	2.9	2.3	2.5	2.5	2.5	2.6
	2.3	2.5	2.7	2.6	3	2.4	2.5	2.5	2.5	2.6
	2.3	2.5	2.7	2.7	3	2.4	2.5	2.5	2.5	2.7
	2.4	2.5	2.7	2.7	3	2.4	2.5	2.5	2.5	2.7
	2.4	2.5	2.7	2.7	3	2.4	2.5	2.5	2.5	2.7
	2.4	2.5	2.7	2.7	3	2.5	2.5	2.5	2.5	2.7
	2.4	2.5	2.7	2.7	3	2.5	2.5	2.5	2.6	2.7
	2.4	2.5	2.7	2.7	3	2.5	2.5	2.5	2.6	2.7
	2.5	2.5	2.7	2.7	3	2.5	2.6	2.6	2.6	2.7
	2.5	2.6	2.7	2.7	3	2.5	2.6	2.6	2.6	2.7
	2.5	2.6	2.8	2.7	3	2.5	2.6	2.6	2.6	2.7
	2.5	2.6	2.8	2.7	3.1	2.5	2.6	2.6	2.6	2.7
	2.5	2.6	2.8	2.7	3.1	2.5	2.6	2.6	2.6	2.7
	2.5	2.6	2.8	2.7	3.1	2.5	2.6	2.6	2.6	2.7
	2.6	2.6	2.8	2.8	3.1	2.5	2.6	2.6	2.7	2.8
	2.6	2.6	2.9	2.8	3.1	2.5	2.6	2.6	2.7	2.8
	2.6	2.6	2.9	2.8	3.2	2.5	2.6	2.7	2.7	2.9
	2.6	2.7	2.9	2.8	3.2	2.6	2.6	2.7	2.7	2.9
	2.6	2.7	2.9	2.8	3.2	2.6	2.6	2.7	2.7	2.9
	2.7	2.7	3	2.8	3.3	2.6	2.7	2.7	2.7	2.9
	2.7	2.7	3	2.8	3.3	2.6	2.7	2.7	2.7	3
	2.7	2.8	3	2.8	3.3	2.6	2.7	2.7	2.7	3
	2.7	2.8	3.1	2.9	3.4	2.7	2.7	2.7	2.8	3
	2.7	2.8	3.1	3	3.4	2.7	2.7	2.7	2.8	3
	2.9	2.9	3.1	3	3.4	2.7	2.7	2.8	2.8	3
	2.9	3	3.1	3	3.4	2.7	2.7	2.8	2.8	3
	3	3	3.1	3.1	3.4	2.7	2.7	2.8	2.8	3
	3	3	3.2	3.1	3.5	2.8	2.7	2.8	2.8	3.2
	3.1	3		3.1	3.6	2.8	2.7	2.8	2.8	3.2
						2.8	2.7	2.9	2.8
						2.8	2.8		2.9
						3	2.8		3

## Sheet: Extended Data Fig. 6c
	Fielder			znf-aabbdd
	0μM	10μM	50μM	0μM	10μM	50μM
	0.838034	0.821918	0.668815	0.801564	0.801564	0.615836
	0.846092	0.829976	0.676873	0.811339	0.811339	0.694037
	0.878324	0.846092	0.69299	0.840665	0.840665	0.733138
	0.886382	0.886382	0.725222	0.860215	0.85044	0.742913
	0.926672	0.886382	0.741338	0.860215	0.860215	0.762463
	0.93473	0.926672	0.741338	0.879765	0.879765	0.821114
	0.942788	0.926672	0.741338	0.899316	0.899316	0.840665
	0.942788	0.926672	0.765512	0.899316	0.928641	0.840665
	0.966962	0.926672	0.77357	0.899316	0.928641	0.840665
	0.966962	0.942788	0.77357	0.918866	0.928641	0.840665
	0.966962	0.966962	0.781628	0.928641	0.938416	0.85044
	0.966962	0.966962	0.781628	0.928641	0.948192	0.85044
	0.97502	0.966962	0.797744	0.957967	0.977517	0.86999
	1.00725	0.999194	0.805802	0.957967	0.997067	0.879765
	1.00725	0.999194	0.81386	0.977517	1.00684	0.889541
	1.00725	0.999194	0.829976	0.977517	1.00684	0.899316
	1.00725	1.00725	0.846092	0.977517	1.01662	0.899316
	1.01531	1.00725	0.846092	0.977517	1.02639	0.899316
	1.02337	1.00725	0.862208	0.997067	1.02639	0.909091
	1.02337	1.00725	0.862208	0.997067	1.02639	0.918866
	1.03143	1.01531	0.862208	1.01662	1.03617	0.918866
	1.03143	1.01531	0.862208	1.02639	1.03617	0.928641
	1.03143	1.03948	0.870266	1.02639	1.04594	0.938416
	1.03948	1.03948	0.878324	1.02639	1.05572	0.938416
	1.04754	1.03948	0.878324	1.04594	1.05572	0.948192
	1.04754	1.04754	0.886382	1.04594	1.07527	0.948192
	1.04754	1.06366	0.886382	1.05572	1.07527	0.948192
	1.07172	1.07172	0.886382	1.08504	1.07527	0.957967
	1.10395	1.07977	0.886382	1.09482	1.07527	0.957967
	1.12812	1.08783	0.886382	1.10459	1.10459	0.967742
	1.13618	1.09589	0.89444	1.1437	1.12414	0.967742
	1.14424	1.09589	0.89444	1.15347	1.1437	0.967742
		1.10395	0.902498	1.17302	1.1437	0.977517
		1.11201	0.910556	1.17302	1.17302	0.977517
		1.12006	0.910556	1.2219	1.17302	0.977517
		1.12812	0.910556	1.24145		0.987292
		1.12812	0.910556			0.997067
			0.918614			1.00684
			0.926672			1.00684
			0.93473			1.01662
			0.942788			1.01662
			0.950846			1.02639
			0.958904			1.02639
			0.958904			1.02639
			0.966962			1.02639
			0.97502			1.02639
			0.983078			1.03617
			0.983078			1.03617
						1.03617
						1.03617
						1.03617
						1.04594
						1.04594
						1.06549
						1.08504

## Sheet: Extended Data Fig. 6d
	Fielder			znf-aabbdd
	0μM	10μM	50μM	0μM	10μM	50μM
	0.804651	0.706977	0.502326	0.823028	0.767591	0.665245
	0.837209	0.730233	0.502326	0.831557	0.767591	0.673774
	0.846512	0.744186	0.534884	0.84435	0.767591	0.682303
	0.846512	0.744186	0.55814	0.861407	0.776119	0.682303
	0.869767	0.744186	0.55814	0.8742	0.810235	0.695096
	0.883721	0.75814	0.581395	0.8742	0.810235	0.695096
	0.883721	0.767442	0.581395	0.8742	0.810235	0.69936
	0.883721	0.781395	0.581395	0.895522	0.831557	0.703625
	0.893023	0.790698	0.618605	0.916844	0.840085	0.703625
	0.897674	0.790698	0.623256	0.938166	0.840085	0.712154
	0.906977	0.837209	0.637209	0.938166	0.861407	0.724947
	0.953488	0.860465	0.637209	0.946695	0.8742	0.724947
	0.953488	0.860465	0.637209	0.950959	0.8742	0.724947
	0.976744	0.883721	0.660465	0.959488	0.8742	0.724947
	0.990698	0.883721	0.660465	0.98081	0.8742	0.724947
	1.0093	0.883721	0.660465	0.98081	0.895522	0.733475
	1.04651	0.893023	0.660465	0.98081	0.895522	0.733475
	1.06977	0.893023	0.660465	1.00213	0.904051	0.746269
	1.07907	0.897674	0.660465	1.00213	0.908316	0.759062
	1.09302	0.897674	0.665116	1.02345	0.916844	0.767591
	1.09302	0.906977	0.669767	1.02345	0.916844	0.767591
	1.09302	0.916279	0.697674	1.03198	0.916844	0.767591
	1.13953	0.930233	0.706977	1.04478	0.938166	0.776119
	1.16279	0.930233	0.711628	1.04478	0.938166	0.776119
	1.18605	0.930233	0.72093	1.08742	0.938166	0.780384
	1.18605	0.930233	0.725581	1.09168	0.938166	0.788913
	1.19535	0.930233	0.730233	1.09168	0.938166	0.788913
	1.2186	0.948837	0.730233	1.10874	0.955224	0.797441
		0.953488	0.744186	1.10874	0.98081	0.797441
		0.953488	0.744186	1.10874	1.00213	0.801706
		0.953488	0.753488	1.10874	1.03198	0.801706
		0.953488	0.753488	1.12154	1.03198	0.810235
		0.962791	0.767442	1.15991		0.810235
		0.976744	0.767442	1.17271		0.810235
			0.772093	1.19403		0.818763
			0.781395			0.831557
			0.790698			0.831557
			0.790698			0.831557
			0.790698			0.840085
			0.804651			0.852878
			0.809302			0.857143
			0.813953			0.878465
			0.813953			0.882729
			0.813953			0.886994
			0.818605			0.895522
			0.823256			0.916844
			0.823256			0.929638
			0.823256			0.938166
			0.823256
			0.837209
			0.837209
			0.84186

## Sheet: Extended Data Fig. 6j
		Content (ng/g)
	Sample Name	GA1	GA3	GA4	GA8	GA9	GA12	GA15	GA19	GA20	GA24	GA34	GA44	GA51	GA53
	znf-aabbdd	3.43409	2.11797	3.70091	5.38884	3.15896	3.5869	5.37372	9.26496	4.36769	5.56033	0.779093	6.41876	2.69435	4.80264
	znf-aabbdd	4.38459	1.91662	3.61398	5.32183	3.15534	3.37864	5.12767	10.4297	4.1311	5.32472	0.899014	5.93312	3.452	4.62259
	znf-aabbdd	3.46611	2.23743	3.42443	5.74297	3.18732	3.38033	5.31223	9.6238	4.31663	4.91522	0.859773	6.27334	3.11514	4.94341
	Fielder	5.96018	2.282	4.49385	6.54379	3.19692	3.26235	5.52011	9.18146	4.32336	5.28895	0.85501	7.59175	3.22753	4.69368
	Fielder	6.06235	2.42402	4.69326	7.13524	3.47779	3.58081	5.82664	9.93224	4.77333	5.78409	0.732311	7.38528	3.36872	4.62775
	Fielder	5.94557	2.32558	4.08117	6.27701	3.15541	3.29657	5.61735	9.20163	3.80076	5.73813	0.887463	7.14513	2.45348	4.41872

## Sheet: Extended Data Fig. 6k
		Content (ng/g)
	Sample Name	BL	CS	TY
	znf-aabbdd	ND	0.213158	0.0427013
	znf-aabbdd	ND	0.208333	0.0403469
	znf-aabbdd	ND	0.229367	0.0413309
	Fielder	ND	0.192857	0.0427481
	Fielder	ND	0.205847	0.0419815
	Fielder	ND	0.182688	0.0403822
