# Supplementary material for: Reducing brassinosteroid signalling enhances grain yield in semi-dwarf wheat
Source: Nature. 2023 Apr 26;617(7959):118–24. doi: 10.1038/s41586-023-06023-6 (PMC10156601; doi:10.1038/s41586-023-06023-6)
Supplement: Supplementary file 13 — Source Data Extended Data Fig. 7 [file 41586_2023_6023_MOESM13_ESM.xlsx]

## Sheet: Extended Data Fig. 7b
	Plant height (cm)					Spike length (cm)					Spikelet number per spike					Fertile spikelet number					Tiller numbers per plant					1000-grain weight(g)					Grain length (mm)					Grain width (mm)					Grain aspect ratio					Grain roundness
	Fielder	znf-aabbdd #1	znf-aabbdd #2	znf-aabbdd #3		Fielder	znf-aabbdd #1	znf-aabbdd #2	znf-aabbdd #3		Fielder	znf-aabbdd #1	znf-aabbdd #2	znf-aabbdd #3		Fielder	znf-aabbdd #1	znf-aabbdd #2	znf-aabbdd #3		Fielder	znf-aabbdd #1	znf-aabbdd #2	znf-aabbdd #3		Fielder	znf-aabbdd #1	znf-aabbdd #2	znf-aabbdd #3		Fielder	znf-aabbdd #1	znf-aabbdd #2	znf-aabbdd #3		Fielder	znf-aabbdd #1	znf-aabbdd #2	znf-aabbdd #3		Fielder	znf-aabbdd #1	znf-aabbdd #2	znf-aabbdd #3		Fielder	znf-aabbdd #1	znf-aabbdd #2	znf-aabbdd #3
	87.5	62	58	64		10.5	9.4	9	8.4		18	21	20	20		18	21	18	19		13	11	7	24		28.011	21.282	18.829	19.624		6.481	5.514	5.466	5.404		3.13	2.884	2.617	2.795		1.888	1.728	1.799	1.754		0.482	0.533	0.481	0.487
	88	62.5	60	66		11.5	9.3	10.7	8.7		19	20	18	19		19	20	18	19		11	7	9	18		28.02	21.296	20.625	21.143		6.487	5.52	5.468	5.451		3.141	2.9	2.659	2.82		1.888	1.742	1.801	1.762		0.483	0.536	0.484	0.505
	88	63	62.5	69.5		11.8	9	10.4	8.7		20	21	20	21		20	21	19	19		13	12	7	17		28.065	21.6	21.321	21.158		6.505	5.538	5.511	5.542		3.179	2.916	2.69	2.928		1.891	1.75	1.833	1.764		0.483	0.537	0.502	0.51
	88.5	63.5	62.5	65		12	9	10.5	8.7		20	20	22	19		20	20	21	17		8	11	5	20		28.718	21.667	21.852	21.441		6.552	5.55	5.573	5.563		3.186	2.954	2.761	2.934		1.895	1.75	1.841	1.767		0.489	0.537	0.506	0.51
	89	63.5	62.5	67.5		11.2	10	10.4	8.8		20	20	21	20		20	20	21	20		7	10	8	20		29.904	22.222	21.875	22		6.553	5.6	5.582	5.569		3.204	2.959	2.874	2.948		1.895	1.751	1.852	1.773		0.495	0.538	0.519	0.522
	89	64.5	63	69.5		11.5	9.9	9.5	8.8		19	21	21	21		19	21	21	20		13	14	7	20		30	22.462	22.264	22.143		6.554	5.624	5.589	5.686		3.226	2.97	2.879	2.974		1.897	1.753	1.873	1.775		0.495	0.541	0.522	0.524
	89	64.5	63	68		10.3	9	9.2	8.9		19	21	18	19		19	20	18	17		9	9	12	22		30.5	22.532	22.857	23.25		6.57	5.629	5.647	5.688		3.229	2.972	2.887	3.002		1.9	1.755	1.873	1.788		0.497	0.546	0.522	0.527
	89.5	65	63	72		11.2	8.8	9.8	8.9		19	20	19	21		19	19	18	18		15	18	8	19		30.517	22.714	22.941	23.361		6.576	5.636	5.688	5.702		3.251	3.012	2.903	3.008		1.92	1.757	1.873	1.81		0.501	0.548	0.528	0.533
	89.5	66	63	67		11.5	9.3	9.5	8.9		19	21	18	21		19	21	17	19		12	7	8	14		30.769	23.293	23.415	23.361		6.584	5.682	5.702	5.724		3.261	3.021	2.917	3.016		1.948	1.769	1.89	1.839		0.502	0.548	0.528	0.541
	91	66	63.5	70		11.5	9	10.2	9.2		20	21	19	20		20	19	19	18		10	11	7	14		31.563	23.494	23.933	23.636		6.584	5.685	5.71	5.742		3.276	3.076	2.978	3.033		1.957	1.774	1.899	1.863		0.503	0.55	0.533	0.55
	91	66	63.5	70.5		10.7	9.7	9.7	9.2		19	20	19	21		19	20	19	21		12	19	7	18		31.591	24.043	24.157	24.138		6.585	5.688	5.723	5.799		3.28	3.132	2.997	3.041		1.965	1.777	1.917	1.879		0.503	0.55	0.538	0.55
	91	67	64	71.5		11.6	9.5	9.5	9.2		21	21	19	21		21	19	19	19		17	6	13	20		31.81	24.324	24.444	24.854		6.592	5.706	5.726	5.851		3.281	3.144	3.005	3.079		1.981	1.78	1.923	1.92		0.507	0.551	0.54	0.557
	92	67.5	64.5	69		12	10	9.7	9.2		20	20	20	22		20	20	20	22		12	13	6	8		31.831	24.328	24.737	24.942		6.593	5.761	5.745	5.895		3.289	3.148	3.041	3.102		1.99	1.783	1.935	1.94		0.507	0.552	0.547	0.568
	92	68	64.5	70		11.3	8.7	9.7	9.3		20	20	19	20		20	19	19	20		11	12	12	8		32.226	24.828	25.333	25.588		6.595	5.783	5.76	5.943		3.302	3.151	3.046	3.12		2	1.805	1.95	1.95		0.51	0.552	0.547	0.569
	92	68	64.5	71		11.6	9.7	9.4	9.3		18	21	20	21		18	21	20	20		12	18	10	13		32.233	25.102	25.38	25.902		6.597	5.793	5.76	5.969		3.303	3.201	3.057	3.133		2.002	1.814	1.968	1.957		0.512	0.552	0.549	0.57
	93.5	68	64.5	63		12	9.8	10.5	9.3		19	20	19	21		19	20	18	19		10	14	16	19		32.5	25.319	25.435	26.154		6.597	5.794	5.77	6.086		3.34	3.212	3.063	3.171		2.003	1.837	1.977	1.998		0.513	0.564	0.55	0.571
	93.5	68.5	65	69.5		11.7	9.3	10.4	9.3		21	21	19	21		21	21	19	21		6	13	13	13		32.5	25.565	25.45	26.279		6.606	5.802	5.772	6.106		3.342	3.219	3.077	3.18		2.02	1.84	2.01	2.012		0.513	0.569	0.551	0.572
	94	68.5	65	67.5		11.2	9.7	10.3	9.4		20	20	20	21		20	19	20	20		11	19	13	7		32.584	25.693	25.455	26.6		6.611	5.806	5.777	6.221		3.354	3.248	3.085	3.251		2.021	1.842	2.045	2.019		0.516	0.569	0.558	0.576
	95.5	69	65	70		11.5	9.8	8.5	9.4		20	21	20	21		20	21	20	20		8	13	6	9		32.872	26.667	25.455	27.273		6.619	5.815	5.793	6.277		3.357	3.273	3.085	3.289		2.039	1.855	2.115	2.086		0.524	0.572	0.56	0.577
	96	69	65	65		11.2	9.8	9.4	9.5		19	22	18	20		19	22	17	20		20	15	9	8		32.889	26.757	26.842			6.629	5.832	5.809			3.374	3.303	3.091			2.045	1.863	2.137			0.527	0.573	0.564
	96.5	69.5	66	68.5		12.6	9.9	11	9.5		21	21	20	22		21	21	19	20		8	16	7	15		33.086	27	26.944			6.629	5.842	5.82			3.392	3.304	3.112			2.047	1.864	2.162			0.527	0.577	0.567
	97	69.5	66	71.5		11.7	8.8	9	9.5		20	23	21	21		20	20	21	19		8	7	7	18		33.381	27.143				6.629	5.847				3.401	3.306				2.052	1.867				0.535	0.577
	97.5	70	66	66		11.8	9	9.6	9.6		20	20	19	20		20	19	18	20		16	10	17	12		34.483	27.241				6.635	5.865				3.466	3.338				2.056	1.873				0.536	0.577
	97.5	70.5	67	59		11.8	9.8	10.4	9.6		20	21	18	21		20	21	18	21		10	11	15	16		34.797	27.455				6.639	5.874				3.494	3.346				2.077	1.875				0.538	0.577
	97.5	70.5	67.5	63.5		11.3	9.1	9.2	9.6		21	22	19	21		21	22	19	20		11	11	7	17		35.37	27.928				6.644	5.885				3.508	3.359				2.082	1.877				0.538	0.58
	98.5	71	68	67		11.3	9.2	9.7	9.7		20	21	18	20		20	21	18	20		13	19	10	24		37.555	28.431				6.65	5.887				3.512	3.36				2.098	1.88				0.539	0.583
	99	71.5	68	66		12.2	9.5	9.3	9.7		21	20	19	20		21	20	18	20		10	9	7	11		38.235	28.519				6.668	5.892				3.514	3.361				2.118	1.897				0.539	0.585
	100	71.5	68	68.5		10.7	9.6	9.2	9.7		19	21	18	22		19	19	18	22		16	12	15	20		38.245	28.571				6.702	5.907				3.537	3.368				2.121	1.899				0.539	0.587
	100	71.5	69.5	61		10.9	8.7	10.1	9.7		20	21	18	21		19	21	18	21		21	21	10	16		38.819	28.649				6.711	5.962				3.54	3.374				2.137	1.911				0.545	0.587
		71.5	71	70			10	10.1	9.7			19	20	21			19	20	20		11	11	6	7		38.969	28.889				6.717	5.978				3.565	3.388				2.155	1.911				0.547	0.587
		73.5	71.5	63			8.7	9.8	9.8			22	20	21			22	20	21		14	18	11	24
		73.5	71.5	70			8.2	9.2	9.8			21	20	20			18	20	19		12	17	6	13
		74	71.5	62.5			8.9		9.9			21	20	22			18	20	22		15	11	9	25
		74		67					10.2			20		20			19		20				9
				64										22					22				11
																							8
						Treatments pair	P value				Treatments pair	P value				Treatments pair	P value
		Treatments pair	P value			Fielder vs #1	<0.0001				Fielder vs #1	<0.0001				Fielder vs #1	0.4269				Treatments pair	P value				Treatments pair	P value				Treatments pair	P value				Treatments pair	P value				Treatments pair	P value				Treatments pair	P value
		Fielder vs #1	<0.0001			Fielder vs #2	<0.0001				Fielder vs #2	0.3826				Fielder vs #2	0.0967				Fielder vs #1	0.7985				Fielder vs #1	<0.0001				Fielder vs #1	<0.0001				Fielder vs #1	0.0001				Fielder vs #1	<0.0001				Fielder vs #1	<0.0001
		Fielder vs #2	<0.0001			Fielder vs #3	<0.0001				Fielder vs #3	0.0002				Fielder vs #3	0.9319				Fielder vs #2	0.0449				Fielder vs #2	<0.0001				Fielder vs #2	<0.0001				Fielder vs #2	<0.0001				Fielder vs #2	0.0404				Fielder vs #2	0.0395
		Fielder vs #3	<0.0001			#2 vs #3	0.0029				#2 vs #3	<0.0001				#2 vs #3	0.0006				Fielder vs #3	0.0005				Fielder vs #3	<0.0001				Fielder vs #3	<0.0001				Fielder vs #3	<0.0001				Fielder vs #3	<0.0001				Fielder vs #3	0.0004
		#2 vs #3	0.0048			#2 vs #4	0.9998				#2 vs #4	0.9956				#2 vs #4	0.765				#2 vs #3	0.0027				#2 vs #3	0.2502				#2 vs #3	0.3115				#2 vs #3	<0.0001				#2 vs #3	<0.0001				#2 vs #3	0.0002
		#2 vs #4	0.5829			#3 vs #4	0.002				#3 vs #4	<0.0001				#3 vs #4	0.014				#2 vs #4	0.0104				#2 vs #4	0.3035				#2 vs #4	0.7216				#2 vs #4	0.0168				#2 vs #4	0.1231				#2 vs #4	0.0379
		#3 vs #4	0.1366																		#3 vs #4	<0.0001				#3 vs #4	>0.9999				#3 vs #4	0.0617				#3 vs #4	0.1484				#3 vs #4	0.1374				#3 vs #4	0.487

## Sheet: Extended Data Fig. 7c
	Cell length (μm)
	Fielder	znf-aabbdd #2
	135.9	113.9
	138.1	115.2
	141.4	115.8
	142.3	118.3
	144.9	123.7
	145.5	126.8
	151.1	126.8
	154.4	126.9
	156.6	131.9
	163.2	132.6
	164.9	135.6
	167.2	141.2
	168.8	142.6
	174.5	143.6
	175.3	143.9
	177.1	150.5
	181	150.5
	188.3	152.4
	188.4	152.5
	188.9	156.6
	192.5	160.7
	196.5	169.3
	202.8	171.5
	205.8	174.2
	215.5	180.3
	218.1	182.2
	219.6	183.1
	224.4	194
	231.8	196
	237.7	199.4

## Sheet: Extended Data Fig. 7d
	Cell length (μm)
	Fielder	znf-aabbdd #2
	17.8	15.6
	17.9	15.8
	18.1	16
	19.8	16.8
	20.2	16.9
	20.7	16.9
	20.8	17.2
	22.2	17.7
	22.2	17.7
	22.3	18.2
	22.5	18.3
	22.7	18.4
	23.8	18.6
	24.1	18.8
	24.4	18.8
	24.6	18.8
	24.8	19.2
	25.2	19.4
	25.6	19.5
	25.6	19.5
	25.9	19.5
	26.2	19.7
	26.3	19.8
	26.3	19.8
	26.8	20
	27.1	20.1
	27.1	20.1
	27.2	20.1
	27.4	20.1
	27.6	20.5
	28.1	20.7
	29.1	20.9
	29.7	21.6
	29.8	21.6
	29.8	21.8
	30.3	22.4
	30.4	22.5
	30.8	22.6
