# Supplementary material for: Reducing brassinosteroid signalling enhances grain yield in semi-dwarf wheat
Source: Nature. 2023 Apr 26;617(7959):118–24. doi: 10.1038/s41586-023-06023-6 (PMC10156601; doi:10.1038/s41586-023-06023-6)
Supplement: Supplementary file 14 — Source Data Extended Data Fig. 9 [file 41586_2023_6023_MOESM14_ESM.xlsx]

## Sheet: Extended Data Fig. 9c
		Rep1	Rep2	Rep3	P value
	panel1	1	1	1	0.394636
	panel2	0.962311	1.18833	1.0605

## Sheet: Extended Data Fig. 9e
		BKI1-nLUC+cLUC-ZnF+GFP	BKI1-nLUC+cLUC-ZnF+BRI1-GFP
	Rep1	1	1.55
	Rep2	1	1.56204
	Rep3	1	1.52899
	Rep4	1	1.48598
		1:1:1	1:1:0.25
	Rep1	1	0.55814
	Rep2	1	0.361702
	Rep3	1	0.506494

## Sheet: Extended Data Fig. 9f
		+ATP (time)
		0	20	40	60	80	100
	Fielder	1	0.253411	0.028185	0	0	0
		1	0.350706	0.0729291	0.0126185	0	0
		1	0.211526	0.134565	0	0	0
	znf-aabbdd	1	0.742433	0.763564	0.430807	0.266897	0.116651
		1	0.776426	0.614607	0.281344	0.147237	0.0453245
		1	0.784879	0.53808	0.362177	0.251967	0.126877
	P value		0.000328932	0.00155305	0.0139127	0.0275643	0.0642103

## Sheet: Extended Data Fig. 9i
		A:BKI1-nLUC+cLUC-ZNF	B:BKI1Y153D-nLUC+cLUC-ZNF	C:BKI1Y153F-nLUC+cLUC-ZNF
	Rep1	1	0.368726	1.62934
	Rep2	1	0.364078	1.26699
	Rep3	1	0.45583	1.25
		Treatments pair	P value
		A vs B	0.0028
		A vs C	0.024
		B vs C	0.0002
